# Supplementary material for: Integrative Analysis of Metabolomic and Transcriptomic Data Reveals the Antioxidant Potential of Dietary Lutein in Chickens
Source: Front Vet Sci. 2022 Jun 23;9:906853. doi: 10.3389/fvets.2022.906853 (PMC9260106; doi:10.3389/fvets.2022.906853)
Supplement: Supplementary file 1 [file Data_Sheet_1.ZIP]

Archive with 17 entries (15 files):
- Supplementary information/
- Supplementary information/Supplementary Materials.docx
- Supplementary information/Supplementary Tables/
- Supplementary information/Supplementary Tables/Table S1.xlsx
- Supplementary information/Supplementary Tables/Table S10.xlsx
- Supplementary information/Supplementary Tables/Table S11.xlsx
- Supplementary information/Supplementary Tables/Table S12.xlsx
- Supplementary information/Supplementary Tables/Table S13.xls
- Supplementary information/Supplementary Tables/Table S14.xls
- Supplementary information/Supplementary Tables/Table S2.xlsx
- Supplementary information/Supplementary Tables/Table S3.xlsx
- Supplementary information/Supplementary Tables/Table S4.xlsx
- Supplementary information/Supplementary Tables/Table S5.xlsx
- Supplementary information/Supplementary Tables/Table S6.xlsx
- Supplementary information/Supplementary Tables/Table S7.xlsx
- Supplementary information/Supplementary Tables/Table S8.xlsx
- Supplementary information/Supplementary Tables/Table S9.xlsx
