# Supplementary material for: Integrative Analysis of Metabolomic and Transcriptomic Data Reveals the Antioxidant Potential of Dietary Lutein in Chickens
Source: Front Vet Sci. 2022 Jun 23;9:906853. doi: 10.3389/fvets.2022.906853 (PMC9260106; doi:10.3389/fvets.2022.906853)
Supplement: Supplementary file 1 [file Data_Sheet_1.ZIP › Supplementary information/Supplementary Tables/Table S1.xlsx]

## Sheet: Sheet1
	Diets
Ingredients/%	1-20 days old	21-40 days old	41-84 days old
Corn	0.548	0.586	0.623
Wheat middlings	0.05	0.03	0.02
Soybean oil	0.015	0.04	0.05
Soybean meal	0.31	0.28	0.215
Corn protein meal	0.02	0.02	0.02
Sunflower meal			0.03
Fish meal	0.01
limestone	0.015	0.014	0.013
Calcium hydrogen phosphate	0.012	0.01	0.009
Premix	0.02	0.02	0.02
Total	1	1	1
Nutrient levels
MC/kg	2.95	3.15	3.2
CP	0.21	0.19	0.175
Ca	0.0105	0.0092	0.0085
P	0.0048	0.0042	0.0039
Lys	0.0118	0.01	0.0095
Met	0.0054	0.0045	0.0042
Thr	0.0079	0.0072	0.0065
Trp	0.0024	0.0021	0.0018
Na	0.0016	0.0016	0.0015
Cl	0.002	0.002	0.002
