# Supplementary material for: Integrative Analysis of Metabolomic and Transcriptomic Data Reveals the Antioxidant Potential of Dietary Lutein in Chickens
Source: Front Vet Sci. 2022 Jun 23;9:906853. doi: 10.3389/fvets.2022.906853 (PMC9260106; doi:10.3389/fvets.2022.906853)
Supplement: Supplementary file 1 [file Data_Sheet_1.ZIP › Supplementary information/Supplementary Tables/Table S10.xlsx]

## Sheet: Sheet1
gene_id	gene_name	transcript_id	GO	KEGG	KO_ENTRY	EC	Description	trans_type	FPKM.Lutein_10	FPKM.Lutein_7	FPKM.Lutein_8	FPKM.Lutein_9	FPKM.Control_3	FPKM.Control_4	FPKM.Control_6	FPKM.Control_7	fc	log2(fc)	pval	qval	regulation	significant
ENSGALG00000046795	Metazoa_SRP	ENSGALT00000045308	NA	NA	NA	NA		misc_RNA	15.9162	8.71273	0.054757	15.857	0.036036	0.105804	0.162774	0.058712	111.582	6.80197	2.34215e-09	2.77217e-05	up	yes
ENSGALG00000019848	AvBD13	ENSGALT00000031546	GO:0005576(extracellular region);GO:0042742(defense response to bacterium)	NA	NA	NA	gallinacin-13 precursor [Gallus gallus]	protein_coding	135.719	210.718	196.45	254.866	63.4769	51.8466	100.906	29.5876	3.24531	1.69836	8.33803e-08	0.000391335	up	yes
ENSGALG00000048929	ENSGALG00000048929	ENSGALT00000090800	NA	NA	NA	NA	uncharacterized protein CHIR-AB-502 [Gallus gallus]	protein_coding	0.198048	0.200002	0.057556	0.107268	1.2606	0.464597	2.73357	2.90208	0.0764687	-3.70899	9.91892e-08	0.000391335	down	yes
ENSGALG00000011354	CRYBA2	ENSGALT00000018525	GO:0002088(lens development in camera-type eye);GO:0042803(protein homodimerization activity)	NA	NA	NA	beta-crystallin A2 [Numida meleagris]	protein_coding	0.0001	0.0001	0.0001	0.0001	1.61573	0.0001	2.97502	0.07502	8.57289e-05	-13.5099	7.00206e-07	0.0016744	down	yes
ENSGALG00000050001	RNASEK	ENSGALT00000102411	GO:0004521(endoribonuclease activity);GO:0005575(cellular_component);GO:0009303(rRNA transcription);GO:0016021(integral component of membrane);GO:0090502(RNA phosphodiester bond hydrolysis, endonucleolytic)	NA	NA	NA	ribonuclease kappa [Gallus gallus]	protein_coding	85.3206	108.346	74.5838	92.7746	44.4871	53.1778	40.5739	52.9308	1.88851	0.917245	7.07335e-07	0.0016744	up	no
ENSGALG00000010018	CTSEAL	ENSGALT00000016271	GO:0004190(aspartic-type endopeptidase activity);GO:0005615(extracellular space);GO:0005764(lysosome);GO:0006508(proteolysis);GO:0030163(protein catabolic process);GO:0097208(alveolar lamellar body)	04142(Lysosome)	K01382	EC:3.4.23.34	cathepsin E-A-like precursor [Gallus gallus]	protein_coding	6.7087	26.933	5.6975	16.1519	3.36388	3.5813	4.73313	2.40899	3.93908	1.97786	8.62059e-07	0.00170056	up	yes
ENSGALG00000027716	ENSGALG00000027716	ENSGALT00000010127;ENSGALT00000094901	GO:0005615(extracellular space);GO:0006953(acute-phase response);GO:0034364(high-density lipoprotein particle);GO:0042056(chemoattractant activity);GO:0050918(positive chemotaxis);GO:0060326(cell chemotaxis);GO:0060326(cell chemotaxis)	NA	NA	NA	serum amyloid A protein [Gallus gallus]	protein_coding	22.1215	30.2194	23.4766	18.7178	48.8501	613.1	80.7257	69.4817	0.1164	-3.10283	1.18483e-06	0.00181528	down	yes
ENSGALG00000047627	ENSGALG00000047627	ENSGALT00000054691	GO:0009986(cell surface);GO:0042605(peptide antigen binding)	04514(Cell adhesion molecules (CAMs));04144(Endocytosis);04145(Phagosome);04218(Cellular senescence);05168(Herpes simplex infection)	K06751	NA	class I histocompatibility antigen, F10 alpha chain isoform X1 [Gallus gallus]	protein_coding	1.09474	2.32446	5.94201	1.40858	7.70719	43.2423	16.7747	7.04148	0.144047	-2.79539	1.28814e-06	0.00181528	down	yes
ENSGALG00000010697	SEMA4D	ENSGALT00000037939;ENSGALT00000101698;ENSGALT00000103725;ENSGALT00000092967;ENSGALT00000106447	GO:0000122(negative regulation of transcription by RNA polymerase II);GO:0001755(neural crest cell migration);GO:0004888(transmembrane signaling receptor activity);GO:0005615(extracellular space);GO:0005886(plasma membrane);GO:0005887(integral component of plasma membrane);GO:0007162(negative regulation of cell adhesion);GO:0008360(regulation of cell shape);GO:0010693(negative regulation of alkal…	NA	NA	NA	semaphorin-4D isoform X1 [Gallus gallus];semaphorin-4D isoform X3 [Gallus gallus];semaphorin-4D isoform X4 [Gallus gallus]	protein_coding	0.444283	0.830632	0.3608	0.323048	1.46632	1.07782	1.8389	3.32725	0.254045	-1.97684	1.38032e-06	0.00181528	down	yes
ENSGALG00000025945	AVD	ENSGALT00000003855;ENSGALT00000094387	GO:0005576(extracellular region);GO:0005576(extracellular region)	NA	NA	NA	avidin precursor [Gallus gallus]	protein_coding	1.49487	1.92545	2.31328	1.1001	7.8783	36.1242	4.43664	2.60125	0.133888	-2.9009	4.36257e-06	0.00516354	down	yes
ENSGALG00000002503	SFTPA2	ENSGALT00000003946;ENSGALT00000101152	GO:0030246(carbohydrate binding);GO:0030246(carbohydrate binding)	04145(Phagosome);04145(Phagosome)	K10067	NA	surfactant protein A2 precursor [Gallus gallus]	protein_coding	3.98877	1.35154	4.53928	1.75682	0.484473	0.926304	0.851408	0.563088	4.11868	2.04218	4.9059e-06	0.00527874	up	yes
ENSGALG00000052771	ENSGALG00000052771	ENSGALT00000092476	NA	NA	NA	NA		lncRNA	0.168075	0.22361	0.171366	0.213487	1.1175	1.85099	0.695165	0.483679	0.187238	-2.41706	5.57339e-06	0.00549722	down	yes
ENSGALG00000027483	GLRX	ENSGALT00000023648	GO:0005634(nucleus);GO:0005739(mitochondrion);GO:0009055(electron transfer activity);GO:0015035(protein disulfide oxidoreductase activity);GO:0045454(cell redox homeostasis);GO:0045838(positive regulation of membrane potential);GO:0047485(protein N-terminus binding);GO:0055114(oxidation-reduction process);GO:0070062(extracellular exosome);GO:2000651(positive regulation of sodium ion transmembrane…	NA	NA	NA	glutaredoxin-1 [Gallus gallus]	protein_coding	43.5911	102.938	49.1205	64.646	16.869	30.782	31.7563	34.1885	2.29141	1.19624	6.96727e-06	0.00634343	up	yes
ENSGALG00000023760	CHIA	ENSGALT00000067324;ENSGALT00000099281;ENSGALT00000005564;ENSGALT00000103193;ENSGALT00000070482;ENSGALT00000005566	GO:0004568(chitinase activity);GO:0005576(extracellular region);GO:0005975(carbohydrate metabolic process);GO:0006032(chitin catabolic process);GO:0008061(chitin binding);GO:0005737(cytoplasm);GO:0005737(cytoplasm)	00520(Amino sugar and nucleotide sugar metabolism);00520(Amino sugar and nucleotide sugar metabolism)	K01183	EC:3.2.1.14	acidic mammalian chitinase precursor [Gallus gallus];acidic mammalian chitinase isoform X1 [Gallus gallus]	protein_coding	222.969	44.1912	180.934	126.443	62.2724	53.2558	46.9322	30.5147	2.97726	1.57399	1.65196e-05	0.0137477	up	yes
ENSGALG00000051524	ENSGALG00000051524	ENSGALT00000099892;ENSGALT00000093893;ENSGALT00000101165	NA	NA	NA	NA		lncRNA	4.1426	2.61048	2.81104	3.8111	1.19848	1.53694	1.81853	1.29538	2.28662	1.19322	1.7449e-05	0.0137477	up	yes
ENSGALG00000047199	ENSGALG00000047199	ENSGALT00000063525	GO:0005506(iron ion binding);GO:0016705(oxidoreductase activity, acting on paired donors, with incorporation or reduction of molecular oxygen);GO:0020037(heme binding);GO:0055114(oxidation-reduction process)	00140(Steroid hormone biosynthesis);00590(Arachidonic acid metabolism);00591(Linoleic acid metabolism);00830(Retinol metabolism)	K07413	EC:1.14.14.1	cytochrome P450 2C9-like [Gallus gallus]	protein_coding	18.9986	64.341	70.9064	66.774	4.1142	32.7996	6.6782	7.41439	4.33318	2.11543	1.90491e-05	0.0137477	up	yes
ENSGALG00000048685	ENSGALG00000048685	ENSGALT00000091633	NA	NA	NA	NA	T-cell-interacting, activating receptor on myeloid cells protein 1-like [Gallus gallus]	protein_coding	1.09392	0.088203	0.407152	0.37917	1.49399	3.66997	5.57332	4.28231	0.131058	-2.93172	1.97457e-05	0.0137477	down	yes
ENSGALG00000009320	PSEN1	ENSGALT00000103949;ENSGALT00000032629	GO:0000045(autophagosome assembly);GO:0000122(negative regulation of transcription by RNA polymerase II);GO:0000139(Golgi membrane);GO:0000186(activation of MAPKK activity);GO:0000776(kinetochore);GO:0001568(blood vessel development);GO:0001708(cell fate specification);GO:0001756(somitogenesis);GO:0001764(neuron migration);GO:0001921(positive regulation of receptor recycling);GO:0001947(heart loo…	04310(Wnt signaling pathway);04330(Notch signaling pathway);04330(Notch signaling pathway)	K04505	EC:3.4.23.-	presenilin-1 isoform X1 [Gallus gallus];PREDICTED: presenilin-1 isoform X1 [Aquila chrysaetos canadensis]	protein_coding	5.89912	7.62214	6.40105	4.22643	2.92971	3.7838	3.36558	2.38692	1.93716	0.953947	2.41528e-05	0.0158818	up	no
ENSGALG00000051409	ENSGALG00000051409	ENSGALT00000100643	NA	NA	NA	NA		lncRNA	0.086234	0.062059	0.259302	0.0001	2.07382	0.33815	0.984683	0.851616	0.0959673	-3.38131	4.55132e-05	0.0283523	down	yes
ENSGALG00000052243	CYP2C18	ENSGALT00000008787	GO:0019825(oxygen binding)	00140(Steroid hormone biosynthesis);00590(Arachidonic acid metabolism);00591(Linoleic acid metabolism);00830(Retinol metabolism)	K07413	EC:1.14.14.1	cytochrome P450 family 2 subfamily C member 18 [Gallus gallus]	protein_coding	12.6856	54.7285	61.6493	56.8798	1.88069	25.7699	5.07638	6.04721	4.79554	2.26169	5.96458e-05	0.0352984	up	yes
ENSGALG00000036086	TAGLN2	ENSGALT00000051520	GO:0030855(epithelial cell differentiation);GO:0045296(cadherin binding)	NA	NA	NA	protein turtle homolog A isoform X1 [Gallus gallus]	protein_coding	29.8637	28.4633	25.0069	23.9323	50.9062	43.4926	52.4987	61.1793	0.515513	-0.955919	7.0159e-05	0.039543	down	no
ENSGALG00000000820	ENSGALG00000000820	ENSGALT00000001194	GO:0004993(G-protein coupled serotonin receptor activity);GO:0005887(integral component of plasma membrane);GO:0007193(adenylate cyclase-inhibiting G-protein coupled receptor signaling pathway);GO:0007210(serotonin receptor signaling pathway);GO:0007268(chemical synaptic transmission);GO:0009636(response to toxic substance);GO:0014827(intestine smooth muscle contraction);GO:0040012(regulation of …	04080(Neuroactive ligand-receptor interaction)	K04153	NA	5-hydroxytryptamine receptor 1D [Gallus gallus]	protein_coding	0.833908	1.65875	2.23685	0.404914	3.43897	3.95379	4.12585	4.20235	0.326597	-1.61442	8.02035e-05	0.0431495	down	yes
ENSGALG00000053025	ENSGALG00000053025	ENSGALT00000096815;ENSGALT00000091707	GO:0046872(metal ion binding);GO:0046872(metal ion binding)	04140(Autophagy - animal);04140(Autophagy - animal)	K17603	NA	lateral signaling target protein 2 homolog isoform X1 [Gallus gallus]	protein_coding	1.49756	8.89922	6.65863	11.3977	1.52316	1.97073	1.82292	3.80604	3.11888	1.64103	9.57154e-05	0.0483872	up	yes
ENSGALG00000044235	MAB21L2	ENSGALT00000087558	GO:0005634(nucleus);GO:0008284(positive regulation of cell proliferation);GO:0010172(embryonic body morphogenesis);GO:0043010(camera-type eye development)	NA	NA	NA	PREDICTED: protein mab-21-like 2 [Charadrius vociferus]	pseudogene	5.8096	6.21347	8.19644	7.54627	14.088	15.1041	11.2146	13.9158	0.511129	-0.968241	9.81153e-05	0.0483872	down	yes
ENSGALG00000051101	ENSGALG00000051101	ENSGALT00000094228	GO:0002503(peptide antigen assembly with MHC class II protein complex);GO:0002506(polysaccharide assembly with MHC class II protein complex);GO:0005765(lysosomal membrane);GO:0006955(immune response);GO:0009986(cell surface);GO:0016021(integral component of membrane);GO:0023026(MHC class II protein complex binding);GO:0031902(late endosome membrane);GO:0042605(peptide antigen binding);GO:0042613(…	04514(Cell adhesion molecules (CAMs));04145(Phagosome);04672(Intestinal immune network for IgA production);05164(Influenza A);05168(Herpes simplex infection)	K06752	NA	MHC class II alpha chain [Gallus gallus]	protein_coding	13.4091	16.5073	8.53134	11.7999	22.6826	27.2915	44.271	33.2232	0.394197	-1.34301	0.00011224	0.0531387	down	yes
ENSGALG00000009170	NCEH1	ENSGALT00000014937	GO:0006470(protein dephosphorylation);GO:0006805(xenobiotic metabolic process);GO:0016021(integral component of membrane);GO:0017171(serine hydrolase activity);GO:0042301(phosphate ion binding);GO:0052689(carboxylic ester hydrolase activity);GO:0060395(SMAD protein signal transduction)	NA	NA	NA	neutral cholesterol ester hydrolase 1 [Numida meleagris]	protein_coding	3.23751	10.2594	3.64535	5.47	1.88991	3.42971	1.27434	1.51095	2.78995	1.48024	0.000119841	0.0545554	up	yes
ENSGALG00000012011	L3HYPDH	ENSGALT00000019600	GO:0008152(metabolic process);GO:0016836(hydro-lyase activity)	00330(Arginine and proline metabolism)	K18384	EC:4.2.1.77	trans-3-hydroxy-L-proline dehydratase [Gallus gallus]	protein_coding	4.66364	4.03897	6.3638	10.6206	3.0607	3.35207	2.17568	3.73473	2.08445	1.05966	0.000132135	0.0579239	up	yes
ENSGALG00000004129	SPP2	ENSGALT00000070043;ENSGALT00000039802	GO:0046849(bone remodeling);GO:0070062(extracellular exosome);GO:0070062(extracellular exosome)	NA	NA	NA	secreted phosphoprotein 24 isoform X1 [Gallus gallus]	protein_coding	549.003	602.305	641.629	546.949	470.343	326.974	206.021	305.329	1.78799	0.83834	0.000170461	0.0720563	up	no
ENSGALG00000053886	ENSGALG00000053886	ENSGALT00000091075	GO:0005515(protein binding);GO:0005546(phosphatidylinositol-4,5-bisphosphate binding);GO:0042802(identical protein binding)	NA	NA	NA	uncharacterized protein LOC112532140 [Gallus gallus]	protein_coding	0.158243	0.23651	0.274424	0.503798	0.976899	15.4365	0.30902	0.168615	0.0694438	-3.84801	0.000200303	0.0817511	down	yes
ENSGALG00000048876	LEAP2	ENSGALT00000107397	GO:0050829(defense response to Gram-negative bacterium)	NA	NA	NA	PREDICTED: liver-expressed antimicrobial peptide 2 [Anser cygnoides domesticus]	protein_coding	13.1397	4.49472	31.6928	13.9285	7.36939	4.67672	7.27212	3.04374	2.82872	1.50015	0.000315869	0.117735	up	yes
ENSGALG00000037479	IGSF21	ENSGALT00000105571;ENSGALT00000048907	GO:0005576(extracellular region);GO:0005576(extracellular region)	NA	NA	NA	immunoglobulin superfamily member 21 isoform X1 [Gallus gallus];immunoglobulin superfamily member 21 isoform X4 [Gallus gallus]	protein_coding	30.0134	17.5085	58.4482	8.38024	4.22068	18.2686	8.39224	5.82984	3.11485	1.63916	0.000320617	0.117735	up	yes
ENSGALG00000040369	PFKFB3	ENSGALT00000075327;ENSGALT00000049952;ENSGALT00000068310;ENSGALT00000083042	GO:0003873(6-phosphofructo-2-kinase activity);GO:0005524(ATP binding);GO:0005654(nucleoplasm);GO:0006000(fructose metabolic process);GO:0006003(fructose 2,6-bisphosphate metabolic process);GO:0046835(carbohydrate phosphorylation);GO:0046835(carbohydrate phosphorylation)	00051(Fructose and mannose metabolism);00051(Fructose and mannose metabolism)	K01103	EC:2.7.1.105;EC:3.1.3.46	6-phosphofructo-2-kinase/fructose-2,6-bisphosphatase 3 isoform X5 [Numida meleagris];PREDICTED: 6-phosphofructo-2-kinase/fructose-2,6-bisphosphatase 3 isoform X4 [Corvus brachyrhynchos];PREDICTED: 6-phosphofructo-2-kinase/fructose-2,6-bisphosphatase 3 isoform X1 [Corvus brachyrhynchos];6-phosphofructo-2-kinase/fructose-2,6-bisphosphatase 3 isoform X1 [Numida meleagris]	protein_coding	1.96377	1.52727	1.53133	0.877324	6.41132	3.11761	2.41938	3.64482	0.378352	-1.4022	0.000324805	0.117735	down	yes
ENSGALG00000008095	KIF23	ENSGALT00000048183;ENSGALT00000013141;ENSGALT00000051671;ENSGALT00000087441;ENSGALT00000093421;ENSGALT00000061959	GO:0000281(mitotic cytokinesis);GO:0000915(actomyosin contractile ring assembly);GO:0003777(microtubule motor activity);GO:0005524(ATP binding);GO:0005654(nucleoplasm);GO:0005813(centrosome);GO:0005871(kinesin complex);GO:0005874(microtubule);GO:0005925(focal adhesion);GO:0007018(microtubule-based movement);GO:0008017(microtubule binding);GO:0016887(ATPase activity);GO:0030496(midbody);GO:0032467…	NA	NA	NA	kinesin-like protein KIF23 isoform X1 [Gallus gallus];kinesin-like protein KIF23 isoform X6 [Gallus gallus];kinesin-like protein KIF23 isoform X5 [Gallus gallus];kinesin-like protein KIF23 isoform X4 [Gallus gallus];kinesin-like protein KIF23 isoform X8 [Gallus gallus]	protein_coding	0.23411	0.123432	0.21328	0.169936	0.493541	0.652255	0.647741	0.549786	0.316114	-1.66148	0.00033502	0.117735	down	yes
ENSGALG00000052568	ENSGALG00000052568	ENSGALT00000103393	NA	04512(ECM-receptor interaction)	K06264	NA	platelet glycoprotein VI-like, partial [Gallus gallus]	protein_coding	0.416997	0.361262	0.266703	0.0505	1.20431	0.876853	1.22455	0.949989	0.25741	-1.95786	0.000338204	0.117735	down	yes
ENSGALG00000011489	TBXT	ENSGALT00000018726	GO:0000122(negative regulation of transcription by RNA polymerase II);GO:0000790(nuclear chromatin);GO:0000978(RNA polymerase II proximal promoter sequence-specific DNA binding);GO:0000980(RNA polymerase II distal enhancer sequence-specific DNA binding);GO:0001102(RNA polymerase II activating transcription factor binding);GO:0001570(vasculogenesis);GO:0001756(somitogenesis);GO:0001839(neural plat…	NA	NA	NA	brachyury protein [Gallus gallus]	protein_coding	0.163233	0.105068	0.129505	0.032014	0.369653	1.26476	0.181673	0.494315	0.186037	-2.42634	0.000378491	0.124167	down	yes
ENSGALG00000012847	ENSGALG00000012847	ENSGALT00000020949	GO:0005887(integral component of plasma membrane);GO:0015179(L-amino acid transmembrane transporter activity);GO:0015297(antiporter activity);GO:1902475(L-alpha-amino acid transmembrane transport)	04216(Ferroptosis)	K13869	NA	cystine/glutamate transporter isoform X1 [Gallus gallus]	protein_coding	9.64589	17.3614	13.7796	19.2359	42.74	18.3739	21.7688	88.9784	0.349252	-1.51766	0.000380199	0.124167	down	yes
ENSGALG00000016313	GCLC	ENSGALT00000026320;ENSGALT00000106917	GO:0000287(magnesium ion binding);GO:0004357(glutamate-cysteine ligase activity);GO:0005829(cytosol);GO:0006534(cysteine metabolic process);GO:0006536(glutamate metabolic process);GO:0006750(glutathione biosynthetic process);GO:0006979(response to oxidative stress);GO:0008637(apoptotic mitochondrial changes);GO:0009408(response to heat);GO:0009410(response to xenobiotic stimulus);GO:0009725(respo…	00270(Cysteine and methionine metabolism);00480(Glutathione metabolism);04216(Ferroptosis);04216(Ferroptosis)	K11204	EC:6.3.2.2	glutamate--cysteine ligase catalytic subunit [Gallus gallus]	protein_coding	10.3317	12.0949	16.5105	15.6332	28.3682	16.4539	25.9134	50.1279	0.451503	-1.14719	0.000388152	0.124167	down	yes
ENSGALG00000048658	ENSGALG00000048658	ENSGALT00000107289	GO:0003676(nucleic acid binding);GO:0003723(RNA binding);GO:0003964(RNA-directed DNA polymerase activity);GO:0005575(cellular_component);GO:0006278(RNA-dependent DNA biosynthetic process);GO:0015074(DNA integration)	04340(Hedgehog signaling pathway)	K06225	NA	PREDICTED: uncharacterized protein LOC106885910 [Calidris pugnax]	protein_coding	0.006683	0.034601	0.129477	0.011222	0.022378	0.927291	0.535587	0.33019	0.100241	-3.31845	0.000459845	0.141765	down	yes
ENSGALG00000005805	PLCD1	ENSGALT00000009321;ENSGALT00000100948	GO:0001525(angiogenesis);GO:0001786(phosphatidylserine binding);GO:0004435(phosphatidylinositol phospholipase C activity);GO:0005509(calcium ion binding);GO:0005829(cytosol);GO:0016042(lipid catabolic process);GO:0032794(GTPase activating protein binding);GO:0035556(intracellular signal transduction);GO:0042127(regulation of cell proliferation);GO:0070062(extracellular exosome);GO:0070300(phospha…	00562(Inositol phosphate metabolism);04020(Calcium signaling pathway);04070(Phosphatidylinositol signaling system);04933(AGE-RAGE signaling pathway in diabetic complications);04933(AGE-RAGE signaling pathway in diabetic complications)	K05857	EC:3.1.4.11	1-phosphatidylinositol 4,5-bisphosphate phosphodiesterase delta-1 isoform X3 [Gallus gallus];1-phosphatidylinositol 4,5-bisphosphate phosphodiesterase delta-1 isoform X4 [Gallus gallus]	protein_coding	4.31875	2.35087	3.60117	1.61692	6.16938	8.26441	5.04254	6.612	0.455672	-1.13393	0.000467121	0.141765	down	yes
ENSGALG00000052196	ENSGALG00000052196	ENSGALT00000090942	GO:0016021(integral component of membrane)	NA	NA	NA	semaphorin-4A-like [Gallus gallus]	protein_coding	3.97913	3.58433	4.16164	2.33736	6.02741	8.09037	5.65422	7.32379	0.51899	-0.94622	0.000487137	0.144144	down	no
ENSGALG00000047648	ENSGALG00000047648	ENSGALT00000094333;ENSGALT00000093356;ENSGALT00000091488;ENSGALT00000100268	GO:0070062(extracellular exosome);GO:0072562(blood microparticle);GO:0072562(blood microparticle)	04512(ECM-receptor interaction);04512(ECM-receptor interaction)	K06264	NA	leukocyte immunoglobulin-like receptor subfamily A member 2 [Gallus gallus];T-cell-interacting, activating receptor on myeloid cells protein 1 isoform X1 [Gallus gallus]	protein_coding	0.16067	0.23307	0.286528	0.262787	0.873916	1.65461	1.10962	0.222222	0.244292	-2.03332	0.000516534	0.149115	down	yes
ENSGALG00000049716	ENSGALG00000049716	ENSGALT00000103901	GO:0003823(antigen binding);GO:0005576(extracellular region);GO:0006956(complement activation);GO:0006958(complement activation, classical pathway);GO:0030890(positive regulation of B cell proliferation)	NA	NA	NA	RecName: Full=Ig mu chain C region	IG_V_gene	2.46257	2.4958	2.60505	1.61791	3.65488	17.9373	7.0764	5.86993	0.265828	-1.91143	0.000570673	0.158882	down	yes
ENSGALG00000047823	ENSGALG00000047823	ENSGALT00000098068	NA	NA	NA	NA		lncRNA	1.02931	0.317595	0.0001	5.18256	0.083712	0.0001	0.10232	0.10137	22.7114	4.50534	0.000581586	0.158882	up	yes
ENSGALG00000011287	SULT	ENSGALT00000031834	GO:0008146(sulfotransferase activity)	NA	NA	NA	sulfotransferase [Gallus gallus]	protein_coding	301.247	22.5207	347.745	139.853	64.6943	50.4706	84.6978	31.7774	3.5027	1.80847	0.000590638	0.158882	up	yes
ENSGALG00000011190	ENSGALG00000011190	ENSGALT00000018245	GO:0003682(chromatin binding);GO:0005576(extracellular region);GO:0008284(positive regulation of cell proliferation);GO:0009409(response to cold);GO:0035578(azurophil granule lumen);GO:0040015(negative regulation of multicellular organism growth);GO:0042742(defense response to bacterium);GO:0043066(negative regulation of apoptotic process);GO:0043312(neutrophil degranulation);GO:0045944(positive …	NA	NA	NA	placenta-specific gene 8 protein [Gallus gallus]	protein_coding	13.2641	6.0162	7.01057	7.83459	15.4271	28.2364	12.1394	31.7421	0.389805	-1.35918	0.000720997	0.189638	down	yes
ENSGALG00000008281	NEURL1	ENSGALT00000013474	GO:0008270(zinc ion binding)	NA	NA	NA	E3 ubiquitin-protein ligase NEURL1 isoform X3 [Gallus gallus]	protein_coding	0.232892	0.331691	0.322125	0.277624	0.568408	1.5246	0.620393	0.782619	0.333045	-1.58621	0.000754106	0.194035	down	yes
ENSGALG00000054321	ENSGALG00000054321	ENSGALT00000107468	GO:0070062(extracellular exosome);GO:0072562(blood microparticle)	04512(ECM-receptor interaction)	K06264	NA	T-cell-interacting, activating receptor on myeloid cells protein 1 isoform X1 [Gallus gallus]	protein_coding	0.750074	0.503599	0.482448	0.235997	2.66686	1.19411	2.68542	0.623474	0.275056	-1.8622	0.000771624	0.194318	down	yes
ENSGALG00000011003	SLC35F3	ENSGALT00000017917	GO:0015888(thiamine transport);GO:0016021(integral component of membrane)	NA	NA	NA	putative thiamine transporter SLC35F3 isoform X3 [Gallus gallus]	protein_coding	0.069328	0.7402	0.867497	0.343001	0.0001	0.04755	0.106372	0.157787	6.47841	2.69564	0.000880973	0.217233	up	yes
ENSGALG00000009552	ENSGALG00000009552	ENSGALT00000015549;ENSGALT00000059199	GO:0030246(carbohydrate binding);GO:0030246(carbohydrate binding)	NA	NA	NA	galectin-related protein A isoform X1 [Gallus gallus]	protein_coding	0.21169	0.537617	0.620241	0.923263	0.212983	0.224719	0.155225	0.162849	3.03372	1.60109	0.00094429	0.228094	up	yes
ENSGALG00000054582	ENSGALG00000054582	ENSGALT00000098785	GO:0004523(RNA-DNA hybrid ribonuclease activity);GO:0043137(DNA replication, removal of RNA primer)	NA	NA	NA	Pro-Pol-dUTPase polyprotein, partial [Mus musculus]	protein_coding	0.0001	0.03804	0.0001	0.0001	2.88009	0.0001	0.0001	2.22246	0.0075136	-7.05628	0.000984192	0.232978	down	yes
ENSGALG00000028256	CCL19	ENSGALT00000045089	GO:0001768(establishment of T cell polarity);GO:0002408(myeloid dendritic cell chemotaxis);GO:0002548(monocyte chemotaxis);GO:0005615(extracellular space);GO:0005622(intracellular);GO:0006954(inflammatory response);GO:0007186(G-protein coupled receptor signaling pathway);GO:0008009(chemokine activity);GO:0030593(neutrophil chemotaxis);GO:0031735(CCR10 chemokine receptor binding);GO:0034695(respon…	04060(Cytokine-cytokine receptor interaction)	K05512	NA	C-C motif chemokine 19 precursor [Gallus gallus]	protein_coding	4.95693	3.83114	4.94113	5.1257	5.68861	14.9287	6.63968	12.2563	0.477179	-1.0674	0.00105466	0.244764	down	yes
ENSGALG00000004729	SLC7A10	ENSGALT00000073950;ENSGALT00000007532	GO:0003333(amino acid transmembrane transport);GO:0005887(integral component of plasma membrane);GO:0015194(L-serine transmembrane transporter activity);GO:0015297(antiporter activity);GO:0015825(L-serine transport);GO:0042941(D-alanine transport);GO:0042942(D-serine transport);GO:0042942(D-serine transport)	NA	NA	NA	asc-type amino acid transporter 1 isoform X2 [Gallus gallus]	protein_coding	1.81979	1.64624	2.17534	1.23368	4.20418	4.50571	3.78183	2.70929	0.452276	-1.14472	0.00110951	0.247009	down	yes
ENSGALG00000000901	ENSGALG00000000901	ENSGALT00000001323	GO:0000139(Golgi membrane);GO:0001517(N-acetylglucosamine 6-O-sulfotransferase activity);GO:0005802(trans-Golgi network);GO:0005975(carbohydrate metabolic process);GO:0006044(N-acetylglucosamine metabolic process);GO:0006477(protein sulfation);GO:0016021(integral component of membrane)	00533(Glycosaminoglycan biosynthesis - keratan sulfate)	K04746	EC:2.8.2.-	carbohydrate sulfotransferase 4 [Gallus gallus]	protein_coding	2.25214	6.83319	2.534	3.10035	10.8712	5.10087	14.9396	7.48974	0.383311	-1.38341	0.00111326	0.247009	down	yes
ENSGALG00000006229	ENSGALG00000006229	ENSGALT00000010070;ENSGALT00000080116	GO:0002250(adaptive immune response);GO:0002376(immune system process);GO:0005886(plasma membrane);GO:0007155(cell adhesion);GO:0009986(cell surface);GO:0016020(membrane);GO:0016021(integral component of membrane);GO:0032740(positive regulation of interleukin-17 production);GO:0045087(innate immune response);GO:0072540(T-helper 17 cell lineage commitment);GO:0072540(T-helper 17 cell lineage commi…	NA	NA	NA	SLAM family member 5 [Gallus gallus]	protein_coding	3.21972	3.90033	5.31223	4.80899	7.74993	7.47764	5.52916	12.5397	0.517812	-0.949499	0.00112694	0.247009	down	no
ENSGALG00000023411	CD180	ENSGALT00000096371;ENSGALT00000038670	GO:0002224(toll-like receptor signaling pathway);GO:0002322(B cell proliferation involved in immune response);GO:0005887(integral component of plasma membrane);GO:0006954(inflammatory response);GO:0031666(positive regulation of lipopolysaccharide-mediated signaling pathway);GO:0071222(cellular response to lipopolysaccharide);GO:0071222(cellular response to lipopolysaccharide)	NA	NA	NA	CD180 antigen [Gallus gallus]	protein_coding	1.19733	1.88095	1.55339	0.406113	3.10617	3.58735	2.91349	3.02971	0.398662	-1.32676	0.00123172	0.265067	down	yes
ENSGALG00000036286	ENSGALG00000036286	ENSGALT00000069190	GO:0005044(scavenger receptor activity);GO:0005975(carbohydrate metabolic process);GO:0006898(receptor-mediated endocytosis);GO:0016020(membrane);GO:0016901(oxidoreductase activity, acting on the CH-OH group of donors, quinone or similar compound as acceptor);GO:0048038(quinone binding);GO:0055114(oxidation-reduction process)	NA	NA	NA	HHIP-like protein 1 [Gallus gallus]	protein_coding	2.09851	1.37753	1.17204	0.741759	3.46962	3.04359	2.38296	4.05459	0.416179	-1.26472	0.00126616	0.266134	down	yes
ENSGALG00000052526	ENSGALG00000052526	ENSGALT00000101811	GO:0001786(phosphatidylserine binding);GO:0005546(phosphatidylinositol-4,5-bisphosphate binding);GO:0005547(phosphatidylinositol-3,4,5-trisphosphate binding);GO:0005829(cytosol);GO:0010314(phosphatidylinositol-5-phosphate binding);GO:0015278(calcium-release channel activity);GO:0016020(membrane);GO:0016529(sarcoplasmic reticulum);GO:0030018(Z disc);GO:0030314(junctional membrane complex);GO:00322…	NA	NA	NA	LOW QUALITY PROTEIN: junctophilin-2 [Gallus gallus]	protein_coding	1.11525	1.29646	0.160671	0.188192	2.50237	5.71776	0.678545	4.45823	0.206678	-2.27455	0.00130166	0.266134	down	yes
ENSGALG00000031807	ENSGALG00000031807	ENSGALT00000060869	GO:0004568(chitinase activity);GO:0005576(extracellular region);GO:0005737(cytoplasm);GO:0005975(carbohydrate metabolic process);GO:0006032(chitin catabolic process);GO:0008061(chitin binding)	00520(Amino sugar and nucleotide sugar metabolism)	K01183	EC:3.2.1.14	acidic mammalian chitinase [Gallus gallus]	protein_coding	12.8316	2.26307	13.8821	5.08317	4.93239	3.17603	2.50544	1.61524	2.78515	1.47776	0.00132009	0.266134	up	yes
ENSGALG00000009413	BROX	ENSGALT00000100873;ENSGALT00000015332;ENSGALT00000097561	GO:0070062(extracellular exosome);GO:0070062(extracellular exosome)	04144(Endocytosis);04144(Endocytosis)	K12200	NA	BRO1 domain-containing protein BROX [Gallus gallus];BRO1 domain-containing protein BROX isoform X1 [Numida meleagris]	protein_coding	3.42376	1.21486	3.81945	0.789928	1.03447	1.01931	0.966691	1.02767	2.2845	1.19188	0.00134937	0.266134	up	yes
ENSGALG00000006320	ENSGALG00000006320	ENSGALT00000047153	GO:0016021(integral component of membrane);GO:0055085(transmembrane transport)	NA	NA	NA	solute carrier family 2, facilitated glucose transporter member 11 [Gallus gallus]	protein_coding	9.07803	5.08526	5.96711	9.80205	5.17786	4.55122	3.6743	4.73798	1.64995	0.722426	0.00136928	0.266134	up	no
ENSGALG00000031493	BAK1	ENSGALT00000053689	GO:0005741(mitochondrial outer membrane);GO:0008630(intrinsic apoptotic signaling pathway in response to DNA damage);GO:0042803(protein homodimerization activity);GO:0046982(protein heterodimerization activity);GO:0097192(extrinsic apoptotic signaling pathway in absence of ligand)	04141(Protein processing in endoplasmic reticulum);04210(Apoptosis)	K14021	NA	bcl-2 homologous antagonist/killer [Gallus gallus]	protein_coding	8.35069	7.60512	8.66597	6.9966	12.8113	14.2893	13.2841	12.5326	0.597505	-0.742977	0.00139628	0.266134	down	no
ENSGALG00000029390	C15H12ORF65	ENSGALT00000083825	GO:0004045(aminoacyl-tRNA hydrolase activity);GO:0005762(mitochondrial large ribosomal subunit);GO:0016149(translation release factor activity, codon specific);GO:0016150(translation release factor activity, codon nonspecific);GO:0043022(ribosome binding);GO:0070126(mitochondrial translational termination);GO:0072344(rescue of stalled ribosome)	00760(Nicotinate and nicotinamide metabolism)	K03462	EC:2.4.2.12	probable peptide chain release factor C12orf65 homolog, mitochondrial [Gallus gallus]	protein_coding	19.1982	20.1518	20.6003	22.0768	12.2697	15.8493	13.9761	12.6229	1.49909	0.584085	0.00143175	0.266134	up	no
ENSGALG00000001206	ENSGALG00000001206	ENSGALT00000001825	GO:0005622(intracellular);GO:0008270(zinc ion binding);GO:0046872(metal ion binding)	04622(RIG-I-like receptor signaling pathway)	K10652	EC:2.3.2.27	PREDICTED: E3 ubiquitin-protein ligase TRIM17-like [Meleagris gallopavo]	protein_coding	9.27988	7.11844	9.28569	12.8324	4.11931	4.89882	8.12827	5.62415	1.6915	0.758304	0.00144725	0.266134	up	no
ENSGALG00000006738	CDK5RAP1	ENSGALT00000100471;ENSGALT00000010897	GO:0005737(cytoplasm);GO:0019887(protein kinase regulator activity);GO:0035596(methylthiotransferase activity);GO:0035600(tRNA methylthiolation);GO:0045736(negative regulation of cyclin-dependent protein serine/threonine kinase activity);GO:0045859(regulation of protein kinase activity);GO:0051539(4 iron, 4 sulfur cluster binding);GO:0051539(4 iron, 4 sulfur cluster binding)	NA	NA	NA	CDK5 regulatory subunit-associated protein 1 isoform X1 [Gallus gallus]	protein_coding	22.2934	18.511	21.5076	7.69225	31.2443	45.2277	41.1773	29.2183	0.476649	-1.069	0.00144854	0.266134	down	yes
ENSGALG00000053921	ENSGALG00000053921	ENSGALT00000094960	GO:0005515(protein binding);GO:0005546(phosphatidylinositol-4,5-bisphosphate binding);GO:0042802(identical protein binding)	NA	NA	NA	uncharacterized protein LOC112532140 [Gallus gallus]	protein_coding	0.144334	0.134153	0.225186	0.376908	0.471214	5.88046	0.280441	0.126202	0.130296	-2.94014	0.00147949	0.266134	down	yes
ENSGALG00000041091	ATP6	ENSGALT00000076413	GO:0005753(mitochondrial proton-transporting ATP synthase complex);GO:0015078(proton transmembrane transporter activity);GO:0015986(ATP synthesis coupled proton transport);GO:0016021(integral component of membrane);GO:0016887(ATPase activity);GO:0045263(proton-transporting ATP synthase complex, coupling factor F(o));GO:0070062(extracellular exosome)	00190(Oxidative phosphorylation)	K02126	NA	ATP synthase F0 subunit 6 (mitochondrion) [Gallus gallus spadiceus]	protein_coding	1551.88	18544	1032.01	2428.51	1549.76	1675.66	1552.21	1259.53	3.90191	1.96418	0.00148402	0.266134	up	yes
ENSGALG00000038311	COL18A1	ENSGALT00000077208	GO:0001525(angiogenesis);GO:0001886(endothelial cell morphogenesis);GO:0005198(structural molecule activity);GO:0005515(protein binding);GO:0005576(extracellular region);GO:0005581(collagen trimer);GO:0005604(basement membrane);GO:0005615(extracellular space);GO:0005788(endoplasmic reticulum lumen);GO:0007155(cell adhesion);GO:0007601(visual perception);GO:0008284(positive regulation of cell prol…	NA	NA	NA	collagen alpha-1(XVIII) chain precursor [Gallus gallus]	pseudogene	10.225	19.6201	20.7452	8.79523	24.1356	31.304	29.3566	28.6348	0.523539	-0.933631	0.00161253	0.284864	down	no
ENSGALG00000009871	RCOR3	ENSGALT00000016049;ENSGALT00000098542;ENSGALT00000095284;ENSGALT00000099668	GO:0000122(negative regulation of transcription by RNA polymerase II);GO:0003700(DNA binding transcription factor activity);GO:0003714(transcription corepressor activity);GO:0005634(nucleus);GO:0005667(transcription factor complex);GO:0008134(transcription factor binding);GO:0017053(transcriptional repressor complex);GO:0019899(enzyme binding);GO:0044212(transcription regulatory region DNA bindin…	05016(Huntington disease);05016(Huntington disease)	K11829	NA	REST corepressor 3 isoform X9 [Gallus gallus];REST corepressor 3 isoform X2 [Gallus gallus];PREDICTED: REST corepressor 3 isoform X2 [Meleagris gallopavo]	protein_coding	1.90603	2.85224	2.04815	1.78192	4.05928	4.53139	3.0962	3.71656	0.55756	-0.8428	0.00177124	0.302425	down	no
ENSGALG00000045037	CYP2W1	ENSGALT00000090340	GO:0005506(iron ion binding);GO:0008392(arachidonic acid epoxygenase activity);GO:0008395(steroid hydroxylase activity);GO:0019373(epoxygenase P450 pathway);GO:0020037(heme binding);GO:0055114(oxidation-reduction process)	NA	NA	NA	cytochrome P450 2W1 isoform X1 [Gallus gallus]	protein_coding	76.4179	88.7637	135.049	71.2788	50.0468	56.5678	69.7959	56.0788	1.59796	0.676233	0.0017769	0.302425	up	no
ENSGALG00000000731	THEMIS2	ENSGALT00000043845	GO:0005515(protein binding);GO:0005634(nucleus);GO:0005737(cytoplasm);GO:0006954(inflammatory response);GO:0007155(cell adhesion);GO:0050852(T cell receptor signaling pathway)	NA	NA	NA	protein THEMIS2 [Gallus gallus]	protein_coding	5.80775	5.73158	8.7997	1.59538	10.6835	16.3368	9.5845	14.5783	0.428548	-1.22247	0.00178859	0.302425	down	yes
ENSGALG00000017046	POSTN	ENSGALT00000097484;ENSGALT00000097835;ENSGALT00000036466;ENSGALT00000027540;ENSGALT00000092543;ENSGALT00000102579;ENSGALT00000099831	GO:0005615(extracellular space);GO:0005802(trans-Golgi network);GO:0007155(cell adhesion);GO:0008201(heparin binding);GO:0008593(regulation of Notch signaling pathway);GO:0009888(tissue development);GO:0030198(extracellular matrix organization);GO:0050839(cell adhesion molecule binding);GO:0050839(cell adhesion molecule binding)	NA	NA	NA	periostin isoform X6 [Gallus gallus];periostin isoform X2 [Gallus gallus];periostin isoform X3 [Gallus gallus];periostin isoform X5 [Gallus gallus];periostin precursor [Gallus gallus];periostin isoform X1 [Gallus gallus];periostin isoform X3 [Numida meleagris]	protein_coding	2.01076	2.11678	0.975484	1.31462	4.31095	3.46922	2.9874	2.50322	0.483592	-1.04814	0.0018197	0.302791	down	yes
ENSGALG00000010201	ABHD18	ENSGALT00000089384;ENSGALT00000099144;ENSGALT00000016584	GO:0003674(molecular_function);GO:0005575(cellular_component);GO:0005576(extracellular region);GO:0008150(biological_process);GO:0008150(biological_process)	NA	NA	NA	protein ABHD18 isoform X1 [Gallus gallus]	protein_coding	4.75192	1.48862	4.18359	1.36826	1.73203	1.32898	1.11675	1.51403	2.07182	1.0509	0.00184728	0.302791	up	yes
ENSGALG00000007286	SIRT7	ENSGALT00000031439	GO:0000122(negative regulation of transcription by RNA polymerase II);GO:0003682(chromatin binding);GO:0005731(nucleolus organizer region);GO:0007072(positive regulation of transcription involved in exit from mitosis);GO:0009303(rRNA transcription);GO:0070403(NAD+ binding);GO:0070932(histone H3 deacetylation);GO:0070933(histone H4 deacetylation);GO:0097372(NAD-dependent histone deacetylase activi…	NA	NA	NA	NAD-dependent protein deacetylase sirtuin-7 [Gallus gallus]	protein_coding	6.84762	5.99132	9.42639	20.7791	5.25023	6.01057	5.58866	6.32581	1.85734	0.89324	0.00188434	0.302791	up	no
ENSGALG00000048048	ENSGALG00000048048	ENSGALT00000097228;ENSGALT00000091753;ENSGALT00000104687	GO:0007160(cell-matrix adhesion);GO:0016021(integral component of membrane);GO:0016021(integral component of membrane)	NA	NA	NA	mucin-4 isoform X4 [Gallus gallus];mucin-4 isoform X2 [Gallus gallus]	protein_coding	0.009825	0.00525	0.024677	0.0001	0.115464	0.022112	0.188271	0.00863	0.119147	-3.06918	0.00189308	0.302791	down	yes
ENSGALG00000001329	EPB41	ENSGALT00000096630;ENSGALT00000108314;ENSGALT00000095388;ENSGALT00000094694;ENSGALT00000093450;ENSGALT00000097230;ENSGALT00000043263;ENSGALT00000103359;ENSGALT00000098665;ENSGALT00000104708	GO:0003779(actin binding);GO:0005198(structural molecule activity);GO:0005545(1-phosphatidylinositol binding);GO:0005886(plasma membrane);GO:0019898(extrinsic component of membrane);GO:0030054(cell junction);GO:0030863(cortical cytoskeleton);GO:0030866(cortical actin cytoskeleton organization);GO:0032092(positive regulation of protein binding);GO:0032092(positive regulation of protein binding)	NA	NA	NA	PREDICTED: protein 4.1 isoform X16 [Coturnix japonica];PREDICTED: protein 4.1 isoform X14 [Coturnix japonica];erythroid protein 4.1 isoform X26 [Gallus gallus];PREDICTED: protein 4.1 isoform X10 [Coturnix japonica];PREDICTED: protein 4.1 isoform X13 [Coturnix japonica];erythroid protein 4.1 isoform X17 [Gallus gallus];PREDICTED: protein 4.1 isoform X9 [Meleagris gallopavo]	protein_coding	3.06518	3.54663	3.17149	2.25246	4.40032	5.33851	4.93262	5.64995	0.59227	-0.755673	0.00196342	0.306802	down	no
ENSGALG00000009825	SRGAP1	ENSGALT00000015976;ENSGALT00000076654	GO:0005096(GTPase activator activity);GO:0007266(Rho protein signal transduction);GO:0016477(cell migration);GO:0017048(Rho GTPase binding);GO:0005737(cytoplasm);GO:0030336(negative regulation of cell migration);GO:0048365(Rac GTPase binding);GO:0048365(Rac GTPase binding)	NA	NA	NA	SLIT-ROBO Rho GTPase-activating protein 1 [Gallus gallus];SLIT-ROBO Rho GTPase-activating protein 1 isoform X1 [Gallus gallus]	protein_coding	0.747015	4.53496	1.64308	2.47614	1.22775	1.04379	1.1542	0.873682	2.18662	1.1287	0.00201693	0.306802	up	yes
ENSGALG00000036527	SYBU	ENSGALT00000061188	GO:0005874(microtubule);GO:0008017(microtubule binding);GO:0017075(syntaxin-1 binding);GO:0019894(kinesin binding);GO:0019896(axonal transport of mitochondrion);GO:0031982(vesicle);GO:0035774(positive regulation of insulin secretion involved in cellular response to glucose stimulus);GO:0043231(intracellular membrane-bounded organelle);GO:0060025(regulation of synaptic activity);GO:0060074(synapse…	NA	NA	NA	syntabulin isoform X1 [Gallus gallus]	protein_coding	0.832045	1.14661	2.11658	0.749911	1.65808	4.5093	2.85726	2.41121	0.423681	-1.23895	0.00202538	0.306802	down	yes
ENSGALG00000008623	TOR4A	ENSGALT00000014051;ENSGALT00000103889	GO:0005524(ATP binding);GO:0043066(negative regulation of apoptotic process);GO:0043066(negative regulation of apoptotic process)	NA	NA	NA	torsin-4A [Gallus gallus]	protein_coding	7.35101	7.57865	11.6065	4.01491	12.0978	18.9372	12.8114	14.5931	0.522782	-0.93572	0.00203469	0.306802	down	no
ENSGALG00000036547	ENSGALG00000036547	ENSGALT00000073493	GO:0001766(membrane raft polarization);GO:0001768(establishment of T cell polarity);GO:0001771(immunological synapse formation);GO:0002277(myeloid dendritic cell activation involved in immune response);GO:0005096(GTPase activator activity);GO:0005622(intracellular);GO:0006935(chemotaxis);GO:0007264(small GTPase mediated signal transduction);GO:0016020(membrane);GO:0030036(actin cytoskeleton organ…	NA	NA	NA	dedicator of cytokinesis protein 2-like isoform X1 [Gallus gallus]	protein_coding	2.01452	1.89899	2.06371	0.943698	3.56186	3.40974	2.67048	3.30305	0.534636	-0.903372	0.00204777	0.306802	down	no
ENSGALG00000038207	ENSGALG00000038207	ENSGALT00000074955	GO:0003674(molecular_function);GO:0005575(cellular_component);GO:0008150(biological_process)	NA	NA	NA	uncharacterized protein FAM160B2 isoform X3 [Gallus gallus]	protein_coding	0.709332	0.995808	1.47936	1.33528	1.70177	2.37896	3.80176	2.0722	0.454035	-1.13912	0.00208572	0.308582	down	yes
ENSGALG00000007536	ENSGALG00000007536	ENSGALT00000105624;ENSGALT00000099691;ENSGALT00000097340;ENSGALT00000012188	GO:0000719(photoreactive repair);GO:0003904(deoxyribodipyrimidine photo-lyase activity);GO:0003904(deoxyribodipyrimidine photo-lyase activity)	NA	NA	NA	deoxyribodipyrimidine photo-lyase [Gallus gallus]	protein_coding	1.37264	1.03058	1.06904	1.7065	1.86731	2.47792	5.24695	3.18318	0.405371	-1.30269	0.00213583	0.309708	down	yes
ENSGALG00000054926	ENSGALG00000054926	ENSGALT00000104025	GO:0005575(cellular_component)	NA	NA	NA	C-factor-like [Gallus gallus]	protein_coding	33.227	35.5103	20.2238	42.4413	6.41102	24.4579	16.7924	22.4933	1.87304	0.905382	0.00215179	0.309708	up	no
ENSGALG00000012761	DRAM1	ENSGALT00000020823	GO:0005764(lysosome);GO:0010506(regulation of autophagy);GO:0016021(integral component of membrane)	NA	NA	NA	DNA damage-regulated autophagy modulator protein 1 isoform X2 [Gallus gallus]	protein_coding	2.27317	2.185	3.02744	2.32006	3.54808	6.74712	3.5582	5.02094	0.519524	-0.944738	0.00217983	0.309708	down	no
ENSGALG00000008088	ACSL4	ENSGALT00000013126	GO:0001676(long-chain fatty acid metabolic process);GO:0004467(long-chain fatty acid-CoA ligase activity);GO:0005739(mitochondrion);GO:0005811(lipid droplet);GO:0008610(lipid biosynthetic process);GO:0016020(membrane);GO:0030182(neuron differentiation);GO:0030307(positive regulation of cell growth);GO:0031957(very long-chain fatty acid-CoA ligase activity);GO:0032307(negative regulation of prosta…	00061(Fatty acid biosynthesis);00071(Fatty acid degradation);04146(Peroxisome);04216(Ferroptosis);04920(Adipocytokine signaling pathway);03320(PPAR signaling pathway)	K01897	EC:6.2.1.3	long-chain-fatty-acid--CoA ligase 4 isoform X1 [Gallus gallus]	protein_coding	1.67391	1.5357	1.54862	1.32486	2.82097	3.45306	2.63375	3.17525	0.50344	-0.990108	0.00220907	0.309708	down	no
ENSGALG00000051541	ENSGALG00000051541	ENSGALT00000102400	NA	NA	NA	NA		lncRNA	0.859505	0.886822	0.700742	0.717013	0.211937	0.439168	0.263286	0.323853	2.5553	1.35349	0.00223804	0.309708	up	yes
ENSGALG00000004980	KCNMA1	ENSGALT00000040502;ENSGALT00000085935;ENSGALT00000089283;ENSGALT00000007982;ENSGALT00000094991;ENSGALT00000088154;ENSGALT00000044048;ENSGALT00000086023;ENSGALT00000085233	GO:0001666(response to hypoxia);GO:0003779(actin binding);GO:0005249(voltage-gated potassium channel activity);GO:0005901(caveola);GO:0006970(response to osmotic stress);GO:0008076(voltage-gated potassium channel complex);GO:0016324(apical plasma membrane);GO:0030007(cellular potassium ion homeostasis);GO:0034465(response to carbon monoxide);GO:0042391(regulation of membrane potential);GO:0043065…	04270(Vascular smooth muscle contraction);04270(Vascular smooth muscle contraction)	K04936	NA	PREDICTED: calcium-activated potassium channel subunit alpha-1 isoform X8 [Meleagris gallopavo];calcium-activated potassium channel subunit alpha-1 isoform X35 [Gallus gallus];calcium-activated potassium channel subunit alpha-1 isoform X29 [Gallus gallus];PREDICTED: calcium-activated potassium channel subunit alpha-1 isoform X24 [Coturnix japonica];calcium-activated potassium channel subunit alph…	protein_coding	1.04796	1.27055	1.54155	0.317121	2.5497	3.31068	1.96121	2.00645	0.425026	-1.23438	0.00225033	0.309708	down	yes
ENSGALG00000020084	CAPN13	ENSGALT00000014759	GO:0004198(calcium-dependent cysteine-type endopeptidase activity);GO:0005509(calcium ion binding);GO:0005737(cytoplasm);GO:0006508(proteolysis)	NA	NA	NA	calpain-13 isoform X1 [Gallus gallus]	protein_coding	0.682719	0.434551	0.225243	0.423548	0.281689	14.638	0.102248	1.16759	0.109086	-3.19646	0.00228691	0.311125	down	yes
ENSGALG00000040418	DGAT2	ENSGALT00000081836	GO:0016747(transferase activity, transferring acyl groups other than amino-acyl groups)	00561(Glycerolipid metabolism)	K11160	EC:2.3.1.20;EC:2.3.1.75	diacylglycerol O-acyltransferase 2 [Gallus gallus]	protein_coding	0.790759	1.07496	1.33953	0.422832	2.28283	2.25225	1.89414	2.02783	0.429	-1.22095	0.00245354	0.330002	down	yes
ENSGALG00000007814	ENSGALG00000007814	ENSGALT00000012676	GO:0004035(alkaline phosphatase activity);GO:0016311(dephosphorylation)	00730(Thiamine metabolism);00790(Folate biosynthesis)	K01077	EC:3.1.3.1	intestinal-type alkaline phosphatase [Gallus gallus]	protein_coding	1.0854	1.18386	1.23866	2.71421	0.763821	8.0175	1.65336	16.9566	0.227158	-2.13823	0.00260276	0.343903	down	yes
ENSGALG00000016986	LCP1	ENSGALT00000087592;ENSGALT00000027443;ENSGALT00000095971	GO:0001725(stress fiber);GO:0001726(ruffle);GO:0001891(phagocytic cup);GO:0002102(podosome);GO:0002286(T cell activation involved in immune response);GO:0005509(calcium ion binding);GO:0005615(extracellular space);GO:0005829(cytosol);GO:0005884(actin filament);GO:0005925(focal adhesion);GO:0010737(protein kinase A signaling);GO:0016477(cell migration);GO:0022617(extracellular matrix disassembly);…	NA	NA	NA	plastin-2 isoform X1 [Gallus gallus]	protein_coding	24.5666	20.9925	24.2053	14.9057	43.6195	44.0985	26.2715	38.4024	0.555607	-0.847863	0.00261982	0.343903	down	no
ENSGALG00000005318	OVCH2	ENSGALT00000008522	GO:0004252(serine-type endopeptidase activity);GO:0006508(proteolysis)	NA	NA	NA	ovochymase-2 isoform X4 [Gallus gallus]	protein_coding	0.386395	0.340155	1.90825	0.184963	3.05499	1.70992	1.59859	3.32921	0.290916	-1.78133	0.00265678	0.343903	down	yes
ENSGALG00000052156	ENSGALG00000052156	ENSGALT00000100752;ENSGALT00000052576	GO:0005575(cellular_component);GO:0016491(oxidoreductase activity);GO:0016491(oxidoreductase activity)	00830(Retinol metabolism);00830(Retinol metabolism)	K11153	EC:1.1.1.300	retinol dehydrogenase 12 isoform X1 [Gallus gallus]	protein_coding	22.0966	15.7454	20.6302	20.9075	10.897	15.5476	13.8689	14.507	1.44799	0.534056	0.00268459	0.343903	up	no
ENSGALG00000031440	PTPRU	ENSGALT00000075185;ENSGALT00000092116;ENSGALT00000078187;ENSGALT00000093583	GO:0004725(protein tyrosine phosphatase activity);GO:0005886(plasma membrane);GO:0007155(cell adhesion);GO:0016021(integral component of membrane);GO:0030054(cell junction);GO:0030154(cell differentiation);GO:0035335(peptidyl-tyrosine dephosphorylation);GO:0035335(peptidyl-tyrosine dephosphorylation)	NA	NA	NA	receptor-type tyrosine-protein phosphatase U precursor [Gallus gallus]	protein_coding	2.23718	4.71551	4.44963	3.97282	7.64207	4.15958	10.6707	7.32889	0.515924	-0.95477	0.00270218	0.343903	down	no
ENSGALG00000036942	KCNA3	ENSGALT00000076429	GO:0005251(delayed rectifier potassium channel activity);GO:0016021(integral component of membrane)	NA	NA	NA	potassium voltage-gated channel subfamily A member 3 [Gallus gallus]	protein_coding	1.54112	2.213	3.73125	0.61587	3.84698	8.09698	3.31452	5.87552	0.383327	-1.38335	0.00278851	0.351114	down	yes
ENSGALG00000048109	ENSGALG00000048109	ENSGALT00000091333	GO:0004523(RNA-DNA hybrid ribonuclease activity);GO:0005515(protein binding);GO:0005576(extracellular region);GO:0005654(nucleoplasm);GO:0005829(cytosol);GO:0005886(plasma membrane);GO:0006278(RNA-dependent DNA biosynthetic process);GO:0008233(peptidase activity);GO:0008907(integrase activity);GO:0019058(viral life cycle);GO:0019061(uncoating of virus);GO:0019064(fusion of virus membrane with hos…	NA	NA	NA	uncharacterized protein LOC107051636 [Gallus gallus]	protein_coding	0.076273	0.158071	0.14776	0.375378	0.664056	4.68381	0.303556	0.031177	0.133299	-2.90727	0.00303657	0.378325	down	yes
ENSGALG00000033051	CAMK1D	ENSGALT00000072279;ENSGALT00000093737	GO:0004674(protein serine/threonine kinase activity);GO:0005524(ATP binding);GO:0006468(protein phosphorylation);GO:0006468(protein phosphorylation)	NA	NA	NA	calcium/calmodulin-dependent protein kinase type 1D [Gallus gallus]	protein_coding	26.0304	51.2598	29.693	46.0995	22.5077	12.0791	31.132	21.0424	1.76441	0.819189	0.00307672	0.379334	up	no
ENSGALG00000010258	LTBP2	ENSGALT00000094846;ENSGALT00000016690;ENSGALT00000080003;ENSGALT00000091669;ENSGALT00000104896	GO:0005509(calcium ion binding);GO:0005615(extracellular space);GO:0031012(extracellular matrix);GO:0070062(extracellular exosome);GO:0070062(extracellular exosome)	NA	NA	NA	latent-transforming growth factor beta-binding protein 2 isoform X1 [Gallus gallus];latent-transforming growth factor beta-binding protein 2 isoform X3 [Gallus gallus]	protein_coding	0.0001	0.016749	0.0379774	0.0001	0.0228254	0.165294	0.046201	0.157465	0.140195	-2.83449	0.00316941	0.386733	down	yes
ENSGALG00000046983	ENSGALG00000046983	ENSGALT00000098717;ENSGALT00000092602	GO:0016021(integral component of membrane);GO:0016021(integral component of membrane)	04512(ECM-receptor interaction);04512(ECM-receptor interaction)	K06264	NA	platelet glycoprotein VI-like, partial [Gallus gallus]	protein_coding	0.068832	0.120463	0.18426	0.0001	0.423477	0.36042	0.478211	0.410802	0.223356	-2.16258	0.00325874	0.388345	down	yes
ENSGALG00000035718	DOK1	ENSGALT00000063264	GO:0005575(cellular_component);GO:0008150(biological_process)	05162(Measles)	K14752	NA	docking protein 1 [Gallus gallus]	protein_coding	2.63193	2.63758	2.01922	2.13837	4.60328	5.31895	3.20735	5.21533	0.513881	-0.960495	0.0032718	0.388345	down	no
ENSGALG00000010156	DOCK8	ENSGALT00000046319;ENSGALT00000016509	GO:0001771(immunological synapse formation);GO:0005085(guanyl-nucleotide exchange factor activity);GO:0005622(intracellular);GO:0007264(small GTPase mediated signal transduction);GO:0016020(membrane);GO:0031252(cell leading edge);GO:0036336(dendritic cell migration);GO:0043547(positive regulation of GTPase activity);GO:0061485(memory T cell proliferation);GO:0070233(negative regulation of T cell …	NA	NA	NA	dedicator of cytokinesis protein 8 isoform X1 [Gallus gallus]	protein_coding	1.12448	1.08968	1.29942	0.728829	2.18509	2.57835	1.30648	1.92886	0.530382	-0.914897	0.00328105	0.388345	down	no
ENSGALG00000006756	ENSGALG00000006756	ENSGALT00000010917	GO:0001530(lipopolysaccharide binding);GO:0005615(extracellular space);GO:0006953(acute-phase response);GO:0045087(innate immune response);GO:0050829(defense response to Gram-negative bacterium)	04064(NF-kappa B signaling pathway);04620(Toll-like receptor signaling pathway);05132(Salmonella infection);05152(Tuberculosis)	K05399	NA	bactericidal permeability-increasing protein isoform X2 [Gallus gallus]	protein_coding	34.8288	39.3217	45.1457	8.74874	75.1664	80.5704	76.3307	53.8061	0.447908	-1.15873	0.00334083	0.391506	down	yes
ENSGALG00000047524	ENSGALG00000047524	ENSGALT00000090515	GO:0003950(NAD+ ADP-ribosyltransferase activity);GO:0005635(nuclear envelope);GO:0005643(nuclear pore);GO:0006998(nuclear envelope organization);GO:0007283(spermatogenesis);GO:0015031(protein transport);GO:0030154(cell differentiation);GO:0051028(mRNA transport)	NA	NA	NA	poly [ADP-ribose] polymerase 11 isoform X1 [Gallus gallus]	protein_coding	0.021979	2.05886	2.83004	0.083891	0.0001	0.254434	0.107869	0.142594	9.8907	3.30607	0.00340305	0.394887	up	yes
ENSGALG00000049891	GPD1	ENSGALT00000076926	GO:0002027(regulation of heart rate);GO:0004367(glycerol-3-phosphate dehydrogenase [NAD+] activity);GO:0005886(plasma membrane);GO:0005975(carbohydrate metabolic process);GO:0006734(NADH metabolic process);GO:0009331(glycerol-3-phosphate dehydrogenase complex);GO:0010765(positive regulation of sodium ion transport);GO:0017080(sodium channel regulator activity);GO:0033137(negative regulation of pe…	00564(Glycerophospholipid metabolism)	K00006	EC:1.1.1.8	glycerol-3-phosphate dehydrogenase 1 [Gallus gallus]	protein_coding	9.07315	17.3378	15.8408	25.0328	6.32658	14.2517	3.30665	1.67284	2.63265	1.39651	0.00352209	0.404733	up	yes
ENSGALG00000001459	TNNC1	ENSGALT00000102795;ENSGALT00000002214;ENSGALT00000096734	GO:0005509(calcium ion binding);GO:0005654(nucleoplasm);GO:0005739(mitochondrion);GO:0005861(troponin complex);GO:0014883(transition between fast and slow fiber);GO:0031013(troponin I binding);GO:0031014(troponin T binding);GO:0032972(regulation of muscle filament sliding speed);GO:0042803(protein homodimerization activity);GO:0043462(regulation of ATPase activity);GO:0048306(calcium-dependent pr…	04020(Calcium signaling pathway);04260(Cardiac muscle contraction);04261(Adrenergic signaling in cardiomyocytes);05410(Hypertrophic cardiomyopathy (HCM));05414(Dilated cardiomyopathy (DCM));05414(Dilated cardiomyopathy (DCM))	K05865	NA	PREDICTED: troponin C, slow skeletal and cardiac muscles [Monodelphis domestica];hypothetical protein CIB84_003559 [Bambusicola thoracicus];troponin C, partial [Coturnix coturnix]	protein_coding	58.4412	21.8187	26.7254	39.4942	15.4466	34.9515	14.9999	8.03968	1.99461	0.996106	0.00364432	0.413228	up	no
ENSGALG00000047720	KLHDC7A	ENSGALT00000108075	GO:0004842(ubiquitin-protein transferase activity);GO:0031463(Cul3-RING ubiquitin ligase complex)	NA	NA	NA	kelch domain-containing protein 7A [Gallus gallus]	protein_coding	3.44122	4.24726	7.22315	1.8592	1.22602	3.40491	2.07603	1.37191	2.07589	1.05373	0.00369237	0.413228	up	yes
ENSGALG00000053658	ENSGALG00000053658	ENSGALT00000104219	NA	NA	NA	NA		lncRNA	0.816608	0.540557	1.77028	0.465518	1.73443	1.25205	2.57048	4.91542	0.34309	-1.54334	0.00370075	0.413228	down	yes
ENSGALG00000032161	SCUBE2	ENSGALT00000070644	GO:0005509(calcium ion binding)	NA	NA	NA	signal peptide, CUB and EGF-like domain-containing protein 2 isoform X4 [Gallus gallus]	protein_coding	0.071879	0.147105	0.085806	0.058199	0.490929	0.347988	0.135695	0.22685	0.302123	-1.72679	0.00386288	0.425873	down	yes
ENSGALG00000016724	RGN	ENSGALT00000026988;ENSGALT00000091030	GO:0004341(gluconolactonase activity);GO:0005509(calcium ion binding);GO:0005654(nucleoplasm);GO:0005737(cytoplasm);GO:0008270(zinc ion binding);GO:0019853(L-ascorbic acid biosynthetic process);GO:0030234(enzyme regulator activity);GO:0050790(regulation of catalytic activity);GO:0050790(regulation of catalytic activity)	00030(Pentose phosphate pathway);00053(Ascorbate and aldarate metabolism);00053(Ascorbate and aldarate metabolism)	K01053	EC:3.1.1.17	regucalcin isoform X1 [Gallus gallus];regucalcin isoform X2 [Gallus gallus]	protein_coding	721.46	414.354	672.068	504.56	385.005	427.538	373.626	368.085	1.48781	0.573194	0.00388597	0.425873	up	no
ENSGALG00000010978	ANGPTL3	ENSGALT00000086450	GO:0004859(phospholipase inhibitor activity);GO:0005178(integrin binding);GO:0005615(extracellular space);GO:0005769(early endosome);GO:0005794(Golgi apparatus);GO:0006071(glycerol metabolic process);GO:0006631(fatty acid metabolic process);GO:0007160(cell-matrix adhesion);GO:0007165(signal transduction);GO:0008083(growth factor activity);GO:0008203(cholesterol metabolic process);GO:0009395(phosp…	04979(Cholesterol metabolism)	K22288	NA	angiopoietin-related protein 3 precursor [Gallus gallus]	protein_coding	4.20929	13.0097	2.84696	16.1961	1.89413	6.78087	4.11516	2.03022	2.44676	1.29088	0.0039228	0.425966	up	yes
ENSGALG00000046192	CCL21	ENSGALT00000088864	NA	04060(Cytokine-cytokine receptor interaction)	K16062	NA	C-C motif chemokine 26 [Gallus gallus]	protein_coding	6.68538	5.80214	3.35356	1.95006	2.77734	53.2546	2.56375	20.8312	0.223994	-2.15847	0.00396999	0.427171	down	yes
ENSGALG00000008127	SPI1	ENSGALT00000057017	GO:0000122(negative regulation of transcription by RNA polymerase II);GO:0000790(nuclear chromatin);GO:0000978(RNA polymerase II proximal promoter sequence-specific DNA binding);GO:0000979(RNA polymerase II core promoter sequence-specific DNA binding);GO:0000980(RNA polymerase II distal enhancer sequence-specific DNA binding);GO:0000981(RNA polymerase II transcription factor activity, sequence-sp…	NA	NA	NA	transcription factor PU.1 isoform X2 [Gallus gallus]	protein_coding	15.4358	10.5097	12.457	4.07958	20.2289	28.4097	14.9075	25.4314	0.477448	-1.06658	0.00408143	0.435206	down	yes
ENSGALG00000014585	ENSGALG00000014585	ENSGALT00000023517	GO:0002548(monocyte chemotaxis);GO:0005615(extracellular space);GO:0006954(inflammatory response);GO:0007186(G-protein coupled receptor signaling pathway);GO:0008009(chemokine activity);GO:0030593(neutrophil chemotaxis);GO:0043547(positive regulation of GTPase activity);GO:0048020(CCR chemokine receptor binding);GO:0048247(lymphocyte chemotaxis);GO:0050729(positive regulation of inflammatory resp…	04060(Cytokine-cytokine receptor interaction);04620(Toll-like receptor signaling pathway);04623(Cytosolic DNA-sensing pathway);05132(Salmonella infection)	K12964	NA	C-C motif chemokine 3-like 1 [Gallus gallus]	protein_coding	102.343	85.0111	139.365	21.1092	127.66	380.331	143.729	237.984	0.39095	-1.35495	0.00412175	0.435581	down	yes
ENSGALG00000016322	ENSGALG00000016322	ENSGALT00000026333	GO:0004364(glutathione transferase activity);GO:0008152(metabolic process)	00480(Glutathione metabolism);00980(Metabolism of xenobiotics by cytochrome P450);00982(Drug metabolism - cytochrome P450);00983(Drug metabolism - other enzymes)	K00799	EC:2.5.1.18	glutathione S-transferase 3 isoform X1 [Gallus gallus]	protein_coding	218.76	323.042	467.622	220.687	214.984	202.881	191.987	185.385	1.54685	0.629332	0.0041615	0.43589	up	no
ENSGALG00000015822	ENSGALG00000015822	ENSGALT00000097278;ENSGALT00000052985	GO:0000165(MAPK cascade);GO:0000186(activation of MAPKK activity);GO:0004709(MAP kinase kinase kinase activity);GO:0005622(intracellular);GO:0005634(nucleus);GO:0005829(cytosol);GO:0005829(cytosol)	04010(MAPK signaling pathway);04310(Wnt signaling pathway);04140(Autophagy - animal);04520(Adherens junction);04620(Toll-like receptor signaling pathway);04621(NOD-like receptor signaling pathway);04622(RIG-I-like receptor signaling pathway);05168(Herpes simplex infection);05168(Herpes simplex infection)	K04427	EC:2.7.11.25	MAP3K7 C-terminal-like protein isoform X1 [Gallus gallus];PREDICTED: MAP3K7 C-terminal-like protein isoform X1 [Coturnix japonica]	protein_coding	3.74319	4.25723	3.17897	4.59746	3.57412	0.685372	1.8076	0.79848	2.29797	1.20036	0.0042063	0.436717	up	yes
ENSGALG00000028347	SDCBP2	ENSGALT00000045292;ENSGALT00000095320	GO:0005737(cytoplasm);GO:0008022(protein C-terminus binding);GO:0042803(protein homodimerization activity);GO:0046982(protein heterodimerization activity);GO:0070062(extracellular exosome);GO:0070062(extracellular exosome)	NA	NA	NA	syntenin-2 [Numida meleagris];hypothetical protein CIB84_014693 [Bambusicola thoracicus]	protein_coding	0.765984	1.00482	0.381846	0.476796	0.582999	2.99424	1.51332	2.75548	0.33513	-1.57721	0.00434157	0.446841	down	yes
ENSGALG00000011468	IGFBP5	ENSGALT00000038163	GO:0001558(regulation of cell growth);GO:0001649(osteoblast differentiation);GO:0001968(fibronectin binding);GO:0005615(extracellular space);GO:0006006(glucose metabolic process);GO:0010906(regulation of glucose metabolic process);GO:0014912(negative regulation of smooth muscle cell migration);GO:0017148(negative regulation of translation);GO:0031994(insulin-like growth factor I binding);GO:00319…	04115(p53 signaling pathway);04218(Cellular senescence);05202(Transcriptional misregulation in cancers)	K10138	NA	PREDICTED: insulin-like growth factor-binding protein 5 [Aquila chrysaetos canadensis]	protein_coding	11.3435	11.0257	8.53161	17.7334	5.29606	7.62896	8.29886	8.32375	1.64596	0.718929	0.00448895	0.456024	up	no
ENSGALG00000038559	CD8A	ENSGALT00000087194;ENSGALT00000067844;ENSGALT00000052341	GO:0002456(T cell mediated immunity);GO:0007166(cell surface receptor signaling pathway);GO:0009897(external side of plasma membrane);GO:0016021(integral component of membrane);GO:0045065(cytotoxic T cell differentiation);GO:0045065(cytotoxic T cell differentiation)	04514(Cell adhesion molecules (CAMs));04514(Cell adhesion molecules (CAMs))	K06458	NA	T-cell surface glycoprotein CD8 alpha chain isoform X1 [Gallus gallus];CD8 alpha chain precursor [Gallus gallus]	protein_coding	1.1419	1.81501	1.22953	1.24516	2.294	4.61983	1.46017	4.334	0.427416	-1.22629	0.00450784	0.456024	down	yes
ENSGALG00000035879	ITGA7	ENSGALT00000055830;ENSGALT00000050876;ENSGALT00000100543;ENSGALT00000047432	GO:0005515(protein binding);GO:0005886(plasma membrane);GO:0007160(cell-matrix adhesion);GO:0007229(integrin-mediated signaling pathway);GO:0007517(muscle organ development);GO:0008305(integrin complex);GO:0008360(regulation of cell shape);GO:0009986(cell surface);GO:0030198(extracellular matrix organization);GO:0034113(heterotypic cell-cell adhesion);GO:0035987(endodermal cell differentiation);G…	04512(ECM-receptor interaction);04510(Focal adhesion);04810(Regulation of actin cytoskeleton);04810(Regulation of actin cytoskeleton)	K06583	NA	integrin alpha-7 isoform X1 [Gallus gallus];integrin alpha-7 isoform X2 [Gallus gallus];integrin alpha-7 isoform X3 [Gallus gallus];integrin alpha-7 isoform X4 [Gallus gallus]	protein_coding	0.274379	0.283574	0.561638	0.299284	0.148307	0.126057	0.144984	0.183131	2.35506	1.23576	0.00460221	0.461625	up	yes
ENSGALG00000032428	ENSGALG00000032428	ENSGALT00000071685;ENSGALT00000094535	GO:0005739(mitochondrion);GO:0005783(endoplasmic reticulum);GO:0005783(endoplasmic reticulum)	NA	NA	NA	hypothetical protein H355_015507 [Colinus virginianus];uncharacterized protein LOC100858381 [Gallus gallus]	protein_coding	2.60581	2.07923	2.74031	5.26098	4.24717	15.3628	1.40676	21.918	0.29548	-1.75887	0.0047412	0.46402	down	yes
ENSGALG00000012462	KIF5C	ENSGALT00000020366	GO:0005524(ATP binding);GO:0005737(cytoplasm);GO:0005871(kinesin complex);GO:0005874(microtubule);GO:0007018(microtubule-based movement);GO:0007411(axon guidance);GO:0008017(microtubule binding);GO:0008045(motor neuron axon guidance);GO:0008104(protein localization);GO:0008574(ATP-dependent microtubule motor activity, plus-end-directed);GO:0030705(cytoskeleton-dependent intracellular transport);G…	04144(Endocytosis)	K10396	NA	kinesin heavy chain [Gallus gallus]	protein_coding	0.346545	0.308894	0.197377	0.262304	0.479348	1.00683	0.424636	0.685637	0.429479	-1.21934	0.0048094	0.46402	down	yes
ENSGALG00000014836	LPIN2	ENSGALT00000065813;ENSGALT00000049933;ENSGALT00000023948	GO:0003713(transcription coactivator activity);GO:0005634(nucleus);GO:0005789(endoplasmic reticulum membrane);GO:0005829(cytosol);GO:0008195(phosphatidate phosphatase activity);GO:0009062(fatty acid catabolic process);GO:0016311(dephosphorylation);GO:0019432(triglyceride biosynthetic process);GO:0045944(positive regulation of transcription by RNA polymerase II);GO:0045944(positive regulation of t…	00561(Glycerolipid metabolism);00564(Glycerophospholipid metabolism);00564(Glycerophospholipid metabolism)	K15728	EC:3.1.3.4	phosphatidate phosphatase LPIN2 isoform X2 [Gallus gallus];phosphatidate phosphatase LPIN2 [Gallus gallus]	protein_coding	31.6996	32.6433	12.1576	20.4455	19.935	14.4178	6.7381	12.9333	1.79449	0.843574	0.0048105	0.46402	up	no
ENSGALG00000001130	GALNT17	ENSGALT00000001706	GO:0000139(Golgi membrane);GO:0006486(protein glycosylation);GO:0016021(integral component of membrane);GO:0016757(transferase activity, transferring glycosyl groups);GO:0030246(carbohydrate binding)	00512(Mucin type O-glycan biosynthesis)	K00710	EC:2.4.1.41	polypeptide N-acetylgalactosaminyltransferase 17 isoform X1 [Gallus gallus]	protein_coding	0.181564	0.14735	0.172542	0.086085	0.487767	0.526509	0.245642	0.398886	0.354196	-1.49738	0.00485376	0.46402	down	yes
ENSGALG00000011299	KIF25	ENSGALT00000018431	GO:0003777(microtubule motor activity);GO:0005524(ATP binding);GO:0005871(kinesin complex);GO:0005874(microtubule);GO:0007018(microtubule-based movement);GO:0008017(microtubule binding);GO:0010507(negative regulation of autophagy);GO:0016887(ATPase activity)	NA	NA	NA	kinesin-like protein KIF25 [Gallus gallus]	protein_coding	0.149353	0.147066	0.304136	0.297931	0.737942	0.761526	0.214518	1.35923	0.292361	-1.77418	0.00485518	0.46402	down	yes
ENSGALG00000016486	HS1BP3	ENSGALT00000049403;ENSGALT00000026596	GO:0005739(mitochondrion);GO:0005783(endoplasmic reticulum);GO:0035091(phosphatidylinositol binding);GO:0042981(regulation of apoptotic process);GO:0042981(regulation of apoptotic process)	NA	NA	NA	HCLS1-binding protein 3 isoform X2 [Gallus gallus]	protein_coding	6.4116	7.38335	10.7827	7.50454	20.1321	13.6238	19.434	7.27145	0.530623	-0.91424	0.00486131	0.46402	down	no
ENSGALG00000035498	INPP5D	ENSGALT00000082983	GO:0004445(inositol-polyphosphate 5-phosphatase activity);GO:0005622(intracellular);GO:0008340(determination of adult lifespan);GO:0009968(negative regulation of signal transduction);GO:0016064(immunoglobulin mediated immune response);GO:0017124(SH3 domain binding);GO:0030889(negative regulation of B cell proliferation);GO:0034594(phosphatidylinositol trisphosphate phosphatase activity);GO:003555…	00562(Inositol phosphate metabolism);04070(Phosphatidylinositol signaling system)	K03084	EC:3.1.3.86	phosphatidylinositol 3,4,5-trisphosphate 5-phosphatase 1 isoform X2 [Gallus gallus]	protein_coding	4.76219	3.71859	4.46783	2.86336	6.61123	7.61175	5.13538	7.4863	0.589018	-0.763617	0.00497399	0.470977	down	no
ENSGALG00000003323	NECAB2	ENSGALT00000103795;ENSGALT00000103747;ENSGALT00000062395;ENSGALT00000005262;ENSGALT00000100791;ENSGALT00000005243;ENSGALT00000078093;ENSGALT00000097802	GO:0008083(growth factor activity);GO:0016491(oxidoreductase activity);GO:0030308(negative regulation of cell growth);GO:0043065(positive regulation of apoptotic process);GO:0055114(oxidation-reduction process);GO:0055114(oxidation-reduction process)	NA	NA	NA	oxidative stress-induced growth inhibitor 1 [Gallus gallus];hypothetical protein CIB84_004535 [Bambusicola thoracicus];PREDICTED: N-terminal EF-hand calcium-binding protein 2 isoform X1 [Bos indicus]	protein_coding	3.85147	11.5598	12.4071	5.95551	12.0265	29.0154	12.7318	16.0839	0.483467	-1.04851	0.005046	0.473658	down	yes
ENSGALG00000020943	AGXT	ENSGALT00000033625	GO:0004760(serine-pyruvate transaminase activity);GO:0005102(receptor binding);GO:0005777(peroxisome);GO:0005782(peroxisomal matrix);GO:0007219(Notch signaling pathway);GO:0008453(alanine-glyoxylate transaminase activity);GO:0009436(glyoxylate catabolic process);GO:0010498(proteasomal protein catabolic process);GO:0016597(amino acid binding);GO:0019265(glycine biosynthetic process, by transaminat…	00630(Glyoxylate and dicarboxylate metabolism);00250(Alanine, aspartate and glutamate metabolism);00260(Glycine, serine and threonine metabolism);04146(Peroxisome)	K00830	EC:2.6.1.44;EC:2.6.1.45	serine--pyruvate aminotransferase [Gallus gallus]	protein_coding	50.9196	35.8878	46.349	56.6712	20.7555	33.1101	33.9866	39.2849	1.49309	0.578304	0.00508234	0.473658	up	no
ENSGALG00000043257	ENSGALG00000043257	ENSGALT00000087499	GO:0003796(lysozyme activity);GO:0009253(peptidoglycan catabolic process);GO:0016998(cell wall macromolecule catabolic process)	NA	NA	NA	lysozyme g [Gallus gallus]	protein_coding	1.12211	0.708172	0.96643	1.84312	0.996706	7.10218	1.85332	4.1583	0.328821	-1.60462	0.00520792	0.48157	down	yes
ENSGALG00000022815	AvBD1	ENSGALT00000036713;ENSGALT00000099659;ENSGALT00000097820	GO:0005576(extracellular region);GO:0031640(killing of cells of other organism);GO:0042742(defense response to bacterium);GO:0050832(defense response to fungus);GO:0050832(defense response to fungus)	NA	NA	NA	gallinacin-1 alpha precursor [Gallus gallus]	protein_coding	0.177198	49.4204	5.04259	3.38023	4.97739	1.35098	0.237766	1.64688	7.06445	2.82058	0.00544662	0.497161	up	yes
ENSGALG00000038320	COLGALT2	ENSGALT00000062475	GO:0005515(protein binding);GO:0005788(endoplasmic reticulum lumen);GO:0050211(procollagen galactosyltransferase activity)	00310(Lysine degradation);00514(Other types of O-glycan biosynthesis)	K11703	EC:2.4.1.50	procollagen galactosyltransferase 2 isoform X1 [Gallus gallus]	protein_coding	2.47728	3.11567	3.95816	0.900279	6.14688	8.47897	4.70151	3.81164	0.451679	-1.14663	0.0055254	0.497161	down	yes
ENSGALG00000032335	MARCKSL1	ENSGALT00000067813	GO:0005516(calmodulin binding);GO:0005886(plasma membrane);GO:0008284(positive regulation of cell proliferation);GO:0070062(extracellular exosome)	04666(Fc gamma R-mediated phagocytosis);05140(Leishmaniasis)	K13536	NA	PREDICTED: MARCKS-related protein [Coturnix japonica]	protein_coding	13.1424	17.5243	13.773	16.4419	20.2161	26.297	23.5707	26.4609	0.630605	-0.665191	0.00553468	0.497161	down	no
ENSGALG00000051946	ENSGALG00000051946	ENSGALT00000106578	GO:0003823(antigen binding);GO:0005576(extracellular region);GO:0006956(complement activation);GO:0006958(complement activation, classical pathway);GO:0030890(positive regulation of B cell proliferation)	NA	NA	NA	RecName: Full=Ig mu chain C region	IG_V_gene	2.7659	1.84016	1.51944	2.07429	2.94861	14.7598	3.61687	5.09783	0.310326	-1.68814	0.00556512	0.497161	down	yes
ENSGALG00000003519	ENSGALG00000003519	ENSGALT00000092821	GO:0004568(chitinase activity);GO:0005576(extracellular region);GO:0005975(carbohydrate metabolic process);GO:0006032(chitin catabolic process);GO:0008061(chitin binding)	00520(Amino sugar and nucleotide sugar metabolism)	K01183	EC:3.2.1.14	acidic mammalian chitinase isoform X1 [Gallus gallus]	protein_coding	21.775	4.06062	16.2576	11.1949	0.0001	4.0875	5.24958	1.81225	4.77944	2.25684	0.00558655	0.497161	up	yes
ENSGALG00000003670	MAFB	ENSGALT00000005816	GO:0001228(transcriptional activator activity, RNA polymerase II transcription regulatory region sequence-specific DNA binding);GO:0005634(nucleus);GO:0006357(regulation of transcription by RNA polymerase II);GO:0006366(transcription by RNA polymerase II);GO:0007399(nervous system development);GO:0043565(sequence-specific DNA binding);GO:0045944(positive regulation of transcription by RNA polymer…	NA	NA	NA	PREDICTED: transcription factor MafB [Aptenodytes forsteri]	protein_coding	6.99057	7.37932	8.45146	1.96766	13.4838	17.1878	8.9229	11.7556	0.482746	-1.05066	0.00569894	0.502938	down	yes
ENSGALG00000034971	SLC45A4	ENSGALT00000053078	GO:0008506(sucrose:proton symporter activity);GO:0015770(sucrose transport);GO:0016021(integral component of membrane)	NA	NA	NA	solute carrier family 45 member 4 [Gallus gallus]	protein_coding	0.567117	1.33428	1.17522	0.425643	1.83873	2.38353	1.49463	2.10891	0.447527	-1.15995	0.00573645	0.502938	down	yes
ENSGALG00000015147	ALDH1A1	ENSGALT00000024442	GO:0004029(aldehyde dehydrogenase (NAD) activity);GO:0055114(oxidation-reduction process);GO:0070062(extracellular exosome)	00830(Retinol metabolism)	K07249	EC:1.2.1.36	PREDICTED: retinal dehydrogenase 1 [Lepidothrix coronata]	protein_coding	70.8781	95.162	83.1353	145.731	69.0564	81.3056	51.3262	61.1053	1.50272	0.58758	0.00595463	0.518228	up	no
ENSGALG00000002421	FAM213A	ENSGALT00000067313;ENSGALT00000074470	GO:0005737(cytoplasm);GO:0016209(antioxidant activity);GO:0055114(oxidation-reduction process);GO:0098869(cellular oxidant detoxification);GO:0098869(cellular oxidant detoxification)	04010(MAPK signaling pathway);04010(MAPK signaling pathway)	K08052	NA	selenoprotein U [Gallus gallus]	protein_coding	37.4031	36.3885	54.1755	36.5225	84.1633	48.5684	85.6894	63.363	0.583744	-0.776593	0.00630029	0.538193	down	no
ENSGALG00000045596	ENSGALG00000045596	ENSGALT00000089356	GO:0005102(receptor binding);GO:0005887(integral component of plasma membrane);GO:0005913(cell-cell adherens junction);GO:0007156(homophilic cell adhesion via plasma membrane adhesion molecules);GO:0007157(heterophilic cell-cell adhesion via plasma membrane cell adhesion molecules);GO:0008037(cell recognition);GO:0042803(protein homodimerization activity);GO:0050839(cell adhesion molecule binding)	NA	NA	NA	OX-2 membrane glycoprotein [Gallus gallus]	protein_coding	0.584507	0.484975	0.666296	0.195334	0.94044	3.39387	0.889308	0.632974	0.329733	-1.60063	0.00633508	0.538193	down	yes
ENSGALG00000033520	DCSTAMP	ENSGALT00000107576;ENSGALT00000070118;ENSGALT00000102193	GO:0005515(protein binding);GO:0005789(endoplasmic reticulum membrane);GO:0005887(integral component of plasma membrane);GO:0009986(cell surface);GO:0010008(endosome membrane);GO:0016021(integral component of membrane);GO:0030176(integral component of endoplasmic reticulum membrane);GO:0030308(negative regulation of cell growth);GO:0030316(osteoclast differentiation);GO:0033116(endoplasmic reticu…	NA	NA	NA	dendritic cell-specific transmembrane protein [Gallus gallus]	protein_coding	0.350459	4.46913	0.284178	0.525554	0.186183	0.213388	0.454189	0.612398	3.8395	1.94092	0.00634168	0.538193	up	yes
ENSGALG00000048159	ENSGALG00000048159	ENSGALT00000104263;ENSGALT00000097015	GO:0003674(molecular_function);GO:0007605(sensory perception of sound);GO:0019902(phosphatase binding);GO:0032420(stereocilium);GO:0032420(stereocilium)	NA	NA	NA	taperin [Gallus gallus]	protein_coding	3.64901	3.77431	4.4043	2.29947	5.99674	7.9031	4.89563	5.81046	0.574134	-0.800541	0.00636591	0.538193	down	no
ENSGALG00000006891	ITIH5	ENSGALT00000011162	GO:0004867(serine-type endopeptidase inhibitor activity);GO:0010951(negative regulation of endopeptidase activity);GO:0030212(hyaluronan metabolic process)	NA	NA	NA	inter-alpha-trypsin inhibitor heavy chain H5 isoform X2 [Gallus gallus]	protein_coding	2.44519	6.06864	4.65938	7.37331	3.80574	2.88729	3.5335	2.32432	1.63706	0.71111	0.00648457	0.544336	up	no
ENSGALG00000046687	EPS8L3	ENSGALT00000099650	GO:0005737(cytoplasm)	NA	NA	NA	epidermal growth factor receptor kinase substrate 8-like protein 3 isoform X1 [Gallus gallus]	protein_coding	7.53483	2.90318	1.57644	8.58121	2.41361	2.72017	2.17687	2.93121	2.01093	1.00786	0.00663937	0.553405	up	yes
ENSGALG00000005750	SWAP70	ENSGALT00000009233	GO:0003677(DNA binding);GO:0005524(ATP binding);GO:0005634(nucleus);GO:0005829(cytosol);GO:0007204(positive regulation of cytosolic calcium ion concentration);GO:0030835(negative regulation of actin filament depolymerization);GO:0032233(positive regulation of actin filament bundle assembly);GO:0032880(regulation of protein localization);GO:0033633(negative regulation of cell-cell adhesion mediate…	NA	NA	NA	switch-associated protein 70 [Gallus gallus]	protein_coding	3.17525	2.34163	2.66567	2.38505	3.33884	6.12364	3.87417	4.76804	0.583694	-0.776716	0.00675139	0.558807	down	no
ENSGALG00000028560	OC3	ENSGALT00000044491	GO:0005509(calcium ion binding);GO:0005576(extracellular region)	NA	NA	NA	uncharacterized protein LOC417943 precursor [Gallus gallus]	protein_coding	0.955319	0.632892	0.473684	0.859963	1.101	4.36777	1.30303	1.77506	0.341864	-1.54851	0.00682702	0.561143	down	yes
ENSGALG00000035825	ENSGALG00000035825	ENSGALT00000077475;ENSGALT00000105605	NA	04060(Cytokine-cytokine receptor interaction);04060(Cytokine-cytokine receptor interaction)	K05063	NA	interleukin-12 receptor subunit beta-1 isoform X3 [Gallus gallus];hypothetical protein CIB84_012801 [Bambusicola thoracicus]	protein_coding	0.254553	0.40342	0.262418	0.212708	0.926808	1.30558	0.287634	0.73861	0.347722	-1.52399	0.00694795	0.562153	down	yes
ENSGALG00000001662	ATP10B	ENSGALT00000002539;ENSGALT00000091714	GO:0000287(magnesium ion binding);GO:0004012(phospholipid-translocating ATPase activity);GO:0005524(ATP binding);GO:0005783(endoplasmic reticulum);GO:0005886(plasma membrane);GO:0016021(integral component of membrane);GO:0045332(phospholipid translocation);GO:0045332(phospholipid translocation)	NA	NA	NA	probable phospholipid-transporting ATPase VB isoform X1 [Gallus gallus];probable phospholipid-transporting ATPase VB isoform X2 [Gallus gallus]	protein_coding	0.132555	0.295286	0.520656	0.254956	0.15037	0.0001	0.00935255	0.0001	7.5252	2.91173	0.00700474	0.562153	up	yes
ENSGALG00000005994	DERL3	ENSGALT00000038506;ENSGALT00000087300	GO:0001967(suckling behavior);GO:0005769(early endosome);GO:0005770(late endosome);GO:0008284(positive regulation of cell proliferation);GO:0030176(integral component of endoplasmic reticulum membrane);GO:0030307(positive regulation of cell growth);GO:0030433(ubiquitin-dependent ERAD pathway);GO:0030968(endoplasmic reticulum unfolded protein response);GO:0030970(retrograde protein transport, ER t…	04141(Protein processing in endoplasmic reticulum);04141(Protein processing in endoplasmic reticulum)	K13989	NA	derlin-3 [Gallus gallus]	protein_coding	15.136	52.5193	28.9212	42.5041	20.4591	12.6571	28.2074	15.7022	1.80564	0.852509	0.00702815	0.562153	up	no
ENSGALG00000036892	BUB1B	ENSGALT00000055374	GO:0000090(mitotic anaphase);GO:0000236(mitotic prometaphase);GO:0000776(kinetochore);GO:0000777(condensed chromosome kinetochore);GO:0000778(condensed nuclear chromosome kinetochore);GO:0000940(condensed chromosome outer kinetochore);GO:0004672(protein kinase activity);GO:0004674(protein serine/threonine kinase activity);GO:0005515(protein binding);GO:0005524(ATP binding);GO:0005680(anaphase-pro…	04110(Cell cycle)	K06637	EC:2.7.11.1	mitotic checkpoint serine/threonine-protein kinase BUB1 beta [Gallus gallus]	protein_coding	0.227487	0.146029	0.092624	0.129116	0.379488	0.720043	0.227587	0.392421	0.346172	-1.53044	0.00707465	0.562153	down	yes
ENSGALG00000031593	TMSB15B	ENSGALT00000049155	GO:0003785(actin monomer binding);GO:0005737(cytoplasm);GO:0005856(cytoskeleton);GO:0007015(actin filament organization)	04810(Regulation of actin cytoskeleton)	K05764	NA	thymosin beta-15B [Patagioenas fasciata monilis]	protein_coding	255.097	130.823	208.41	58.8503	336.508	447.481	219.307	401.348	0.465016	-1.10465	0.00707678	0.562153	down	yes
ENSGALG00000008257	MERTK	ENSGALT00000013438;ENSGALT00000062719;ENSGALT00000074727	GO:0001779(natural killer cell differentiation);GO:0004713(protein tyrosine kinase activity);GO:0005524(ATP binding);GO:0005615(extracellular space);GO:0005737(cytoplasm);GO:0007283(spermatogenesis);GO:0016021(integral component of membrane);GO:0016028(rhabdomere);GO:0018108(peptidyl-tyrosine phosphorylation);GO:0030168(platelet activation);GO:0032940(secretion by cell);GO:0034446(substrate adhes…	NA	NA	NA	tyrosine-protein kinase Mer precursor [Gallus gallus]	protein_coding	8.16947	8.52775	10.4135	2.32944	14.1042	23.1138	10.2798	14.0112	0.478631	-1.06301	0.00715095	0.564258	down	yes
ENSGALG00000005000	COMTD1	ENSGALT00000008009	GO:0005739(mitochondrion);GO:0008171(O-methyltransferase activity);GO:0032259(methylation)	00360(Phenylalanine metabolism)	K00588	EC:2.1.1.104	catechol O-methyltransferase domain-containing protein 1 [Gallus gallus]	protein_coding	178.062	273.483	325.4	275.889	119.897	175.847	211.965	202.056	1.48336	0.568866	0.00733622	0.571934	up	no
ENSGALG00000006617	BCCIP	ENSGALT00000010681	GO:0000079(regulation of cyclin-dependent protein serine/threonine kinase activity);GO:0006974(cellular response to DNA damage stimulus);GO:0019207(kinase regulator activity);GO:0019908(nuclear cyclin-dependent protein kinase holoenzyme complex);GO:0061101(neuroendocrine cell differentiation)	NA	NA	NA	BRCA2 and CDKN1A-interacting protein [Gallus gallus]	protein_coding	12.4556	11.2646	13.8973	13.676	8.83032	8.94427	10.4996	9.0135	1.37561	0.460075	0.00734487	0.571934	up	no
ENSGALG00000033694	IFI30	ENSGALT00000054220	GO:0002376(immune system process);GO:0005576(extracellular region);GO:0005764(lysosome);GO:0016491(oxidoreductase activity);GO:0047134(protein-disulfide reductase activity);GO:0055114(oxidation-reduction process)	04612(Antigen processing and presentation)	K08059	NA	gamma-interferon-inducible lysosomal thiol reductase [Gallus gallus]	protein_coding	33.7627	26.8242	37.0734	13.63	41.9885	66.0047	39.631	57.0156	0.543834	-0.87876	0.00755342	0.582049	down	no
ENSGALG00000051068	ENSGALG00000051068	ENSGALT00000091454;ENSGALT00000095336	GO:0016021(integral component of membrane);GO:0005576(extracellular region);GO:0005886(plasma membrane);GO:0006897(endocytosis);GO:0006954(inflammatory response);GO:0007160(cell-matrix adhesion);GO:0030246(carbohydrate binding);GO:0030246(carbohydrate binding)	04514(Cell adhesion molecules (CAMs));04514(Cell adhesion molecules (CAMs))	K06548	NA	sialoadhesin isoform X1 [Gallus gallus]	protein_coding	1.63599	0.345485	0.788833	0.566399	0.801229	5.54458	1.12865	2.72163	0.327253	-1.61152	0.00757977	0.582049	down	yes
ENSGALG00000030022	FANCL	ENSGALT00000067764	GO:0002230(positive regulation of defense response to virus by host);GO:0004842(ubiquitin-protein transferase activity);GO:0005635(nuclear envelope);GO:0005654(nucleoplasm);GO:0006281(DNA repair);GO:0006513(protein monoubiquitination);GO:0006974(cellular response to DNA damage stimulus);GO:0007276(gamete generation);GO:0008270(zinc ion binding);GO:0031625(ubiquitin protein ligase binding);GO:0042…	04120(Ubiquitin mediated proteolysis);03460(Fanconi anemia pathway)	K10606	EC:2.3.2.27	E3 ubiquitin-protein ligase FANCL [Gallus gallus]	protein_coding	1.21663	3.26794	1.49632	3.49612	0.874941	1.55018	0.513499	1.59176	2.09188	1.0648	0.00762863	0.582049	up	yes
ENSGALG00000016676	MCM3	ENSGALT00000026909;ENSGALT00000099878	GO:0000784(nuclear chromosome, telomeric region);GO:0003677(DNA binding);GO:0003678(DNA helicase activity);GO:0003682(chromatin binding);GO:0005524(ATP binding);GO:0005634(nucleus);GO:0005654(nucleoplasm);GO:0005813(centrosome);GO:0006270(DNA replication initiation);GO:0016020(membrane);GO:0032508(DNA duplex unwinding);GO:0042555(MCM complex);GO:0048471(perinuclear region of cytoplasm);GO:0048471…	03030(DNA replication);04110(Cell cycle);04110(Cell cycle)	K02541	EC:3.6.4.12	hypothetical protein CIB84_010294, partial [Bambusicola thoracicus];DNA replication licensing factor MCM3 [Gallus gallus]	protein_coding	0.621211	0.398552	0.358937	0.338613	0.80962	1.72817	0.567597	1.08582	0.409742	-1.28721	0.00768611	0.582049	down	yes
ENSGALG00000016456	LPIN1	ENSGALT00000071329;ENSGALT00000064972;ENSGALT00000090678;ENSGALT00000093235;ENSGALT00000026552	GO:0003713(transcription coactivator activity);GO:0005634(nucleus);GO:0005741(mitochondrial outer membrane);GO:0008195(phosphatidate phosphatase activity);GO:0009062(fatty acid catabolic process);GO:0016311(dephosphorylation);GO:0019432(triglyceride biosynthetic process);GO:0045944(positive regulation of transcription by RNA polymerase II);GO:0045944(positive regulation of transcription by RNA po…	00561(Glycerolipid metabolism);00564(Glycerophospholipid metabolism);00564(Glycerophospholipid metabolism)	K15728	EC:3.1.3.4	phosphatidate phosphatase LPIN1 isoform X6 [Gallus gallus];phosphatidate phosphatase LPIN1 isoform X1 [Gallus gallus];phosphatidate phosphatase LPIN1 isoform X5 [Gallus gallus];phosphatidate phosphatase LPIN1 isoform X3 [Gallus gallus]	protein_coding	12.3253	1.78448	1.11345	6.27604	2.13471	1.98318	1.02676	3.40456	2.51477	1.33042	0.00772066	0.582049	up	yes
ENSGALG00000043052	CD1B	ENSGALT00000080168	GO:0005886(plasma membrane);GO:0006955(immune response);GO:0016021(integral component of membrane);GO:0030881(beta-2-microglobulin binding);GO:0030883(endogenous lipid antigen binding);GO:0030884(exogenous lipid antigen binding);GO:0048007(antigen processing and presentation, exogenous lipid antigen via MHC class Ib);GO:0071723(lipopeptide binding)	04530(Tight junction)	K06448	NA	T-cell surface glycoprotein CD1b precursor [Gallus gallus]	protein_coding	7.10885	5.43027	6.55231	1.87069	12.4216	8.86707	8.80078	11.6819	0.50183	-0.99473	0.00781069	0.583213	down	no
ENSGALG00000009291	EPHX1	ENSGALT00000015115	GO:0033961(cis-stilbene-oxide hydrolase activity)	00980(Metabolism of xenobiotics by cytochrome P450)	K01253	EC:3.3.2.9	epoxide hydrolase 1 [Gallus gallus]	protein_coding	33.3385	35.5483	36.2192	39.2832	19.3985	37.329	24.3286	14.4189	1.51232	0.596767	0.00783464	0.583213	up	no
ENSGALG00000052753	ENSGALG00000052753	ENSGALT00000096343	GO:0003674(molecular_function);GO:0005575(cellular_component);GO:0008150(biological_process)	NA	NA	NA	von Willebrand factor A domain-containing protein 5B2 isoform X2 [Gallus gallus]	protein_coding	0.233039	0.466916	0.33051	0.442331	0.729252	0.633388	0.618472	2.07182	0.36339	-1.46041	0.00793904	0.584538	down	yes
ENSGALG00000006306	UROC1	ENSGALT00000010196	GO:0005829(cytosol);GO:0006548(histidine catabolic process);GO:0016153(urocanate hydratase activity)	00340(Histidine metabolism)	K01712	EC:4.2.1.49	urocanate hydratase isoform X1 [Gallus gallus]	protein_coding	96.2925	143.571	124.823	113.718	85.8666	87.109	96.8732	65.1527	1.42807	0.514063	0.00795122	0.584538	up	no
ENSGALG00000046960	ENSGALG00000046960	ENSGALT00000096965;ENSGALT00000107414;ENSGALT00000100327	GO:0008270(zinc ion binding);GO:0000413(protein peptidyl-prolyl isomerization);GO:0003755(peptidyl-prolyl cis-trans isomerase activity);GO:0005643(nuclear pore);GO:0005739(mitochondrion);GO:0005875(microtubule associated complex);GO:0006457(protein folding);GO:0006607(NLS-bearing protein import into nucleus);GO:0008536(Ran GTPase binding);GO:0016925(protein sumoylation);GO:0033132(negative regula…	03013(RNA transport);03013(RNA transport)	K12172	NA	E3 SUMO-protein ligase RanBP2-like isoform X28 [Gallus gallus];E3 SUMO-protein ligase RanBP2-like isoform X9 [Gallus gallus];LIM and senescent cell antigen-like-containing domain protein 1 isoform X2 [Carlito syrichta]	protein_coding	0.186369	0.788189	0.263496	0.280795	0.917632	0.652429	0.519951	1.96797	0.374287	-1.41778	0.00803547	0.58704	down	yes
ENSGALG00000007841	ENSGALG00000007841	ENSGALT00000012727;ENSGALT00000090627	GO:0003341(cilium movement);GO:0003777(microtubule motor activity);GO:0005509(calcium ion binding);GO:0005524(ATP binding);GO:0005737(cytoplasm);GO:0016887(ATPase activity);GO:0036156(inner dynein arm);GO:0036159(inner dynein arm assembly);GO:0036159(inner dynein arm assembly)	NA	NA	NA	dynein heavy chain 7, axonemal [Gallus gallus]	protein_coding	0.438246	0.453173	0.478062	0.0811703	0.662955	1.19509	0.706838	1.13494	0.392086	-1.35076	0.00813496	0.58704	down	yes
ENSGALG00000019690	WDR86	ENSGALT00000054972	NA	NA	NA	NA	WD repeat-containing protein 86 isoform X1 [Gallus gallus]	protein_coding	18.1845	1.65037	6.3825	7.94047	5.21631	1.11364	2.43932	4.83899	2.51008	1.32773	0.0081583	0.58704	up	yes
ENSGALG00000031872	AGMAT	ENSGALT00000051507	GO:0005739(mitochondrion);GO:0008295(spermidine biosynthetic process);GO:0008783(agmatinase activity);GO:0033388(putrescine biosynthetic process from arginine);GO:0046872(metal ion binding);GO:0070062(extracellular exosome)	00330(Arginine and proline metabolism)	K01480	EC:3.5.3.11	agmatinase, mitochondrial isoform X1 [Gallus gallus]	protein_coding	123.096	89.1968	123.083	147.815	79.8479	93.9728	94.887	67.2048	1.43844	0.524507	0.00827328	0.58704	up	no
ENSGALG00000053964	GIMAP1-GIMAP5	ENSGALT00000102911	GO:0000139(Golgi membrane);GO:0005525(GTP binding);GO:0005789(endoplasmic reticulum membrane);GO:0016021(integral component of membrane)	NA	NA	NA	uncharacterized protein GIMAP1 [Gallus gallus]	protein_coding	2.30772	1.90141	3.90868	2.75389	5.18499	5.84243	2.95121	6.70755	0.525554	-0.928089	0.00827742	0.58704	down	no
ENSGALG00000003644	ENSGALG00000003644	ENSGALT00000005772	GO:0005509(calcium ion binding);GO:0005544(calcium-dependent phospholipid binding);GO:0005886(plasma membrane);GO:0006906(vesicle fusion);GO:0017158(regulation of calcium ion-dependent exocytosis);GO:0019905(syntaxin binding);GO:0030276(clathrin binding);GO:0048791(calcium ion-regulated exocytosis of neurotransmitter)	NA	NA	NA	C2 calcium-dependent domain-containing protein 4C [Gallus gallus]	protein_coding	7.67355	9.17839	11.4468	6.32802	5.01488	8.4152	2.87547	5.62669	1.5788	0.658833	0.00832915	0.58704	up	no
ENSGALG00000026995	RHOG	ENSGALT00000043497	GO:0003924(GTPase activity);GO:0005525(GTP binding);GO:0005622(intracellular);GO:0005925(focal adhesion);GO:0007266(Rho protein signal transduction);GO:0016601(Rac protein signal transduction);GO:0030036(actin cytoskeleton organization);GO:0045893(positive regulation of transcription, DNA-templated);GO:0060326(cell chemotaxis);GO:0070062(extracellular exosome);GO:0090630(activation of GTPase acti…	05132(Salmonella infection)	K07863	NA	PREDICTED: rho-related GTP-binding protein RhoG [Meleagris gallopavo]	protein_coding	3.8196	4.47388	5.85478	2.06107	6.4555	11.5517	6.78924	7.11972	0.507871	-0.977465	0.00833243	0.58704	down	no
ENSGALG00000029354	GMIP	ENSGALT00000079269;ENSGALT00000096096;ENSGALT00000100923	GO:0005096(GTPase activator activity);GO:0007165(signal transduction);GO:0035556(intracellular signal transduction);GO:0046872(metal ion binding);GO:0046872(metal ion binding)	NA	NA	NA	GEM-interacting protein isoform X3 [Gallus gallus];GEM-interacting protein isoform X2 [Gallus gallus];GEM-interacting protein isoform X1 [Gallus gallus]	protein_coding	1.92687	2.0522	1.37572	1.00159	2.4162	3.79385	2.11103	3.07611	0.557715	-0.8424	0.0084652	0.592195	down	no
ENSGALG00000035856	CD48	ENSGALT00000081507	GO:0002819(regulation of adaptive immune response);GO:0003823(antigen binding);GO:0005515(protein binding);GO:0005886(plasma membrane);GO:0007165(signal transduction);GO:0009897(external side of plasma membrane);GO:0016020(membrane);GO:0031225(anchored component of membrane);GO:0042110(T cell activation);GO:0045121(membrane raft);GO:0045576(mast cell activation);GO:0046658(anchored component of p…	NA	NA	NA	CD48 antigen [Gallus gallus]	protein_coding	27.6237	23.4514	24.9507	12.6091	36.0767	49.1246	27.7123	43.1537	0.567927	-0.816222	0.00863003	0.592195	down	no
ENSGALG00000043555	NPNT	ENSGALT00000074734;ENSGALT00000101357;ENSGALT00000103580	GO:0005509(calcium ion binding);GO:0016020(membrane);GO:0001658(branching involved in ureteric bud morphogenesis);GO:0005178(integrin binding);GO:0005604(basement membrane);GO:0007160(cell-matrix adhesion);GO:0010694(positive regulation of alkaline phosphatase activity);GO:0010811(positive regulation of cell-substrate adhesion);GO:0030198(extracellular matrix organization);GO:0030485(smooth muscl…	NA	NA	NA	nephronectin isoform X6 [Gallus gallus];nephronectin isoform X2 [Gallus gallus];nephronectin isoform X4 [Gallus gallus]	protein_coding	10.8859	12.3761	17.8361	7.22501	5.61911	9.5288	5.03654	10.8558	1.55679	0.638571	0.00863107	0.592195	up	no
ENSGALG00000003973	TLCD1	ENSGALT00000089073;ENSGALT00000006328	GO:0005886(plasma membrane);GO:0016021(integral component of membrane);GO:0016021(integral component of membrane)	NA	NA	NA	calfacilitin precursor [Gallus gallus]	protein_coding	6.62575	5.6476	7.60926	4.07989	9.01702	9.68765	9.24361	12.8151	0.587844	-0.766494	0.00866478	0.592195	down	no
ENSGALG00000014795	TGIF1	ENSGALT00000023884;ENSGALT00000100522;ENSGALT00000080326;ENSGALT00000073855	GO:0000122(negative regulation of transcription by RNA polymerase II);GO:0000978(RNA polymerase II proximal promoter sequence-specific DNA binding);GO:0003677(DNA binding);GO:0005634(nucleus);GO:0006351(transcription, DNA-templated);GO:0045892(negative regulation of transcription, DNA-templated);GO:0045892(negative regulation of transcription, DNA-templated)	04350(TGF-beta signaling pathway);04350(TGF-beta signaling pathway)	K19383	NA	homeobox protein AKR [Gallus gallus];homeobox protein AKR isoform X1 [Gallus gallus]	protein_coding	8.26585	6.17558	8.5291	7.19775	11.2716	11.3965	17.0725	10.0936	0.605373	-0.724103	0.00870211	0.592195	down	no
ENSGALG00000052676	CYP2J22	ENSGALT00000085316	GO:0005506(iron ion binding);GO:0008392(arachidonic acid epoxygenase activity);GO:0008395(steroid hydroxylase activity);GO:0016021(integral component of membrane);GO:0016712(oxidoreductase activity, acting on paired donors, with incorporation or reduction of molecular oxygen, reduced flavin or flavoprotein as one donor, and incorporation of one atom of oxygen);GO:0019369(arachidonic acid metaboli…	00590(Arachidonic acid metabolism);00591(Linoleic acid metabolism)	K07418	EC:1.14.14.1;EC:1.14.14.73	cytochrome P450, family 2, subfamily J, polypeptide 21 isoform X1 [Gallus gallus]	protein_coding	7.15578	10.9705	11.9846	9.17206	6.78468	6.93361	7.50248	7.3248	1.37615	0.460637	0.00870581	0.592195	up	no
ENSGALG00000016518	PHKA2	ENSGALT00000026654;ENSGALT00000077755	GO:0004689(phosphorylase kinase activity);GO:0005516(calmodulin binding);GO:0005964(phosphorylase kinase complex);GO:0005977(glycogen metabolic process);GO:0006468(protein phosphorylation);GO:0006468(protein phosphorylation)	04020(Calcium signaling pathway);04910(Insulin signaling pathway);04910(Insulin signaling pathway)	K07190	NA	phosphorylase b kinase regulatory subunit alpha, liver isoform isoform X1 [Gallus gallus];phosphorylase b kinase regulatory subunit alpha, liver isoform isoform X2 [Gallus gallus]	protein_coding	28.1892	33.5454	27.7062	30.7992	22.5719	28.2841	16.9019	19.7096	1.37468	0.459097	0.00906964	0.613419	up	no
ENSGALG00000013754	PLAGL1	ENSGALT00000022346	GO:0000977(RNA polymerase II regulatory region sequence-specific DNA binding);GO:0000981(RNA polymerase II transcription factor activity, sequence-specific DNA binding);GO:0001228(transcriptional activator activity, RNA polymerase II transcription regulatory region sequence-specific DNA binding);GO:0005634(nucleus);GO:0005654(nucleoplasm);GO:0005794(Golgi apparatus);GO:0006366(transcription by RN…	NA	NA	NA	zinc finger protein PLAGL1 [Gallus gallus]	protein_coding	5.6215	5.60504	5.83556	5.30449	10.353	9.3159	5.82053	10.8538	0.615426	-0.700344	0.00913344	0.614224	down	no
ENSGALG00000037611	ENSGALG00000037611	ENSGALT00000066276;ENSGALT00000090765	GO:0003774(motor activity);GO:0003779(actin binding);GO:0004672(protein kinase activity);GO:0005524(ATP binding);GO:0006468(protein phosphorylation);GO:0016459(myosin complex);GO:0016459(myosin complex)	NA	NA	NA	myosin-IIIb [Gallus gallus]	protein_coding	0.633616	0.475849	0.502767	0.348463	0.788867	1.56501	0.540872	1.58041	0.438128	-1.19057	0.00930002	0.619431	down	yes
ENSGALG00000006402	NRROS	ENSGALT00000033573;ENSGALT00000090549;ENSGALT00000105825	GO:0005783(endoplasmic reticulum);GO:0006801(superoxide metabolic process);GO:0006954(inflammatory response);GO:0006955(immune response);GO:0016021(integral component of membrane);GO:0098542(defense response to other organism);GO:0098542(defense response to other organism)	04620(Toll-like receptor signaling pathway);04620(Toll-like receptor signaling pathway)	K05404	NA	negative regulator of reactive oxygen species isoform X1 [Gallus gallus]	protein_coding	2.64998	1.7747	2.8821	1.48167	3.43939	5.39624	2.67166	4.38851	0.552878	-0.854966	0.00938806	0.619431	down	no
ENSGALG00000016919	ACOD1	ENSGALT00000100502;ENSGALT00000027351;ENSGALT00000062362	GO:0002760(positive regulation of antimicrobial humoral response);GO:0005739(mitochondrion);GO:0006952(defense response);GO:0008152(metabolic process);GO:0047613(aconitate decarboxylase activity);GO:0072573(tolerance induction to lipopolysaccharide);GO:0072573(tolerance induction to lipopolysaccharide)	00660(C5-Branched dibasic acid metabolism);00660(C5-Branched dibasic acid metabolism)	K17724	EC:4.1.1.6	cis-aconitate decarboxylase [Gallus gallus]	protein_coding	1.61802	1.15319	2.45929	0.473176	3.75685	2.12928	2.46647	4.21717	0.453761	-1.14	0.009414	0.619431	down	yes
ENSGALG00000007839	NCAM1	ENSGALT00000047809;ENSGALT00000012723;ENSGALT00000077926;ENSGALT00000077806	GO:0007155(cell adhesion);GO:0016021(integral component of membrane);GO:0031175(neuron projection development);GO:0048167(regulation of synaptic plasticity);GO:0005886(plasma membrane);GO:0030198(extracellular matrix organization);GO:0030198(extracellular matrix organization)	04514(Cell adhesion molecules (CAMs));04514(Cell adhesion molecules (CAMs))	K06491	NA	neural cell adhesion molecule 1 isoform 1 precursor [Gallus gallus];neural cell adhesion molecule 1 isoform X7 [Gallus gallus];neural cell adhesion molecule 1 isoform X18 [Gallus gallus];neural cell adhesion molecule [Gallus gallus]	protein_coding	0.805173	1.05748	0.658963	1.41231	0.942155	0.428564	0.171277	0.413967	2.01125	1.00809	0.00942021	0.619431	up	yes
ENSGALG00000009612	TGFB2	ENSGALT00000031945	GO:0000902(cell morphogenesis);GO:0001502(cartilage condensation);GO:0001540(amyloid-beta binding);GO:0001568(blood vessel development);GO:0001654(eye development);GO:0001666(response to hypoxia);GO:0001837(epithelial to mesenchymal transition);GO:0001974(blood vessel remodeling);GO:0003007(heart morphogenesis);GO:0003179(heart valve morphogenesis);GO:0005102(receptor binding);GO:0005114(type II …	04010(MAPK signaling pathway);04350(TGF-beta signaling pathway);04068(FoxO signaling pathway);04060(Cytokine-cytokine receptor interaction);04110(Cell cycle);04218(Cellular senescence);04933(AGE-RAGE signaling pathway in diabetic complications)	K13376	NA	transforming growth factor beta-2 precursor [Gallus gallus]	protein_coding	0.146159	0.40896	0.173944	0.290913	0.086979	0.208241	0.022848	0.040832	2.84195	1.50688	0.00958698	0.625369	up	yes
ENSGALG00000034358	RETSAT	ENSGALT00000048002	GO:0005640(nuclear outer membrane);GO:0005789(endoplasmic reticulum membrane);GO:0042572(retinol metabolic process);GO:0051786(all-trans-retinol 13,14-reductase activity);GO:0055114(oxidation-reduction process)	00830(Retinol metabolism)	K09516	EC:1.3.99.23	all-trans-retinol 13,14-reductase [Gallus gallus]	protein_coding	203.182	251.983	338.699	267.093	400.87	431.991	434.924	403.137	0.634953	-0.655278	0.00972107	0.625369	down	no
ENSGALG00000054930	ENSGALG00000054930	ENSGALT00000090482	NA	NA	NA	NA		lncRNA	0.126139	0.0001	1.59682	0.166144	1.18912	5.2729	3.65471	0.963472	0.170502	-2.55214	0.00975603	0.625369	down	yes
ENSGALG00000047929	SLC44A2	ENSGALT00000106839	GO:0005765(lysosomal membrane);GO:0007165(signal transduction);GO:0016021(integral component of membrane);GO:0043123(positive regulation of I-kappaB kinase/NF-kappaB signaling);GO:0070062(extracellular exosome)	NA	NA	NA	choline transporter-like protein 2 isoform X2 [Gallus gallus]	protein_coding	7.74173	9.07184	9.42063	8.57434	10.9107	17.4843	10.3891	16.5266	0.629327	-0.668119	0.00975896	0.625369	down	no
ENSGALG00000008952	NOXA1	ENSGALT00000014558;ENSGALT00000100492	GO:0006801(superoxide metabolic process);GO:0010310(regulation of hydrogen peroxide metabolic process);GO:0016176(superoxide-generating NADPH oxidase activator activity);GO:0017124(SH3 domain binding);GO:0043020(NADPH oxidase complex);GO:0043085(positive regulation of catalytic activity);GO:0048365(Rac GTPase binding);GO:0060263(regulation of respiratory burst);GO:0060263(regulation of respirator…	NA	NA	NA	NADPH oxidase activator 1 isoform X1 [Gallus gallus]	protein_coding	3.57811	3.15879	6.27794	2.7563	5.50823	7.40956	8.64284	6.71168	0.55783	-0.842103	0.0097747	0.625369	down	no
ENSGALG00000002118	KCNMB1	ENSGALT00000095829;ENSGALT00000086768	GO:0005513(detection of calcium ion);GO:0007268(chemical synaptic transmission);GO:0008076(voltage-gated potassium channel complex);GO:0015269(calcium-activated potassium channel activity);GO:0015459(potassium channel regulator activity);GO:0071805(potassium ion transmembrane transport);GO:0071805(potassium ion transmembrane transport)	04270(Vascular smooth muscle contraction);04270(Vascular smooth muscle contraction)	K04937	NA	PREDICTED: calcium-activated potassium channel subunit beta-1 [Meleagris gallopavo];calcium-activated potassium channel subunit beta-1 [Gallus gallus]	protein_coding	3.39178	1.29184	1.41724	0.255029	3.95348	4.6172	2.84623	6.09192	0.363011	-1.46192	0.00990642	0.630389	down	yes
ENSGALG00000044071	ABI3	ENSGALT00000087970	GO:0005622(intracellular);GO:0005737(cytoplasm);GO:0018108(peptidyl-tyrosine phosphorylation);GO:0030027(lamellipodium);GO:0030334(regulation of cell migration);GO:0042802(identical protein binding)	04810(Regulation of actin cytoskeleton)	K05751	NA	LOW QUALITY PROTEIN: ABI gene family member 3 [Gallus gallus]	protein_coding	13.3808	9.94379	9.58076	7.4799	14.9813	20.823	12.3692	21.6337	0.578525	-0.78955	0.0100044	0.630692	down	no
ENSGALG00000014106	PPFIBP1	ENSGALT00000097443;ENSGALT00000022837;ENSGALT00000091325;ENSGALT00000022836;ENSGALT00000090874	GO:0005925(focal adhesion);GO:0005925(focal adhesion)	NA	NA	NA	liprin-beta-1 isoform X14 [Gallus gallus];liprin-beta-1 [Gallus gallus];liprin-beta-1 isoform X16 [Gallus gallus];liprin-beta-1 isoform X10 [Gallus gallus];liprin-beta-1 isoform X2 [Gallus gallus]	protein_coding	7.37619	9.61988	3.95827	3.50272	4.53263	4.10374	3.22195	3.725	1.56944	0.650249	0.0100177	0.630692	up	no
ENSGALG00000000585	MYL4	ENSGALT00000000816	GO:0002026(regulation of the force of heart contraction);GO:0003785(actin monomer binding);GO:0005509(calcium ion binding);GO:0031672(A band);GO:0032781(positive regulation of ATPase activity);GO:0051015(actin filament binding);GO:0060048(cardiac muscle contraction)	04371(Apelin signaling pathway);04260(Cardiac muscle contraction);04261(Adrenergic signaling in cardiomyocytes)	K12750	NA	myosin alkali light chain [Gallus gallus]	protein_coding	15.5685	19.9518	11.4561	27.6118	10.034	8.75778	12.3006	17.1428	1.54635	0.628864	0.0102777	0.643158	up	no
ENSGALG00000054378	LRRC43	ENSGALT00000104361	GO:0003674(molecular_function);GO:0005575(cellular_component);GO:0008150(biological_process)	NA	NA	NA	hypothetical protein CIB84_009440, partial [Bambusicola thoracicus]	protein_coding	0.401076	0.88608	0.095499	0.630573	0.290636	0.197336	0.085549	0.085508	3.05484	1.6111	0.0103597	0.643158	up	yes
ENSGALG00000034150	CATHL3	ENSGALT00000061585	GO:0005576(extracellular region);GO:0010629(negative regulation of gene expression);GO:0016021(integral component of membrane);GO:0045087(innate immune response);GO:0050829(defense response to Gram-negative bacterium);GO:0050830(defense response to Gram-positive bacterium);GO:0051673(membrane disruption in other organism)	04621(NOD-like receptor signaling pathway)	K13916	NA	cathelicidin-3 precursor [Gallus gallus]	protein_coding	0.581029	35.9772	5.18576	1.85607	4.10235	0.831928	0.743903	3.57213	4.71336	2.23676	0.0103788	0.643158	up	yes
ENSGALG00000032260	IL10RA	ENSGALT00000060855	NA	04060(Cytokine-cytokine receptor interaction)	K05134	NA	interleukin-10 receptor subunit alpha precursor [Gallus gallus]	protein_coding	0.895362	0.830705	0.419156	0.456993	1.41794	2.42231	0.943325	1.22234	0.433276	-1.20664	0.0104356	0.643313	down	yes
ENSGALG00000016797	FHL2	ENSGALT00000061172;ENSGALT00000083922;ENSGALT00000027119	GO:0000122(negative regulation of transcription by RNA polymerase II);GO:0001649(osteoblast differentiation);GO:0005634(nucleus);GO:0005925(focal adhesion);GO:0008134(transcription factor binding);GO:0008270(zinc ion binding);GO:0009725(response to hormone);GO:0015629(actin cytoskeleton);GO:0042802(identical protein binding);GO:0043066(negative regulation of apoptotic process);GO:0055014(atrial c…	04380(Osteoclast differentiation);04380(Osteoclast differentiation)	K14380	NA	four and a half LIM domains 2, transcript variant X5, partial [Columba livia];hypothetical protein ASZ78_008213 [Callipepla squamata]	protein_coding	0.18092	0.129313	0.359568	0.164796	0.530511	0.750345	0.244741	0.716462	0.372246	-1.42567	0.0106235	0.650019	down	yes
ENSGALG00000047207	ENSGALG00000047207	ENSGALT00000106004	GO:0016021(integral component of membrane)	04514(Cell adhesion molecules (CAMs))	K06548	NA	sialoadhesin isoform X1 [Gallus gallus]	protein_coding	0.372977	0.102925	0.081337	0.077326	0.268239	1.01021	0.313257	0.65898	0.281943	-1.82652	0.0106543	0.650019	down	yes
ENSGALG00000000919	PIGR	ENSGALT00000001353	GO:0001580(detection of chemical stimulus involved in sensory perception of bitter taste);GO:0001792(polymeric immunoglobulin receptor activity);GO:0002415(immunoglobulin transcytosis in epithelial cells mediated by polymeric immunoglobulin receptor);GO:0005154(epidermal growth factor receptor binding);GO:0005576(extracellular region);GO:0005615(extracellular space);GO:0005886(plasma membrane);GO…	04672(Intestinal immune network for IgA production)	K13073	NA	polymeric immunoglobulin receptor isoform X1 [Gallus gallus]	protein_coding	785.984	852.501	946.932	593.264	727.544	484.284	560.347	390.822	1.46957	0.555397	0.0107396	0.651868	up	no
ENSGALG00000047241	Metazoa_SRP	ENSGALT00000043486	NA	NA	NA	NA		misc_RNA	10.8651	12.5319	8.03569	10.5317	1.74472	6.45863	6.19673	6.55399	2.00268	1.00193	0.0109711	0.657298	up	yes
ENSGALG00000034021	ENSGALG00000034021	ENSGALT00000099955;ENSGALT00000091307;ENSGALT00000056082	NA	NA	NA	NA		lncRNA	0.313823	0.253054	0.0822289	0.23323	0.607105	0.566174	0.426497	0.773885	0.371719	-1.42771	0.0109766	0.657298	down	yes
ENSGALG00000044392	ENSGALG00000044392	ENSGALT00000063294;ENSGALT00000087774	NA	NA	NA	NA		lncRNA	0.172626	0.592566	2.27628	1.10307	0.312766	8.19997	9.80458	0.767684	0.217162	-2.20315	0.0110351	0.657298	down	yes
ENSGALG00000051184	ENSGALG00000051184	ENSGALT00000094873	GO:0005634(nucleus);GO:0017053(transcriptional repressor complex);GO:0019899(enzyme binding);GO:0070062(extracellular exosome);GO:1902035(positive regulation of hematopoietic stem cell proliferation);GO:1902037(negative regulation of hematopoietic stem cell differentiation)	NA	NA	NA	NEDD4-binding protein 2-like 2 isoform X1 [Gallus gallus]	protein_coding	0.802641	1.9141	0.546399	1.48609	0.58167	0.441616	0.537269	0.660324	2.13844	1.09656	0.0110512	0.657298	up	yes
ENSGALG00000015663	HSDL2	ENSGALT00000025254	GO:0005739(mitochondrion);GO:0005777(peroxisome);GO:0016020(membrane)	04146(Peroxisome)	K08764	EC:2.3.1.176	hydroxysteroid dehydrogenase-like protein 2 [Gallus gallus]	protein_coding	133.542	108.079	150.246	143.86	86.3717	112.177	97.4166	100.425	1.35151	0.434576	0.0111544	0.660118	up	no
ENSGALG00000012348	MCM6	ENSGALT00000032911	GO:0003677(DNA binding);GO:0003678(DNA helicase activity);GO:0005524(ATP binding);GO:0005634(nucleus);GO:0006270(DNA replication initiation);GO:0032508(DNA duplex unwinding);GO:0042555(MCM complex)	03030(DNA replication);04110(Cell cycle)	K02542	EC:3.6.4.12	DNA replication licensing factor MCM6 [Gallus gallus]	protein_coding	0.754132	0.662036	0.859752	0.705635	1.11475	1.77056	0.942948	1.81295	0.528531	-0.919939	0.0112841	0.66447	down	no
ENSGALG00000035182	CMKLR1	ENSGALT00000103862;ENSGALT00000099777;ENSGALT00000072692;ENSGALT00000101225	GO:0004930(G-protein coupled receptor activity);GO:0005886(plasma membrane);GO:0006935(chemotaxis);GO:0007186(G-protein coupled receptor signaling pathway);GO:0010759(positive regulation of macrophage chemotaxis);GO:0016021(integral component of membrane);GO:0032088(negative regulation of NF-kappaB transcription factor activity);GO:0032695(negative regulation of interleukin-12 production);GO:0045…	NA	NA	NA	chemokine-like receptor 1 isoform X1 [Numida meleagris]	protein_coding	2.49756	2.06972	1.92407	0.865617	3.23664	3.77251	3.23757	3.51615	0.534551	-0.9036	0.0113638	0.665854	down	no
ENSGALG00000023689	ASS1	ENSGALT00000039564	GO:0000050(urea cycle);GO:0000052(citrulline metabolic process);GO:0000053(argininosuccinate metabolic process);GO:0004055(argininosuccinate synthase activity);GO:0005524(ATP binding);GO:0006526(arginine biosynthetic process);GO:0006531(aspartate metabolic process);GO:0016597(amino acid binding);GO:0042802(identical protein binding);GO:0045429(positive regulation of nitric oxide biosynthetic proc…	00250(Alanine, aspartate and glutamate metabolism);00220(Arginine biosynthesis)	K01940	EC:6.3.4.5	argininosuccinate synthase [Numida meleagris]	protein_coding	21.6831	15.1317	31.5222	10.8932	27.1503	41.1816	29.8186	43.0545	0.561101	-0.833669	0.0114631	0.667715	down	no
ENSGALG00000011181	FKBP14	ENSGALT00000018231	GO:0000413(protein peptidyl-prolyl isomerization);GO:0003755(peptidyl-prolyl cis-trans isomerase activity);GO:0005509(calcium ion binding);GO:0005528(FK506 binding);GO:0005789(endoplasmic reticulum membrane);GO:0061077(chaperone-mediated protein folding)	NA	NA	NA	peptidyl-prolyl cis-trans isomerase FKBP14 [Gallus gallus]	protein_coding	3.15822	2.96575	2.54757	3.9793	2.83152	1.36866	1.98556	1.57405	1.63031	0.705143	0.0116017	0.667715	up	no
ENSGALG00000024272	S100A12	ENSGALT00000022711	GO:0005509(calcium ion binding);GO:0008017(microtubule binding);GO:0008270(zinc ion binding);GO:0035662(Toll-like receptor 4 binding);GO:0045087(innate immune response);GO:0050544(arachidonic acid binding);GO:0050727(regulation of inflammatory response);GO:0050786(RAGE receptor binding)	04657(IL-17 signaling pathway)	K21128	NA	PREDICTED: protein MRP-126 [Meleagris gallopavo]	protein_coding	12.9633	69.4917	15.0501	15.7334	16.6804	4.11573	13.2856	15.374	2.28969	1.19515	0.0116646	0.667715	up	no
ENSGALG00000000516	FANCA	ENSGALT00000000705	GO:0007140(male meiotic nuclear division);GO:0008584(male gonad development);GO:0008585(female gonad development);GO:0042127(regulation of cell proliferation);GO:0043240(Fanconi anaemia nuclear complex)	03460(Fanconi anemia pathway)	K10888	NA	Fanconi anemia group A protein [Gallus gallus]	protein_coding	0.293958	0.306283	0.321341	0.227576	0.067425	0.200099	0.140184	0.144384	2.08146	1.0576	0.0116695	0.667715	up	yes
ENSGALG00000000616	ELF3	ENSGALT00000000873	GO:0000978(RNA polymerase II proximal promoter sequence-specific DNA binding);GO:0000981(RNA polymerase II transcription factor activity, sequence-specific DNA binding);GO:0003713(transcription coactivator activity);GO:0005634(nucleus);GO:0006357(regulation of transcription by RNA polymerase II);GO:0006366(transcription by RNA polymerase II);GO:0006954(inflammatory response);GO:0009653(anatomical…	NA	NA	NA	ETS-related transcription factor Elf-3 [Gallus gallus]	protein_coding	1.19759	1.03214	2.11237	1.7226	2.65803	3.46443	2.17725	4.05159	0.491017	-1.02616	0.0116777	0.667715	down	yes
ENSGALG00000042419	KCTD17	ENSGALT00000067504;ENSGALT00000098955;ENSGALT00000106561	GO:0005783(endoplasmic reticulum);GO:0031463(Cul3-RING ubiquitin ligase complex);GO:0032469(endoplasmic reticulum calcium ion homeostasis);GO:0042802(identical protein binding);GO:0043161(proteasome-mediated ubiquitin-dependent protein catabolic process);GO:0045724(positive regulation of cilium assembly);GO:0051260(protein homooligomerization);GO:0097602(cullin family protein binding);GO:0097602(…	NA	NA	NA	hypothetical protein CIB84_007208 [Bambusicola thoracicus];PREDICTED: BTB/POZ domain-containing protein KCTD17 isoform X2 [Coturnix japonica]	protein_coding	0.603079	0.816275	0.997701	1.17533	1.62392	1.54009	1.88693	2.32632	0.486955	-1.03814	0.0120032	0.683026	down	yes
ENSGALG00000007001	TLR4	ENSGALT00000011333	GO:0000187(activation of MAPK activity);GO:0001530(lipopolysaccharide binding);GO:0001875(lipopolysaccharide receptor activity);GO:0002224(toll-like receptor signaling pathway);GO:0002322(B cell proliferation involved in immune response);GO:0002537(nitric oxide production involved in inflammatory response);GO:0002730(regulation of dendritic cell cytokine production);GO:0002755(MyD88-dependent tol…	04145(Phagosome);04217(Necroptosis);04620(Toll-like receptor signaling pathway);04621(NOD-like receptor signaling pathway);05132(Salmonella infection);05164(Influenza A)	K10160	NA	TLR4 [Gallus gallus]	protein_coding	1.37889	1.33005	1.97717	0.34901	1.9778	4.63846	2.18474	2.38593	0.450089	-1.15172	0.0120914	0.684755	down	yes
ENSGALG00000049254	ENSGALG00000049254	ENSGALT00000082558	GO:0005575(cellular_component)	NA	NA	NA	LOW QUALITY PROTEIN: uncharacterized protein LOC107049164 [Gallus gallus]	protein_coding	0.305996	9.22037	5.50446	11.3329	0.235031	0.141337	0.846126	4.24042	4.82595	2.27081	0.0122715	0.687729	up	yes
ENSGALG00000036950	CASP14	ENSGALT00000073998;ENSGALT00000061050	GO:0005737(cytoplasm);GO:0006508(proteolysis);GO:0097194(execution phase of apoptosis);GO:0097200(cysteine-type endopeptidase activity involved in execution phase of apoptosis);GO:0097200(cysteine-type endopeptidase activity involved in execution phase of apoptosis)	04210(Apoptosis);04210(Apoptosis)	K04397	EC:3.4.22.60	uncharacterized protein LOC776274 isoform X2 [Gallus gallus];uncharacterized protein LOC776274 isoform X1 [Gallus gallus]	protein_coding	2.7358	1.38571	2.46779	4.67657	2.77575	8.10221	14.0294	3.84408	0.391837	-1.35167	0.0122993	0.687729	down	yes
ENSGALG00000040136	PSTPIP2	ENSGALT00000063583	GO:0003779(actin binding);GO:0005829(cytosol);GO:0005856(cytoskeleton);GO:0007010(cytoskeleton organization);GO:0016020(membrane);GO:0016477(cell migration)	NA	NA	NA	proline-serine-threonine phosphatase-interacting protein 2 isoform X2 [Gallus gallus]	protein_coding	2.69862	2.55204	3.94562	1.13059	4.48093	4.77494	4.71479	5.48936	0.530671	-0.914111	0.0123556	0.687729	down	no
ENSGALG00000017558	ENSGALG00000017558	ENSGALT00000028259;ENSGALT00000106415	GO:0051920(peroxiredoxin activity);GO:0055114(oxidation-reduction process);GO:0098869(cellular oxidant detoxification);GO:0098869(cellular oxidant detoxification)	NA	NA	NA	uncharacterized protein LOC768709 [Gallus gallus]	protein_coding	84.5908	55.9441	84.6255	96.746	55.4639	59.2673	64.639	51.2641	1.39574	0.481034	0.0123763	0.687729	up	no
ENSGALG00000052873	MAPKBP1	ENSGALT00000099555;ENSGALT00000014145	GO:0005515(protein binding);GO:0005515(protein binding)	NA	NA	NA	mitogen-activated protein kinase-binding protein 1 isoform X2 [Gallus gallus];mitogen-activated protein kinase-binding protein 1 isoform X1 [Gallus gallus]	protein_coding	0.83912	0.717296	1.11446	0.655236	1.34452	1.18412	1.34383	1.58025	0.609993	-0.713136	0.0125073	0.688761	down	no
ENSGALG00000007700	CTTN	ENSGALT00000101879;ENSGALT00000051098;ENSGALT00000012477	GO:0001726(ruffle);GO:0005522(profilin binding);GO:0005794(Golgi apparatus);GO:0005884(actin filament);GO:0005925(focal adhesion);GO:0006886(intracellular protein transport);GO:0006930(substrate-dependent cell migration, cell extension);GO:0008076(voltage-gated potassium channel complex);GO:0030027(lamellipodium);GO:0030041(actin filament polymerization);GO:0030838(positive regulation of actin fi…	04530(Tight junction);04530(Tight junction)	K06106	NA	src substrate protein p85 isoform X3 [Gallus gallus];src substrate protein p85 isoform X2 [Gallus gallus]	protein_coding	6.65348	8.74549	12.4965	6.92553	16.4301	12.7067	12.1852	14.0635	0.628702	-0.669551	0.012556	0.688761	down	no
ENSGALG00000049169	ENSGALG00000049169	ENSGALT00000099945;ENSGALT00000095535	NA	NA	NA	NA		lncRNA	1.0551	0.530131	0.449318	0.429166	0.0001	0.378042	0.216061	0.0932071	3.58407	1.8416	0.0125695	0.688761	up	yes
ENSGALG00000026383	TMSB4X	ENSGALT00000043161	GO:0003779(actin binding);GO:0003785(actin monomer binding);GO:0005515(protein binding);GO:0005615(extracellular space);GO:0005634(nucleus);GO:0005737(cytoplasm);GO:0005829(cytosol);GO:0005856(cytoskeleton);GO:0007015(actin filament organization);GO:0014911(positive regulation of smooth muscle cell migration);GO:0030334(regulation of cell migration);GO:0031941(filamentous actin);GO:0042989(seques…	04810(Regulation of actin cytoskeleton)	K05764	NA	PREDICTED: thymosin beta-4 [Camelus dromedarius]	protein_coding	343.668	304.65	289.786	196.018	425.609	666.413	345.598	472.156	0.593851	-0.751828	0.0128594	0.692202	down	no
ENSGALG00000014412	CSTA	ENSGALT00000023286	GO:0001533(cornified envelope);GO:0002020(protease binding);GO:0004869(cysteine-type endopeptidase inhibitor activity);GO:0005198(structural molecule activity);GO:0005615(extracellular space);GO:0005634(nucleus);GO:0005737(cytoplasm);GO:0010951(negative regulation of endopeptidase activity);GO:0018149(peptide cross-linking);GO:0030216(keratinocyte differentiation);GO:0030674(protein binding, brid…	NA	NA	NA	cystatin-A [Gallus gallus]	protein_coding	2.51519	6.45893	3.49913	4.98997	1.49263	2.89639	1.06457	2.87403	2.09702	1.06834	0.0129081	0.692202	up	yes
ENSGALG00000001483	ENSGALG00000001483	ENSGALT00000002248	GO:0005654(nucleoplasm);GO:0005794(Golgi apparatus);GO:0016021(integral component of membrane)	NA	NA	NA	Golgi integral membrane protein 4 isoform X1 [Gallus gallus]	protein_coding	22.0346	30.4	8.09431	222.857	13.5426	17.5278	44.0987	9.70613	3.33885	1.73935	0.0129282	0.692202	up	yes
ENSGALG00000002496	SFTPA1	ENSGALT00000003930	GO:0030246(carbohydrate binding)	04145(Phagosome)	K10067	NA	surfactant protein A1 precursor [Gallus gallus]	protein_coding	1.9404	2.10388	1.34485	1.72283	1.44963	0.771007	0.503687	0.759575	2.04138	1.02954	0.012966	0.692202	up	yes
ENSGALG00000001749	ACSBG2	ENSGALT00000068365;ENSGALT00000002682	GO:0001676(long-chain fatty acid metabolic process);GO:0004467(long-chain fatty acid-CoA ligase activity);GO:0005739(mitochondrion);GO:0047617(acyl-CoA hydrolase activity);GO:0047617(acyl-CoA hydrolase activity)	00061(Fatty acid biosynthesis);00071(Fatty acid degradation);04920(Adipocytokine signaling pathway);03320(PPAR signaling pathway);03320(PPAR signaling pathway)	K15013	EC:6.2.1.3	long-chain-fatty-acid--CoA ligase ACSBG2 isoform X1 [Gallus gallus]	protein_coding	3.43018	4.73615	4.62518	3.39806	6.1687	7.47131	5.20818	6.0251	0.650882	-0.619533	0.012984	0.692202	down	no
ENSGALG00000026137	CDKN2B	ENSGALT00000044862	GO:0048536(spleen development);GO:2000134(negative regulation of G1/S transition of mitotic cell cycle)	04350(TGF-beta signaling pathway);04068(FoxO signaling pathway);04110(Cell cycle);04218(Cellular senescence)	K04685	NA	cyclin-dependent kinase 4 inhibitor B [Gallus gallus]	protein_coding	0.629656	1.64342	0.878889	3.78171	2.08546	6.1216	2.25173	8.3153	0.369321	-1.43705	0.0129945	0.692202	down	yes
ENSGALG00000029820	NMRAL1	ENSGALT00000073186	GO:0005634(nucleus);GO:0048471(perinuclear region of cytoplasm)	NA	NA	NA	nmrA-like family domain-containing protein 1 [Gallus gallus]	protein_coding	6.75106	9.40362	7.37209	11.2352	5.73296	6.53649	7.29085	5.41889	1.39164	0.476784	0.0130417	0.692202	up	no
ENSGALG00000033792	ENSGALG00000033792	ENSGALT00000057745	GO:0000070(mitotic sister chromatid segregation);GO:0000775(chromosome, centromeric region);GO:0005634(nucleus);GO:0032133(chromosome passenger complex);GO:0051233(spindle midzone);GO:0051301(cell division)	NA	NA	NA	borealin isoform X2 [Gallus gallus]	protein_coding	9.08319	14.8171	9.08394	6.15971	15.6135	19.2827	15.3851	16.0461	0.590163	-0.760814	0.0131481	0.694738	down	no
ENSGALG00000016774	NPAS2	ENSGALT00000036585;ENSGALT00000066852;ENSGALT00000096115	GO:0003677(DNA binding);GO:0003700(DNA binding transcription factor activity);GO:0005634(nucleus);GO:0005667(transcription factor complex);GO:0005737(cytoplasm);GO:0006351(transcription, DNA-templated);GO:0045739(positive regulation of DNA repair);GO:0045944(positive regulation of transcription by RNA polymerase II);GO:0046983(protein dimerization activity);GO:0051775(response to redox state);GO:…	NA	NA	NA	neuronal PAS domain-containing protein 2 isoform X2 [Gallus gallus];neuronal PAS domain-containing protein 2 isoform X1 [Gallus gallus]	protein_coding	2.24649	3.45488	3.43244	1.80031	1.3357	2.62732	1.27834	1.89085	1.53306	0.616411	0.0132689	0.696712	up	no
ENSGALG00000039696	ENTPD2	ENSGALT00000059084;ENSGALT00000086529	GO:0005524(ATP binding);GO:0016020(membrane);GO:0016021(integral component of membrane);GO:0016887(ATPase activity);GO:0016887(ATPase activity)	00230(Purine metabolism);00230(Purine metabolism)	K01509	EC:3.6.1.3	ectonucleoside triphosphate diphosphohydrolase 2 precursor [Gallus gallus]	protein_coding	1.14762	1.46866	1.4472	0.561118	2.31589	2.30728	1.86265	2.16242	0.534744	-0.903079	0.0133118	0.696712	down	no
ENSGALG00000043532	SBSPON	ENSGALT00000047667	GO:0031012(extracellular matrix)	NA	NA	NA	somatomedin-B and thrombospondin type-1 domain-containing protein [Gallus gallus]	protein_coding	1.61844	3.36291	1.35096	2.01476	1.21306	1.19334	1.03934	1.10982	1.83228	0.873644	0.0133712	0.696712	up	no
ENSGALG00000039982	IRF5	ENSGALT00000068201	GO:0003700(DNA binding transcription factor activity);GO:0006357(regulation of transcription by RNA polymerase II);GO:0019221(cytokine-mediated signaling pathway);GO:0051607(defense response to virus)	04620(Toll-like receptor signaling pathway)	K09446	NA	interferon regulatory factor 5 isoform X1 [Gallus gallus]	protein_coding	2.10377	1.87738	2.05026	1.51633	2.90543	3.92799	2.91686	3.58798	0.565871	-0.821454	0.013421	0.696712	down	no
ENSGALG00000016224	MAOA	ENSGALT00000026158;ENSGALT00000079405	GO:0005739(mitochondrion);GO:0008131(primary amine oxidase activity);GO:0016021(integral component of membrane);GO:0042420(dopamine catabolic process);GO:0055114(oxidation-reduction process);GO:0055114(oxidation-reduction process)	00260(Glycine, serine and threonine metabolism);00330(Arginine and proline metabolism);00340(Histidine metabolism);00350(Tyrosine metabolism);00360(Phenylalanine metabolism);00380(Tryptophan metabolism);00982(Drug metabolism - cytochrome P450);00982(Drug metabolism - cytochrome P450)	K00274	EC:1.4.3.4	monoamine oxidase A isoform X1 [Gallus gallus]	protein_coding	14.0192	21.0901	15.3332	22.327	13.466	18.9163	8.70935	6.54778	1.52751	0.611181	0.0135698	0.701362	up	no
ENSGALG00000017652	TTC9	ENSGALT00000046594	GO:0000413(protein peptidyl-prolyl isomerization);GO:0003755(peptidyl-prolyl cis-trans isomerase activity);GO:0005528(FK506 binding);GO:0005789(endoplasmic reticulum membrane);GO:0061077(chaperone-mediated protein folding)	NA	NA	NA	tetratricopeptide repeat protein 9A [Gallus gallus]	protein_coding	1.52033	0.62614	1.11554	0.795527	0.590428	0.436144	0.309093	0.637733	2.05612	1.03992	0.0137824	0.707638	up	yes
ENSGALG00000026884	ENSGALG00000026884	ENSGALT00000046118	GO:0004859(phospholipase inhibitor activity);GO:0005576(extracellular region);GO:0043086(negative regulation of catalytic activity)	NA	NA	NA	phospholipase A2 inhibitor and Ly6/PLAUR domain-containing protein [Gallus gallus]	protein_coding	1.43027	1.42835	2.88833	1.77816	3.65358	3.8269	2.43222	5.9972	0.472983	-1.08014	0.0139294	0.707638	down	yes
ENSGALG00000011319	ADGRL3	ENSGALT00000077690;ENSGALT00000081609;ENSGALT00000080549;ENSGALT00000049317;ENSGALT00000062560;ENSGALT00000018468;ENSGALT00000057115	GO:0001764(neuron migration);GO:0004930(G-protein coupled receptor activity);GO:0005509(calcium ion binding);GO:0005887(integral component of plasma membrane);GO:0005911(cell-cell junction);GO:0007166(cell surface receptor signaling pathway);GO:0007186(G-protein coupled receptor signaling pathway);GO:0007416(synapse assembly);GO:0030246(carbohydrate binding);GO:0030424(axon);GO:0031987(locomotion…	NA	NA	NA	adhesion G protein-coupled receptor L3 isoform X1 [Gallus gallus];adhesion G protein-coupled receptor L3 isoform X9 [Gallus gallus];adhesion G protein-coupled receptor L3 isoform X5 [Gallus gallus];adhesion G protein-coupled receptor L3 isoform X3 [Numida meleagris];adhesion G protein-coupled receptor L3 isoform X4 [Gallus gallus];adhesion G protein-coupled receptor L3 isoform X10 [Gallus gallus]…	protein_coding	0.092204	0.56378	0.178342	0.289801	0.124844	0.140036	0.086577	0.114531	2.41235	1.27044	0.0140142	0.707638	up	yes
ENSGALG00000004728	RGL1	ENSGALT00000007530;ENSGALT00000095877	GO:0005622(intracellular);GO:0007264(small GTPase mediated signal transduction);GO:0008321(Ral guanyl-nucleotide exchange factor activity);GO:0043547(positive regulation of GTPase activity);GO:0043547(positive regulation of GTPase activity)	04014(Ras signaling pathway);04014(Ras signaling pathway)	K17635	NA	ral guanine nucleotide dissociation stimulator-like 1 [Gallus gallus]	protein_coding	4.13496	5.71577	6.2312	4.5263	7.39369	8.45421	7.58992	7.63366	0.663252	-0.59237	0.0141518	0.707638	down	no
ENSGALG00000012886	MARVELD3	ENSGALT00000021016;ENSGALT00000097553	GO:0005923(bicellular tight junction);GO:0006970(response to osmotic stress);GO:0010633(negative regulation of epithelial cell migration);GO:0016021(integral component of membrane);GO:0031410(cytoplasmic vesicle);GO:0031435(mitogen-activated protein kinase kinase kinase binding);GO:0046329(negative regulation of JNK cascade);GO:0050680(negative regulation of epithelial cell proliferation);GO:0070…	04530(Tight junction);04530(Tight junction)	K21099	NA	MARVEL domain-containing protein 3 [Gallus gallus]	protein_coding	3.03723	5.39774	5.59073	2.57103	3.86209	1.00055	1.57055	2.07555	1.95055	0.963883	0.0142972	0.707638	up	no
ENSGALG00000041140	HTRA1	ENSGALT00000105952;ENSGALT00000071222;ENSGALT00000098759	GO:0001558(regulation of cell growth);GO:0001890(placenta development);GO:0004252(serine-type endopeptidase activity);GO:0005520(insulin-like growth factor binding);GO:0005829(cytosol);GO:0005886(plasma membrane);GO:0006508(proteolysis);GO:0030512(negative regulation of transforming growth factor beta receptor signaling pathway);GO:0030514(negative regulation of BMP signaling pathway);GO:0031012(…	NA	NA	NA	serine protease HTRA1 [Gallus gallus]	protein_coding	8.71769	11.5119	12.8214	5.13418	13.5114	21.5394	19.3384	11.4164	0.580272	-0.785199	0.0143035	0.707638	down	no
ENSGALG00000002599	ARHGEF39	ENSGALT00000004088	GO:0005089(Rho guanyl-nucleotide exchange factor activity);GO:0005886(plasma membrane);GO:0030335(positive regulation of cell migration);GO:0035023(regulation of Rho protein signal transduction);GO:0043547(positive regulation of GTPase activity)	NA	NA	NA	rho guanine nucleotide exchange factor 39 [Gallus gallus]	protein_coding	0.38995	0.091454	0.145516	0.223086	0.379823	0.618483	0.609999	0.820983	0.349899	-1.51499	0.014436	0.707638	down	yes
ENSGALG00000026385	LYPLAL1	ENSGALT00000044776;ENSGALT00000103157;ENSGALT00000106597	GO:0002084(protein depalmitoylation);GO:0005737(cytoplasm);GO:0008474(palmitoyl-(protein) hydrolase activity);GO:0052689(carboxylic ester hydrolase activity);GO:0070062(extracellular exosome);GO:0070062(extracellular exosome)	NA	NA	NA	lysophospholipase-like protein 1 [Gallus gallus];lysophospholipase-like protein 1 isoform X1 [Gallus gallus]	protein_coding	10.911	8.21786	10.0913	6.89791	4.65516	7.26184	5.00444	7.99498	1.44957	0.535625	0.0144601	0.707638	up	no
ENSGALG00000014261	UCHL1	ENSGALT00000090178	GO:0002931(response to ischemia);GO:0004197(cysteine-type endopeptidase activity);GO:0004843(thiol-dependent ubiquitin-specific protease activity);GO:0005654(nucleoplasm);GO:0005737(cytoplasm);GO:0005829(cytosol);GO:0005886(plasma membrane);GO:0006511(ubiquitin-dependent protein catabolic process);GO:0007412(axon target recognition);GO:0007628(adult walking behavior);GO:0008242(omega peptidase ac…	NA	NA	NA	ubiquitin carboxyl-terminal hydrolase isozyme L1 [Gallus gallus]	protein_coding	0.931283	2.17185	1.25308	13.0195	1.88216	1.81485	0.534594	1.8028	2.87945	1.52579	0.0145557	0.707638	up	yes
ENSGALG00000035818	ENSGALG00000035818	ENSGALT00000069035	NA	NA	NA	NA		protein_coding	1.81839	0.638312	2.12169	2.47003	1.60539	0.459405	0.661051	0.234324	2.38109	1.25162	0.0145666	0.707638	up	yes
ENSGALG00000051063	ENSGALG00000051063	ENSGALT00000107990	GO:0007399(nervous system development)	NA	NA	NA	TP53-target gene 5 protein isoform X2 [Gallus gallus]	protein_coding	1.01036	1.20714	0.644869	2.22913	0.622417	0.408	0.799186	0.11042	2.62445	1.39202	0.01461	0.707638	up	yes
ENSGALG00000008818	IDH1	ENSGALT00000014333	GO:0000287(magnesium ion binding);GO:0004450(isocitrate dehydrogenase (NADP+) activity);GO:0005102(receptor binding);GO:0005739(mitochondrion);GO:0005777(peroxisome);GO:0005829(cytosol);GO:0006102(isocitrate metabolic process);GO:0006103(2-oxoglutarate metabolic process);GO:0006749(glutathione metabolic process);GO:0006979(response to oxidative stress);GO:0042803(protein homodimerization activity…	00020(Citrate cycle (TCA cycle));00480(Glutathione metabolism);04146(Peroxisome)	K00031	EC:1.1.1.42	isocitrate dehydrogenase [NADP] cytoplasmic [Gallus gallus]	protein_coding	350.815	503.504	294.164	438.688	359.568	279.018	247.836	241.365	1.40733	0.492963	0.0146231	0.707638	up	no
ENSGALG00000006323	LECT2	ENSGALT00000010224	GO:0005615(extracellular space);GO:0042802(identical protein binding);GO:0044194(cytolytic granule);GO:0046677(response to antibiotic)	NA	NA	NA	myeloid protein 1 precursor [Gallus gallus]	protein_coding	0.125543	36.664	4.40638	1.84269	4.93669	0.98485	0.457866	1.89307	5.20262	2.37924	0.0147297	0.707638	up	yes
ENSGALG00000054971	ENSGALG00000054971	ENSGALT00000094904	GO:0007165(signal transduction);GO:0043231(intracellular membrane-bounded organelle)	NA	NA	NA	rho GTPase-activating protein 30-like isoform X2 [Gallus gallus]	protein_coding	5.28422	4.31181	3.94037	4.086	6.06183	8.88934	4.98705	8.40764	0.621692	-0.685727	0.0147895	0.707638	down	no
ENSGALG00000015110	FAM189A2	ENSGALT00000105937;ENSGALT00000024378	GO:0016021(integral component of membrane);GO:0016021(integral component of membrane)	NA	NA	NA	protein FAM189A2 isoform X1 [Gallus gallus]	protein_coding	1.26916	2.8785	3.57071	1.42443	4.49567	4.11128	4.1874	3.99267	0.544635	-0.876637	0.0148617	0.707638	down	no
ENSGALG00000038515	LFNG	ENSGALT00000073543	GO:0007389(pattern specification process);GO:0030173(integral component of Golgi membrane);GO:0033829(O-fucosylpeptide 3-beta-N-acetylglucosaminyltransferase activity);GO:0046872(metal ion binding)	00514(Other types of O-glycan biosynthesis);04330(Notch signaling pathway)	K05948	EC:2.4.1.222	beta-1,3-N-acetylglucosaminyltransferase lunatic fringe precursor [Gallus gallus]	protein_coding	3.43016	3.98701	4.38086	2.20815	5.379	7.91485	4.04279	6.20601	0.594928	-0.749214	0.0148715	0.707638	down	no
ENSGALG00000013740	SLC20A1	ENSGALT00000022329;ENSGALT00000094781;ENSGALT00000095752	GO:0005315(inorganic phosphate transmembrane transporter activity);GO:0005887(integral component of plasma membrane);GO:0007165(signal transduction);GO:0015319(sodium:inorganic phosphate symporter activity);GO:0035435(phosphate ion transmembrane transport);GO:0035725(sodium ion transmembrane transport);GO:0043123(positive regulation of I-kappaB kinase/NF-kappaB signaling);GO:0043123(positive regu…	NA	NA	NA	sodium-dependent phosphate transporter 1 [Gallus gallus]	protein_coding	9.29464	13.8769	12.7788	11.2902	17.9442	14.9334	26.896	16.2995	0.620989	-0.687361	0.0148809	0.707638	down	no
ENSGALG00000032701	LY96	ENSGALT00000099825;ENSGALT00000064619	GO:0001875(lipopolysaccharide receptor activity);GO:0031226(intrinsic component of plasma membrane);GO:0031663(lipopolysaccharide-mediated signaling pathway);GO:0031666(positive regulation of lipopolysaccharide-mediated signaling pathway);GO:0032497(detection of lipopolysaccharide);GO:0032760(positive regulation of tumor necrosis factor production);GO:0034142(toll-like receptor 4 signaling pathwa…	04620(Toll-like receptor signaling pathway);04620(Toll-like receptor signaling pathway)	K05400	NA	lymphocyte antigen 96 isoform X1 [Gallus gallus]	protein_coding	1.86806	1.77611	1.21037	0.915514	2.03091	4.1617	2.33848	3.57738	0.47653	-1.06936	0.0149293	0.707638	down	yes
ENSGALG00000011646	PLD4	ENSGALT00000019035;ENSGALT00000101494	GO:0002244(hematopoietic progenitor cell differentiation);GO:0003824(catalytic activity);GO:0005634(nucleus);GO:0005783(endoplasmic reticulum);GO:0006909(phagocytosis);GO:0032588(trans-Golgi network membrane);GO:0045335(phagocytic vesicle);GO:0045335(phagocytic vesicle)	00564(Glycerophospholipid metabolism);00565(Ether lipid metabolism);00565(Ether lipid metabolism)	K16860	EC:3.1.4.4	phospholipase D4 isoform X1 [Gallus gallus]	protein_coding	0.374132	0.52561	0.563363	0.433201	1.25181	0.987119	0.710061	1.14749	0.462911	-1.11119	0.0149322	0.707638	down	yes
ENSGALG00000010668	WWC2	ENSGALT00000017356;ENSGALT00000104037	GO:0000122(negative regulation of transcription by RNA polymerase II);GO:0005829(cytosol);GO:0019900(kinase binding);GO:0035331(negative regulation of hippo signaling);GO:0046621(negative regulation of organ growth);GO:0046621(negative regulation of organ growth)	04390(Hippo signaling pathway);04392(Hippo signaling pathway - multiple species);04392(Hippo signaling pathway - multiple species)	K16685	NA	protein WWC2 isoform X1 [Gallus gallus];protein WWC2 isoform X2 [Gallus gallus]	protein_coding	4.57714	4.71771	4.48497	2.65912	3.1071	2.76985	2.84108	3.17618	1.3821	0.466858	0.0149339	0.707638	up	no
ENSGALG00000006138	HELZ2	ENSGALT00000104315;ENSGALT00000009906	GO:0016020(membrane);GO:0030374(ligand-dependent nuclear receptor transcription coactivator activity);GO:0045944(positive regulation of transcription by RNA polymerase II);GO:0046872(metal ion binding);GO:0046872(metal ion binding)	03013(RNA transport);03015(mRNA surveillance pathway);03015(mRNA surveillance pathway)	K14326	EC:3.6.4.-	helicase with zinc finger domain 2 [Gallus gallus]	protein_coding	3.24706	3.99279	3.81821	5.49337	4.31384	7.16208	6.036	10.5607	0.589592	-0.76221	0.0149467	0.707638	down	no
ENSGALG00000049220	ENSGALG00000049220	ENSGALT00000097995	NA	NA	NA	NA		lncRNA	5.86351	0.593575	1.35425	0.581358	1.11953	0.490439	0.561833	0.792042	2.83169	1.50166	0.0152007	0.714168	up	yes
ENSGALG00000041783	TMEM19	ENSGALT00000071672	GO:0005515(protein binding);GO:0016021(integral component of membrane)	NA	NA	NA	transmembrane protein 19 isoform X1 [Gallus gallus]	protein_coding	23.0981	17.7379	28.2433	20.7211	17.063	16.0652	15.6962	18.9708	1.32459	0.405541	0.0152053	0.714168	up	no
ENSGALG00000036214	PARK7	ENSGALT00000057068;ENSGALT00000083827	GO:0000785(chromatin);GO:0003713(transcription coactivator activity);GO:0003729(mRNA binding);GO:0005634(nucleus);GO:0005739(mitochondrion);GO:0005783(endoplasmic reticulum);GO:0005829(cytosol);GO:0006357(regulation of transcription by RNA polymerase II);GO:0006469(negative regulation of protein kinase activity);GO:0006508(proteolysis);GO:0006517(protein deglycosylation);GO:0007005(mitochondrion …	NA	NA	NA	PREDICTED: protein deglycase DJ-1 [Meleagris gallopavo]	protein_coding	98.8623	93.8825	108.494	108.653	54.2771	89.6242	82.7477	78.4887	1.3433	0.425785	0.0152996	0.715754	up	no
ENSGALG00000009082	COQ8A	ENSGALT00000014777	GO:0005739(mitochondrion);GO:0006744(ubiquinone biosynthetic process);GO:0016301(kinase activity);GO:0016310(phosphorylation);GO:0043531(ADP binding)	NA	NA	NA	atypical kinase COQ8A, mitochondrial [Gallus gallus]	protein_coding	14.999	33.6702	31.44	18.2421	16.8081	19.1637	16.9371	15.2496	1.44298	0.529048	0.0155369	0.723994	up	no
ENSGALG00000011391	AMN	ENSGALT00000018581	GO:0005102(receptor binding);GO:0005615(extracellular space);GO:0006898(receptor-mediated endocytosis);GO:0007588(excretion);GO:0015889(cobalamin transport);GO:0016021(integral component of membrane);GO:0016324(apical plasma membrane);GO:0030139(endocytic vesicle);GO:0043001(Golgi to plasma membrane protein transport);GO:0070062(extracellular exosome)	NA	NA	NA	protein amnionless precursor [Gallus gallus]	protein_coding	8.35243	10.4373	34.6341	6.43892	3.13623	9.43178	9.24156	8.45407	1.97804	0.984074	0.0156224	0.724119	up	no
ENSGALG00000026167	PIK3R5	ENSGALT00000039333	GO:0005944(phosphatidylinositol 3-kinase complex, class IB);GO:0043551(regulation of phosphatidylinositol 3-kinase activity);GO:0046935(1-phosphatidylinositol-3-kinase regulator activity)	04371(Apelin signaling pathway);04261(Adrenergic signaling in cardiomyocytes)	K21290	NA	phosphoinositide 3-kinase regulatory subunit 5 [Gallus gallus]	protein_coding	2.24379	1.46737	2.62992	0.636311	3.05516	3.26485	2.80389	4.21613	0.523041	-0.935003	0.0156619	0.724119	down	no
ENSGALG00000011446	TNFAIP2	ENSGALT00000018666	GO:0000145(exocyst);GO:0000149(SNARE binding);GO:0006887(exocytosis);GO:0051601(exocyst localization)	NA	NA	NA	tumor necrosis factor alpha-induced protein 2 [Gallus gallus]	protein_coding	6.18116	6.27859	9.73786	1.84144	10.7562	16.722	9.44526	9.71871	0.515394	-0.956254	0.0160224	0.737901	down	no
ENSGALG00000030925	LHPP	ENSGALT00000063263	GO:0004427(inorganic diphosphatase activity);GO:0005829(cytosol);GO:0006470(protein dephosphorylation)	00190(Oxidative phosphorylation)	K11725	EC:3.6.1.1;EC:3.1.3.-	phospholysine phosphohistidine inorganic pyrophosphate phosphatase isoform X2 [Gallus gallus]	protein_coding	14.0456	19.0256	21.419	19.1615	14.4477	16.5857	12.2676	12.8853	1.31085	0.390503	0.0161598	0.740614	up	no
ENSGALG00000037194	ENSGALG00000037194	ENSGALT00000076808;ENSGALT00000102694;ENSGALT00000094248	NA	NA	NA	NA		lncRNA	2.0921	0.0001	0.0001	0.630141	0.0001	0.0001	0.089351	0.0001	30.3671	4.92444	0.0162064	0.740614	up	yes
ENSGALG00000046984	M1AP	ENSGALT00000100887	GO:0003674(molecular_function);GO:0005575(cellular_component);GO:0005737(cytoplasm);GO:0007283(spermatogenesis);GO:0007292(female gamete generation);GO:0051308(male meiosis chromosome separation)	NA	NA	NA	meiosis 1 arrest protein isoform X2 [Gallus gallus]	protein_coding	1.72122	2.32184	2.23989	1.82777	1.41803	1.91997	0.60391	0.688878	1.75148	0.808573	0.0163508	0.744337	up	no
ENSGALG00000000692	CDK18	ENSGALT00000000975;ENSGALT00000094815;ENSGALT00000103410;ENSGALT00000099125;ENSGALT00000100275	GO:0004674(protein serine/threonine kinase activity);GO:0005524(ATP binding);GO:0006468(protein phosphorylation);GO:0006468(protein phosphorylation)	NA	NA	NA	cyclin-dependent kinase 18 isoform X1 [Gallus gallus]	protein_coding	2.42032	3.32638	4.57926	2.3697	4.45715	5.11118	5.56564	5.26134	0.622479	-0.683903	0.0165106	0.745418	down	no
ENSGALG00000001571	MYO1F	ENSGALT00000002387	GO:0003774(motor activity);GO:0003779(actin binding);GO:0005524(ATP binding);GO:0005623(cell);GO:0016459(myosin complex);GO:0030898(actin-dependent ATPase activity);GO:0031528(microvillus membrane)	NA	NA	NA	unconventional myosin-If [Gallus gallus]	protein_coding	4.74634	4.85322	4.71919	2.73242	5.6402	8.3724	5.52707	7.85747	0.622371	-0.684154	0.0165493	0.745418	down	no
ENSGALG00000007356	MAP3K8	ENSGALT00000062035;ENSGALT00000095753;ENSGALT00000078860;ENSGALT00000011897	GO:0005524(ATP binding);GO:0005737(cytoplasm);GO:0006915(apoptotic process);GO:0023014(signal transduction by protein phosphorylation);GO:0023014(signal transduction by protein phosphorylation)	04010(MAPK signaling pathway);04620(Toll-like receptor signaling pathway);04620(Toll-like receptor signaling pathway)	K04415	EC:2.7.11.25	hypothetical protein H355_001109 [Colinus virginianus]	protein_coding	0.829844	0.493473	1.29182	0.968259	2.53009	1.24501	1.46767	1.78281	0.510049	-0.971291	0.0165634	0.745418	down	no
ENSGALG00000038393	DMB2	ENSGALT00000076652;ENSGALT00000089265	GO:0002504(antigen processing and presentation of peptide or polysaccharide antigen via MHC class II);GO:0006955(immune response);GO:0016021(integral component of membrane);GO:0042613(MHC class II protein complex);GO:0042613(MHC class II protein complex)	04514(Cell adhesion molecules (CAMs));04145(Phagosome);04672(Intestinal immune network for IgA production);05164(Influenza A);05168(Herpes simplex infection);05168(Herpes simplex infection)	K06752	NA	major histocompatibility complex, class II, DM beta 2 precursor [Gallus gallus];major histocompatibility complex, class II, DM beta 2 isoform X1 [Gallus gallus]	protein_coding	7.02036	6.29108	4.64337	3.28252	7.16837	12.2312	6.45445	12.6133	0.552088	-0.857029	0.0167661	0.751682	down	no
ENSGALG00000052612	RPS27L	ENSGALT00000091909	GO:0000028(ribosomal small subunit assembly);GO:0003735(structural constituent of ribosome);GO:0006412(translation);GO:0022627(cytosolic small ribosomal subunit);GO:0046872(metal ion binding)	03010(Ribosome)	K02978	NA	40S ribosomal protein S27-like [Numida meleagris]	protein_coding	63.7789	76.8189	72.2076	74.7803	45.3628	57.7919	61.9954	52.2796	1.32266	0.403443	0.0170212	0.760237	up	no
ENSGALG00000030597	KIF11	ENSGALT00000064835	GO:0005871(kinesin complex);GO:0007018(microtubule-based movement);GO:0007059(chromosome segregation);GO:0008574(ATP-dependent microtubule motor activity, plus-end-directed);GO:0090307(mitotic spindle assembly)	NA	NA	NA	kinesin-like protein KIF11 [Gallus gallus]	protein_coding	0.168167	0.135996	0.076198	0.035549	0.275533	0.434692	0.136359	0.353827	0.346473	-1.52919	0.0171451	0.762893	down	yes
ENSGALG00000010060	PSMA6	ENSGALT00000016353	GO:0000932(P-body);GO:0003723(RNA binding);GO:0004298(threonine-type endopeptidase activity);GO:0005844(polysome);GO:0006511(ubiquitin-dependent protein catabolic process);GO:0016363(nuclear matrix);GO:0019773(proteasome core complex, alpha-subunit complex);GO:0051059(NF-kappaB binding);GO:0051092(positive regulation of NF-kappaB transcription factor activity);GO:0070062(extracellular exosome)	03050(Proteasome)	K02730	EC:3.4.25.1	proteasome subunit alpha type-6 [Gallus gallus]	protein_coding	39.3994	50.6838	37.4416	64.0727	37.7764	33.9002	37.9761	28.6738	1.38511	0.470002	0.0176104	0.780661	up	no
ENSGALG00000003059	HLF	ENSGALT00000004832	GO:0003700(DNA binding transcription factor activity);GO:0005634(nucleus);GO:0006355(regulation of transcription, DNA-templated);GO:0035914(skeletal muscle cell differentiation);GO:0043565(sequence-specific DNA binding)	NA	NA	NA	hepatic leukemia factor [Gallus gallus]	protein_coding	3.61281	3.91296	2.13725	4.02504	6.86901	3.96844	6.17448	6.78277	0.575257	-0.797722	0.0180124	0.795504	down	no
ENSGALG00000010031	ARHGAP10	ENSGALT00000098520;ENSGALT00000016293	GO:0005096(GTPase activator activity);GO:0005829(cytosol);GO:0007010(cytoskeleton organization);GO:0007165(signal transduction);GO:0043066(negative regulation of apoptotic process);GO:0043547(positive regulation of GTPase activity);GO:0043547(positive regulation of GTPase activity)	NA	NA	NA	rho GTPase-activating protein 10 isoform X1 [Gallus gallus];rho GTPase-activating protein 10 isoform X2 [Gallus gallus]	protein_coding	1.50646	1.68305	1.1192	1.416	0.947047	0.920137	0.718804	0.956043	1.61622	0.692624	0.0180966	0.796249	up	no
ENSGALG00000010293	RBP	ENSGALT00000038387	GO:0005623(cell);GO:0032217(riboflavin transmembrane transporter activity);GO:0032218(riboflavin transport);GO:1902444(riboflavin binding);GO:1904657(negative regulation of sensory perception of sweet taste);GO:1904661(negative regulation of sensory perception of bitter taste)	04144(Endocytosis)	K13649	NA	riboflavin-binding protein, partial [Gallus gallus]	protein_coding	2.93597	4.97701	6.8279	3.84537	4.10199	2.82486	0.510249	0.973977	2.20974	1.14387	0.0182262	0.798983	up	yes
ENSGALG00000003432	AGXT2	ENSGALT00000005433;ENSGALT00000102936;ENSGALT00000102333	GO:0005739(mitochondrion);GO:0008453(alanine-glyoxylate transaminase activity);GO:0009436(glyoxylate catabolic process);GO:0019265(glycine biosynthetic process, by transamination of glyoxylate);GO:0019481(L-alanine catabolic process, by transamination);GO:0030170(pyridoxal phosphate binding);GO:0042802(identical protein binding);GO:0045429(positive regulation of nitric oxide biosynthetic process)…	00250(Alanine, aspartate and glutamate metabolism);00260(Glycine, serine and threonine metabolism);00270(Cysteine and methionine metabolism);00280(Valine, leucine and isoleucine degradation);00280(Valine, leucine and isoleucine degradation)	K00827	EC:2.6.1.44;EC:2.6.1.40	alanine--glyoxylate aminotransferase 2, mitochondrial [Gallus gallus]	protein_coding	13.7064	9.71387	11.5763	11.0188	5.79288	11.7961	9.1455	3.76647	1.50865	0.593259	0.0182958	0.799076	up	no
ENSGALG00000039380	TBC1D1	ENSGALT00000079545;ENSGALT00000051911;ENSGALT00000069912	GO:0005096(GTPase activator activity);GO:0005622(intracellular);GO:0006886(intracellular protein transport);GO:0012505(endomembrane system);GO:0017137(Rab GTPase binding);GO:0031338(regulation of vesicle fusion);GO:0090630(activation of GTPase activity);GO:0090630(activation of GTPase activity)	NA	NA	NA	TBC1 domain family member 1 [Gallus gallus];PREDICTED: TBC1 domain family member 1 isoform X1 [Meleagris gallopavo];PREDICTED: TBC1 domain family member 1 isoform X3 [Meleagris gallopavo]	protein_coding	0.755423	1.2652	1.56209	1.20255	1.17008	3.46912	1.55801	2.43434	0.554393	-0.85102	0.0184663	0.803557	down	no
ENSGALG00000007093	CYTH1	ENSGALT00000011485;ENSGALT00000067931	GO:0000139(Golgi membrane);GO:0005086(ARF guanyl-nucleotide exchange factor activity);GO:0005515(protein binding);GO:0005737(cytoplasm);GO:0005829(cytosol);GO:0005886(plasma membrane);GO:0008289(lipid binding);GO:0016192(vesicle-mediated transport);GO:0030155(regulation of cell adhesion);GO:0031234(extrinsic component of cytoplasmic side of plasma membrane);GO:0032012(regulation of ARF protein si…	04144(Endocytosis);04144(Endocytosis)	K18441	NA	cytohesin-1 isoform X3 [Gallus gallus];cytohesin-1 [Gallus gallus]	protein_coding	11.9986	12.4843	16.1797	9.25865	16.7782	24.6099	15.771	20.6949	0.641217	-0.641116	0.0186766	0.804496	down	no
ENSGALG00000006027	TM6SF1	ENSGALT00000009702;ENSGALT00000086938	GO:0005765(lysosomal membrane);GO:0016021(integral component of membrane);GO:0016021(integral component of membrane)	NA	NA	NA	transmembrane 6 superfamily member 1 [Gallus gallus];transmembrane 6 superfamily member 1 isoform X1 [Gallus gallus]	protein_coding	48.6803	23.6629	30.8384	35.6767	20.4109	34.9572	22.0726	20.5605	1.4169	0.502742	0.0186985	0.804496	up	no
ENSGALG00000047645	ENSGALG00000047645	ENSGALT00000105046	NA	NA	NA	NA		lncRNA	0.000317	0.0001	0.0001	0.206325	0.023011	1.73396	0.0001	1.33737	0.0668431	-3.90308	0.0187124	0.804496	down	yes
ENSGALG00000039687	NIPAL4	ENSGALT00000093359;ENSGALT00000051501	GO:0005654(nucleoplasm);GO:0005737(cytoplasm);GO:0015095(magnesium ion transmembrane transporter activity);GO:0015693(magnesium ion transport);GO:0016021(integral component of membrane);GO:1903830(magnesium ion transmembrane transport);GO:1903830(magnesium ion transmembrane transport)	NA	NA	NA	magnesium transporter NIPA4 isoform X1 [Gallus gallus]	protein_coding	5.15455	4.92932	9.54883	4.04641	19.8682	5.72356	11.2797	8.4177	0.522843	-0.935551	0.0188678	0.804496	down	no
ENSGALG00000047380	ENSGALG00000047380	ENSGALT00000091475;ENSGALT00000099209;ENSGALT00000093088;ENSGALT00000091078;ENSGALT00000091250;ENSGALT00000093071	GO:0002474(antigen processing and presentation of peptide antigen via MHC class I);GO:0003823(antigen binding);GO:0005886(plasma membrane);GO:0006955(immune response);GO:0016021(integral component of membrane);GO:0019882(antigen processing and presentation);GO:0042605(peptide antigen binding);GO:0042612(MHC class I protein complex);GO:0042612(MHC class I protein complex)	04514(Cell adhesion molecules (CAMs));04144(Endocytosis);04145(Phagosome);04218(Cellular senescence);05168(Herpes simplex infection);05168(Herpes simplex infection)	K06751	NA	class I histocompatibility antigen, F10 alpha chain-like isoform X4 [Gallus gallus];class I histocompatibility antigen, F10 alpha chain-like isoform X3 [Gallus gallus];class I histocompatibility antigen, F10 alpha chain-like isoform X2 [Gallus gallus]	protein_coding	0.126747	0.708194	0.940726	0.29547	1.20007	5.06853	0.528233	0.323088	0.290893	-1.78144	0.0189509	0.804496	down	yes
ENSGALG00000032588	ARPC1B	ENSGALT00000063494;ENSGALT00000089759	GO:0005200(structural constituent of cytoskeleton);GO:0005885(Arp2/3 protein complex);GO:0005925(focal adhesion);GO:0034314(Arp2/3 complex-mediated actin nucleation);GO:0051015(actin filament binding);GO:0070062(extracellular exosome);GO:0005515(protein binding);GO:0005515(protein binding)	04144(Endocytosis);04810(Regulation of actin cytoskeleton);05132(Salmonella infection);05132(Salmonella infection)	K05757	NA	actin-related protein 2/3 complex subunit 1B isoform X1 [Gallus gallus];hypothetical protein CIB84_014753 [Bambusicola thoracicus]	protein_coding	21.8758	20.2085	17.4053	15.4528	22.7715	42.4475	22.3007	33.6963	0.618255	-0.693725	0.0189591	0.804496	down	no
ENSGALG00000047831	ENSGALG00000047831	ENSGALT00000102670;ENSGALT00000090886;ENSGALT00000092594	NA	NA	NA	NA		lncRNA	1.21408	0.477492	1.17502	1.27934	0.160161	0.863577	0.0001	0.0357726	3.91269	1.96816	0.0190536	0.804496	up	yes
ENSGALG00000047285	BD7	ENSGALT00000031541	GO:0005576(extracellular region);GO:0050829(defense response to Gram-negative bacterium)	NA	NA	NA	gallinacin-7 preproprotein [Gallus gallus]	protein_coding	1.1705	24.0987	4.01378	0.710155	4.3419	1.21394	0.342564	1.62566	3.98629	1.99505	0.0191131	0.804496	up	yes
ENSGALG00000052891	ENSGALG00000052891	ENSGALT00000107984	NA	NA	NA	NA		lncRNA	0.816029	0.761315	0.647256	1.3233	0.246955	0.247881	0.489192	0.651128	2.16976	1.11754	0.01914	0.804496	up	yes
ENSGALG00000009700	PDK4	ENSGALT00000015790;ENSGALT00000105460	GO:0002230(positive regulation of defense response to virus by host);GO:0004672(protein kinase activity);GO:0005524(ATP binding);GO:0005743(mitochondrial inner membrane);GO:0006468(protein phosphorylation);GO:0006885(regulation of pH);GO:0008286(insulin receptor signaling pathway);GO:0009267(cellular response to starvation);GO:0010510(regulation of acetyl-CoA biosynthetic process from pyruvate);G…	NA	NA	NA	pyruvate dehydrogenase kinase, isozyme 4 [Gallus gallus]	protein_coding	95.0842	36.3788	46.0442	30.9065	45.124	35.518	19.4236	29.0557	1.61409	0.690723	0.0191676	0.804496	up	no
ENSGALG00000013218	C3AR1	ENSGALT00000021594	GO:0005829(cytosol);GO:0006935(chemotaxis);GO:0007186(G-protein coupled receptor signaling pathway);GO:0007204(positive regulation of cytosolic calcium ion concentration);GO:0010575(positive regulation of vascular endothelial growth factor production);GO:0010759(positive regulation of macrophage chemotaxis);GO:0016021(integral component of membrane);GO:0045766(positive regulation of angiogenesis)…	04080(Neuroactive ligand-receptor interaction)	K04009	NA	C3a anaphylatoxin chemotactic receptor [Gallus gallus]	protein_coding	1.74727	2.52777	4.193	0.720651	3.57792	8.77015	2.83646	4.91687	0.457117	-1.12937	0.0193374	0.808753	down	yes
ENSGALG00000028659	BLEC1	ENSGALT00000000183	GO:0016021(integral component of membrane);GO:0030246(carbohydrate binding)	NA	NA	NA	C-type lectin domain family 2 member E isoform X1 [Gallus gallus]	protein_coding	1.16209	0.686391	0.990928	1.0598	1.78754	2.65812	1.0109	3.44456	0.438058	-1.19081	0.0194974	0.812575	down	yes
ENSGALG00000004594	CD74	ENSGALT00000040533;ENSGALT00000088722	GO:0005622(intracellular);GO:0006886(intracellular protein transport);GO:0006955(immune response);GO:0016021(integral component of membrane);GO:0019882(antigen processing and presentation);GO:0042289(MHC class II protein binding);GO:0005737(cytoplasm);GO:0005783(endoplasmic reticulum);GO:0009986(cell surface);GO:0035718(macrophage migration inhibitory factor binding);GO:0042288(MHC class I protei…	05168(Herpes simplex infection);05168(Herpes simplex infection)	K06505	NA	HLA class II histocompatibility antigen gamma chain isoform X1 [Gallus gallus];MHC class II-associated invariant chain, partial [Gallus gallus]	protein_coding	579.951	451.041	363.91	309.778	600.234	785.175	527.14	945.358	0.596479	-0.745457	0.0196138	0.814559	down	no
ENSGALG00000031860	ENSGALG00000031860	ENSGALT00000051749	GO:0005739(mitochondrion);GO:0046872(metal ion binding);GO:0047988(hydroxyacid-oxoacid transhydrogenase activity);GO:0055114(oxidation-reduction process)	NA	NA	NA	hydroxyacid-oxoacid transhydrogenase, mitochondrial isoform X1 [Gallus gallus]	protein_coding	56.856	51.5195	78.1136	47.5824	45.4711	55.3636	37.7616	32.3108	1.36958	0.453737	0.0198378	0.818486	up	no
ENSGALG00000012545	CYTIP	ENSGALT00000020489	GO:0005654(nucleoplasm);GO:0005938(cell cortex);GO:0030155(regulation of cell adhesion)	NA	NA	NA	cytohesin-interacting protein isoform X1 [Gallus gallus]	protein_coding	3.07235	2.03838	1.45787	2.23014	4.20139	5.53013	2.82754	4.31126	0.521551	-0.939119	0.0198467	0.818486	down	no
ENSGALG00000016719	TNFRSF21	ENSGALT00000026982;ENSGALT00000079677	GO:0001783(B cell apoptotic process);GO:0002250(adaptive immune response);GO:0005031(tumor necrosis factor-activated receptor activity);GO:0005887(integral component of plasma membrane);GO:0006954(inflammatory response);GO:0006955(immune response);GO:0006959(humoral immune response);GO:0030424(axon);GO:0030889(negative regulation of B cell proliferation);GO:0031642(negative regulation of myelinat…	04060(Cytokine-cytokine receptor interaction);04060(Cytokine-cytokine receptor interaction)	K05157	NA	tumor necrosis factor receptor superfamily member 21 precursor [Gallus gallus];tumor necrosis factor receptor superfamily member 21 isoform X1 [Gallus gallus]	protein_coding	8.29347	8.38751	14.006	7.90338	12.7129	16.6879	14.0537	15.7728	0.651563	-0.618023	0.0199689	0.820666	down	no
ENSGALG00000014673	RFESD	ENSGALT00000023644;ENSGALT00000105437	GO:0008942(nitrite reductase [NAD(P)H] activity);GO:0042128(nitrate assimilation);GO:0051537(2 iron, 2 sulfur cluster binding);GO:0055114(oxidation-reduction process);GO:0055114(oxidation-reduction process)	NA	NA	NA	Rieske domain-containing protein [Gallus gallus]	protein_coding	0.356747	0.372206	0.70272	1.31083	0.344273	0.303188	0.267391	0.326121	2.20996	1.14402	0.0200525	0.82125	up	yes
ENSGALG00000049356	ENSGALG00000049356	ENSGALT00000106640	GO:0005524(ATP binding);GO:0006355(regulation of transcription, DNA-templated)	04612(Antigen processing and presentation);05340(Primary immunodeficiency);05152(Tuberculosis);05164(Influenza A);05145(Toxoplasmosis)	K08060	NA	MHC class II transactivator [Puma concolor]	protein_coding	0.967019	0.817215	0.48526	0.657855	1.52236	2.41513	0.886475	1.39188	0.470949	-1.08636	0.0202335	0.825317	down	yes
ENSGALG00000032618	DUSP5	ENSGALT00000071147	GO:0001706(endoderm formation)	04010(MAPK signaling pathway)	K04459	EC:3.1.3.16;EC:3.1.3.48	dual specificity protein phosphatase 5 [Gallus gallus]	protein_coding	1.86569	2.27585	1.35657	0.920528	1.60021	1.3272	8.38867	3.9035	0.421735	-1.24559	0.0203406	0.825317	down	yes
ENSGALG00000003499	MAST3	ENSGALT00000105712;ENSGALT00000005535	GO:0004674(protein serine/threonine kinase activity);GO:0005622(intracellular);GO:0007010(cytoskeleton organization);GO:0018105(peptidyl-serine phosphorylation);GO:0035556(intracellular signal transduction);GO:0035556(intracellular signal transduction)	NA	NA	NA	microtubule-associated serine/threonine-protein kinase 3 isoform X1 [Gallus gallus];microtubule-associated serine/threonine-protein kinase 3 isoform X4 [Gallus gallus]	protein_coding	1.32381	1.2947	1.63689	1.41057	1.63897	3.22627	1.91672	2.41056	0.616366	-0.69814	0.020361	0.825317	down	no
ENSGALG00000027415	GRIN2C	ENSGALT00000044113	GO:0004972(NMDA glutamate receptor activity);GO:0005234(extracellularly glutamate-gated ion channel activity);GO:0005261(cation channel activity);GO:0008104(protein localization);GO:0009611(response to wounding);GO:0014069(postsynaptic density);GO:0017146(NMDA selective glutamate receptor complex);GO:0030054(cell junction);GO:0033058(directional locomotion);GO:0035235(ionotropic glutamate recepto…	04020(Calcium signaling pathway);04080(Neuroactive ligand-receptor interaction)	K05211	NA	glutamate receptor ionotropic, NMDA 2C isoform X3 [Gallus gallus]	protein_coding	0.727761	0.348684	0.192189	0.834939	0.280713	1.93856	1.44417	2.01325	0.370563	-1.43221	0.0204556	0.826322	down	yes
ENSGALG00000004958	BTK	ENSGALT00000007950;ENSGALT00000060296	GO:0001818(negative regulation of cytokine production);GO:0004715(non-membrane spanning protein tyrosine kinase activity);GO:0005524(ATP binding);GO:0005547(phosphatidylinositol-3,4,5-trisphosphate binding);GO:0005634(nucleus);GO:0005829(cytosol);GO:0005886(plasma membrane);GO:0007249(I-kappaB kinase/NF-kappaB signaling);GO:0018108(peptidyl-tyrosine phosphorylation);GO:0031410(cytoplasmic vesicle…	NA	NA	NA	tyrosine-protein kinase BTK isoform X1 [Gallus gallus];tyrosine-protein kinase BTK isoform X2 [Gallus gallus]	protein_coding	4.42303	3.76736	4.04571	2.80779	5.02648	7.04915	4.8569	6.86848	0.632069	-0.661846	0.0206524	0.831197	down	no
ENSGALG00000051567	MRPL41	ENSGALT00000096854	GO:0003735(structural constituent of ribosome);GO:0005762(mitochondrial large ribosomal subunit);GO:0006412(translation)	NA	NA	NA	39S ribosomal protein L41, mitochondrial [Numida meleagris]	protein_coding	22.8579	21.0487	20.0824	34.1155	18.1922	20.5649	17.7804	16.7056	1.33944	0.421625	0.0207868	0.831197	up	no
ENSGALG00000049140	ENSGALG00000049140	ENSGALT00000066486;ENSGALT00000098479;ENSGALT00000091731	NA	NA	NA	NA		lncRNA	0.102086	0.0001	0.0545886	0.135336	0.077476	0.0422483	1.02854	0.340903	0.196157	-2.34992	0.0207869	0.831197	down	yes
ENSGALG00000030432	RASSF2	ENSGALT00000082703	GO:0001501(skeletal system development);GO:0001503(ossification);GO:0004672(protein kinase activity);GO:0005634(nucleus);GO:0005737(cytoplasm);GO:0006468(protein phosphorylation);GO:0031954(positive regulation of protein autophosphorylation);GO:0033137(negative regulation of peptidyl-serine phosphorylation);GO:0038168(epidermal growth factor receptor signaling pathway via I-kappaB kinase/NF-kappa…	04392(Hippo signaling pathway - multiple species)	K09851	NA	ras association domain-containing protein 2 [Gallus gallus]	protein_coding	8.10666	8.58742	8.19455	2.80497	11.5032	16.4187	8.7318	12.0636	0.568456	-0.81488	0.0209186	0.833643	down	no
ENSGALG00000044053	NLRX1	ENSGALT00000010967;ENSGALT00000091364	GO:0005524(ATP binding);GO:0005739(mitochondrion);GO:0032688(negative regulation of interferon-beta production);GO:0032715(negative regulation of interleukin-6 production);GO:0039536(negative regulation of RIG-I signaling pathway);GO:0043124(negative regulation of I-kappaB kinase/NF-kappaB signaling);GO:0045824(negative regulation of innate immune response);GO:0050728(negative regulation of infla…	04621(NOD-like receptor signaling pathway);04622(RIG-I-like receptor signaling pathway);05164(Influenza A);05164(Influenza A)	K12653	NA	NLR family member X1 isoform X1 [Gallus gallus];NLR family member X1 isoform X2 [Gallus gallus]	protein_coding	1.45775	1.59533	1.61548	1.2452	2.42206	2.08762	2.29536	3.08112	0.598185	-0.741337	0.0210044	0.833707	down	no
ENSGALG00000053940	ENSGALG00000053940	ENSGALT00000105894	NA	NA	NA	NA		lncRNA	1.52996	1.21106	1.49295	0.774069	2.29435	3.17237	1.69887	2.79467	0.502801	-0.991939	0.0210954	0.833707	down	no
ENSGALG00000042645	PARD3B	ENSGALT00000094015;ENSGALT00000094712;ENSGALT00000071915;ENSGALT00000067183	GO:0005923(bicellular tight junction);GO:0007049(cell cycle);GO:0012505(endomembrane system);GO:0016020(membrane);GO:0051301(cell division);GO:0051301(cell division)	04080(Neuroactive ligand-receptor interaction);04144(Endocytosis);04520(Adherens junction);04530(Tight junction);04530(Tight junction)	K04237	NA	partitioning defective 3 homolog B [Gallus gallus]	protein_coding	0.557112	0.749246	0.94404	0.516805	1.08119	1.64575	1.21093	0.858369	0.576952	-0.793476	0.0211315	0.833707	down	no
ENSGALG00000027961	PCASP2	ENSGALT00000060917;ENSGALT00000054370	GO:0004197(cysteine-type endopeptidase activity);GO:0006508(proteolysis);GO:0006508(proteolysis)	04625(C-type lectin receptor signaling pathway);04625(C-type lectin receptor signaling pathway)	K07369	EC:3.4.22.-	mucosa-associated lymphoid tissue lymphoma translocation protein 1-like isoform X1 [Numida meleagris];paracaspase-2 [Gallus gallus]	protein_coding	1.9539	2.31896	1.23215	2.01732	3.23108	4.82309	1.95463	3.31575	0.564547	-0.824835	0.0212427	0.835312	down	no
ENSGALG00000023757	TMEM199	ENSGALT00000039767	GO:0016021(integral component of membrane)	NA	NA	NA	transmembrane protein 199 [Gallus gallus]	protein_coding	32.3433	27.7116	50.9709	25.8329	48.7789	33.5404	81.467	69.749	0.586029	-0.770955	0.021719	0.84904	down	no
ENSGALG00000004286	COL13A1	ENSGALT00000068687;ENSGALT00000094156;ENSGALT00000006816;ENSGALT00000091302;ENSGALT00000105570;ENSGALT00000061376;ENSGALT00000071703	NA	NA	NA	NA	hypothetical protein ASZ78_004167 [Callipepla squamata];PREDICTED: collagen alpha-1(XIII) chain isoform X16 [Panthera pardus]	protein_coding	3.82858	4.61477	4.54985	7.69959	2.73831	3.38452	4.27518	4.04978	1.43225	0.51828	0.0219257	0.84904	up	no
ENSGALG00000050329	ENSGALG00000050329	ENSGALT00000081489;ENSGALT00000050325;ENSGALT00000093768;ENSGALT00000057766;ENSGALT00000094412	GO:0002474(antigen processing and presentation of peptide antigen via MHC class I);GO:0003823(antigen binding);GO:0005886(plasma membrane);GO:0006955(immune response);GO:0016021(integral component of membrane);GO:0019882(antigen processing and presentation);GO:0042605(peptide antigen binding);GO:0042612(MHC class I protein complex);GO:0042612(MHC class I protein complex)	04514(Cell adhesion molecules (CAMs));04144(Endocytosis);04145(Phagosome);04218(Cellular senescence);05168(Herpes simplex infection);05168(Herpes simplex infection)	K06751	NA	class I histocompatibility antigen, F10 alpha chain-like isoform X1 [Gallus gallus]	protein_coding	5.35899	2.09666	0.320706	0.0001	0.306011	0.657943	0.0001	0.0243324	7.86783	2.97597	0.0219548	0.84904	up	yes
ENSGALG00000005547	PIK3AP1	ENSGALT00000008896;ENSGALT00000088192	GO:0005829(cytosol);GO:0005886(plasma membrane);GO:0014068(positive regulation of phosphatidylinositol 3-kinase signaling);GO:0016020(membrane);GO:0031929(TOR signaling);GO:0032869(cellular response to insulin stimulus);GO:0034122(negative regulation of toll-like receptor signaling pathway);GO:0034123(positive regulation of toll-like receptor signaling pathway);GO:0034134(toll-like receptor 2 sig…	04151(PI3K-Akt signaling pathway);04662(B cell receptor signaling pathway);04662(B cell receptor signaling pathway)	K12230	NA	phosphoinositide 3-kinase adapter protein 1 [Gallus gallus]	protein_coding	5.81527	6.73289	7.73653	4.39319	9.49209	12.0593	7.85178	8.49933	0.651089	-0.619073	0.0219883	0.84904	down	no
ENSGALG00000046550	ENSGALG00000046550	ENSGALT00000106543;ENSGALT00000088399	GO:0005576(extracellular region);GO:0005886(plasma membrane);GO:0016021(integral component of membrane);GO:0016021(integral component of membrane)	NA	NA	NA	PREDICTED: endomucin [Meleagris gallopavo]	protein_coding	1.03089	3.04715	1.28627	2.17135	1.24829	1.13531	1.15432	0.9144	1.69253	0.759178	0.0220374	0.84904	up	no
ENSGALG00000032349	CDH5	ENSGALT00000063435	GO:0001955(blood vessel maturation);GO:0005102(receptor binding);GO:0005509(calcium ion binding);GO:0005912(adherens junction);GO:0005923(bicellular tight junction);GO:0007043(cell-cell junction assembly);GO:0007156(homophilic cell adhesion via plasma membrane adhesion molecules);GO:0007179(transforming growth factor beta receptor signaling pathway);GO:0008013(beta-catenin binding);GO:0008285(neg…	04514(Cell adhesion molecules (CAMs))	K06533	NA	RecName: Full=Cadherin-5; AltName: Full=Vascular endothelial cadherin; Short=VE-cadherin; Flags: Precursor	protein_coding	11.9382	13.777	15.4491	10.5589	19.1919	22.5777	16.0216	20.0822	0.664195	-0.590321	0.0221674	0.84904	down	no
ENSGALG00000015474	CD80	ENSGALT00000024957;ENSGALT00000105738	GO:0009897(external side of plasma membrane);GO:0016021(integral component of membrane);GO:0031295(T cell costimulation);GO:0046641(positive regulation of alpha-beta T cell proliferation);GO:0050731(positive regulation of peptidyl-tyrosine phosphorylation);GO:0071222(cellular response to lipopolysaccharide);GO:0071222(cellular response to lipopolysaccharide)	04514(Cell adhesion molecules (CAMs));04620(Toll-like receptor signaling pathway);04672(Intestinal immune network for IgA production);04672(Intestinal immune network for IgA production)	K05412	NA	CD80 [Gallus gallus]	protein_coding	2.8206	2.60739	3.83383	0.595209	3.417	7.81609	4.10674	4.69716	0.491941	-1.02344	0.022209	0.84904	down	yes
ENSGALG00000051625	ENSGALG00000051625	ENSGALT00000101422	NA	NA	NA	NA		lncRNA	7.47791	6.21346	9.79284	0.709335	9.52545	26.77	9.52722	13.7579	0.406064	-1.30022	0.0222592	0.84904	down	yes
ENSGALG00000005418	FRRS1	ENSGALT00000091114;ENSGALT00000067295;ENSGALT00000008702	GO:0016021(integral component of membrane);GO:0055114(oxidation-reduction process);GO:0055114(oxidation-reduction process)	NA	NA	NA	ferric-chelate reductase 1 isoform X2 [Gallus gallus]	protein_coding	4.04105	3.21954	4.49657	5.03072	2.64742	3.38843	2.15962	4.24593	1.34936	0.432271	0.0222833	0.84904	up	no
ENSGALG00000007334	ABAT	ENSGALT00000094273;ENSGALT00000011867;ENSGALT00000055148	GO:0003867(4-aminobutyrate transaminase activity);GO:0005739(mitochondrion);GO:0009450(gamma-aminobutyric acid catabolic process);GO:0030170(pyridoxal phosphate binding);GO:0032144(4-aminobutyrate transaminase complex);GO:0042802(identical protein binding);GO:0042803(protein homodimerization activity);GO:0048148(behavioral response to cocaine);GO:0070062(extracellular exosome);GO:0070062(extracel…	00640(Propanoate metabolism);00650(Butanoate metabolism);00250(Alanine, aspartate and glutamate metabolism);00280(Valine, leucine and isoleucine degradation);00410(beta-Alanine metabolism);00410(beta-Alanine metabolism)	K13524	EC:2.6.1.19;EC:2.6.1.22	4-aminobutyrate aminotransferase, mitochondrial [Gallus gallus]	protein_coding	13.6922	15.6135	17.8161	15.9946	15.2045	9.78415	12.8429	7.11202	1.40435	0.4899	0.0223092	0.84904	up	no
ENSGALG00000016440	KLF11	ENSGALT00000026523	GO:0000083(regulation of transcription involved in G1/S transition of mitotic cell cycle);GO:0000122(negative regulation of transcription by RNA polymerase II);GO:0000981(RNA polymerase II transcription factor activity, sequence-specific DNA binding);GO:0008285(negative regulation of cell proliferation);GO:0043065(positive regulation of apoptotic process);GO:0044212(transcription regulatory regio…	NA	NA	NA	Krueppel-like factor 11 [Gallus gallus]	protein_coding	1.87802	3.08137	4.29671	3.06639	3.79811	3.78292	5.96754	6.92959	0.601738	-0.732791	0.0224303	0.850649	down	no
ENSGALG00000029209	ENSGALG00000029209	ENSGALT00000065876	NA	NA	NA	NA		lncRNA	1.09577	1.67274	0.572788	0.031239	1.85887	3.64984	2.65964	2.55471	0.314513	-1.66881	0.0225113	0.850649	down	yes
ENSGALG00000006511	BCL2A1	ENSGALT00000010523	GO:0001836(release of cytochrome c from mitochondria);GO:0005741(mitochondrial outer membrane);GO:0008053(mitochondrial fusion);GO:0008630(intrinsic apoptotic signaling pathway in response to DNA damage);GO:0015267(channel activity);GO:0042803(protein homodimerization activity);GO:0043065(positive regulation of apoptotic process);GO:0043066(negative regulation of apoptotic process);GO:0046982(pro…	04210(Apoptosis)	K02162	NA	bcl-2-related protein A1 [Gallus gallus]	protein_coding	4.36419	2.6536	3.40137	5.14364	4.03001	9.4211	3.47238	15.7609	0.476154	-1.0705	0.0226778	0.850649	down	yes
ENSGALG00000002113	LCP2	ENSGALT00000003301	GO:0005829(cytosol);GO:0005911(cell-cell junction);GO:0006955(immune response);GO:0007169(transmembrane receptor protein tyrosine kinase signaling pathway);GO:0023027(MHC class I protein binding, via antigen binding groove);GO:0035556(intracellular signal transduction);GO:0036398(TCR signalosome);GO:0044853(plasma membrane raft);GO:0045576(mast cell activation);GO:0045860(positive regulation of p…	04015(Rap1 signaling pathway);04611(Platelet activation);04650(Natural killer cell mediated cytotoxicity);04660(T cell receptor signaling pathway);04664(Fc epsilon RI signaling pathway);04380(Osteoclast differentiation)	K07361	NA	lymphocyte cytosolic protein 2 [Gallus gallus]	protein_coding	3.41859	2.66422	2.59834	2.18001	3.44961	6.44116	3.35181	5.30542	0.58557	-0.772087	0.0228451	0.850649	down	no
ENSGALG00000050785	ENSGALG00000050785	ENSGALT00000093523	NA	04512(ECM-receptor interaction)	K06264	NA	leukocyte immunoglobulin-like receptor subfamily B member 3 [Gallus gallus]	protein_coding	0.147591	0.252124	0.110603	0.085092	0.155211	0.510071	0.404186	0.439062	0.394695	-1.34119	0.0229406	0.850649	down	yes
ENSGALG00000042767	LPAR2	ENSGALT00000069872;ENSGALT00000078750	GO:0007186(G-protein coupled receptor signaling pathway);GO:0009986(cell surface);GO:0016021(integral component of membrane);GO:0030139(endocytic vesicle);GO:0070915(lysophosphatidic acid receptor activity);GO:0070915(lysophosphatidic acid receptor activity)	04080(Neuroactive ligand-receptor interaction);04810(Regulation of actin cytoskeleton);04810(Regulation of actin cytoskeleton)	K04291	NA	lysophosphatidic acid receptor 2 [Gallus gallus]	protein_coding	5.42021	2.73371	1.44831	12.6989	2.21556	2.19187	2.00706	4.54698	2.03451	1.02468	0.0229801	0.850649	up	yes
ENSGALG00000000318	CSRP1	ENSGALT00000000424	GO:0001725(stress fiber);GO:0005623(cell);GO:0005737(cytoplasm);GO:0005925(focal adhesion);GO:0031252(cell leading edge)	NA	NA	NA	Cysteine and glycine-rich protein 1, partial [Anas platyrhynchos]	protein_coding	27.6279	11.1306	9.63659	9.08476	24.1646	14.6537	38.9181	37.7965	0.49752	-1.00717	0.0230442	0.850649	down	yes
ENSGALG00000047412	ENSGALG00000047412	ENSGALT00000107057	NA	NA	NA	NA	poly [ADP-ribose] polymerase 10-like [Gallus gallus]	protein_coding	1.64425	0.811367	1.29431	2.30746	1.78078	3.7058	2.25749	6.15276	0.435883	-1.19799	0.0231373	0.850649	down	yes
ENSGALG00000031794	PDCD1LG2	ENSGALT00000099389;ENSGALT00000094184;ENSGALT00000105599;ENSGALT00000055551	GO:0006955(immune response);GO:0007166(cell surface receptor signaling pathway);GO:0009897(external side of plasma membrane);GO:0031295(T cell costimulation);GO:0032689(negative regulation of interferon-gamma production);GO:0032693(negative regulation of interleukin-10 production);GO:0034097(response to cytokine);GO:0046007(negative regulation of activated T cell proliferation);GO:0070062(extrace…	04514(Cell adhesion molecules (CAMs));04514(Cell adhesion molecules (CAMs))	K06708	NA	programmed cell death 1 ligand 1 isoform X1 [Gallus gallus];programmed cell death 1 ligand 1 isoform X3 [Gallus gallus]	protein_coding	1.42763	1.14861	1.19074	0.549327	2.41562	3.981	0.879063	1.71404	0.480137	-1.05848	0.0231466	0.850649	down	yes
ENSGALG00000007353	MTFMT	ENSGALT00000082991	GO:0004479(methionyl-tRNA formyltransferase activity);GO:0005739(mitochondrion);GO:0006413(translational initiation);GO:0071951(conversion of methionyl-tRNA to N-formyl-methionyl-tRNA)	00670(One carbon pool by folate);00970(Aminoacyl-tRNA biosynthesis)	K00604	EC:2.1.2.9	methionyl-tRNA formyltransferase, mitochondrial [Gallus gallus]	protein_coding	7.04728	7.95859	7.26566	5.33275	5.20092	3.88939	5.27621	5.67565	1.37731	0.461854	0.0231813	0.850649	up	no
ENSGALG00000010237	NPC2	ENSGALT00000016641	GO:0005764(lysosome);GO:0009615(response to virus);GO:0015485(cholesterol binding);GO:0019899(enzyme binding);GO:0032367(intracellular cholesterol transport);GO:0033344(cholesterol efflux);GO:0042632(cholesterol homeostasis);GO:0070062(extracellular exosome)	04142(Lysosome)	K13443	NA	NPC intracellular cholesterol transporter 2 precursor [Gallus gallus]	protein_coding	54.4789	67.2748	74.0565	40.8643	81.231	92.7654	87.6474	99.8792	0.65466	-0.611183	0.0233183	0.850649	down	no
ENSGALG00000007713	CD300LG	ENSGALT00000043926	GO:0016021(integral component of membrane)	NA	NA	NA	CMRF35-like molecule 8 isoform X1 [Gallus gallus]	protein_coding	3.58178	2.02367	1.88655	0.701958	4.11651	4.19966	4.50364	3.96731	0.48811	-1.03472	0.0233226	0.850649	down	yes
ENSGALG00000002982	SLC2A6	ENSGALT00000098113;ENSGALT00000096983;ENSGALT00000004719	GO:0005351(carbohydrate:proton symporter activity);GO:0005355(glucose transmembrane transporter activity);GO:0005887(integral component of plasma membrane);GO:0046323(glucose import);GO:1904659(glucose transmembrane transport);GO:1904659(glucose transmembrane transport)	NA	NA	NA	solute carrier family 2, facilitated glucose transporter member 6 isoform X1 [Gallus gallus];solute carrier family 2, facilitated glucose transporter member 6 isoform X2 [Gallus gallus]	protein_coding	3.57413	2.78433	4.8706	0.953582	4.67351	6.60739	4.78231	7.20071	0.523671	-0.933268	0.0234108	0.850649	down	no
ENSGALG00000024296	ENSGALG00000024296	ENSGALT00000069902	GO:0016021(integral component of membrane)	NA	NA	NA	transmembrane protein 45B [Gallus gallus]	protein_coding	0.885716	0.270083	0.441216	0.115078	1.81129	4.42192	0.14108	0.528375	0.248034	-2.01139	0.0234209	0.850649	down	yes
ENSGALG00000004771	C1QB	ENSGALT00000084807	GO:0005576(extracellular region);GO:0005581(collagen trimer);GO:0006956(complement activation);GO:0006958(complement activation, classical pathway);GO:0042803(protein homodimerization activity);GO:0048839(inner ear development);GO:0070062(extracellular exosome);GO:0072562(blood microparticle)	04610(Complement and coagulation cascades);05322(Systemic lupus erythematosus);05020(Prion diseases);05133(Pertussis);05150(Staphylococcus aureus infection);05142(Chagas disease (American trypanosomiasis))	K03987	NA	complement C1q subcomponent subunit B [Gallus gallus]	protein_coding	71.0386	46.9327	101.024	8.74243	117.032	137.517	99.5795	143.299	0.45783	-1.12711	0.0234333	0.850649	down	yes
ENSGALG00000023621	SFXN3	ENSGALT00000100902;ENSGALT00000107472;ENSGALT00000039302	GO:0015075(ion transmembrane transporter activity);GO:0016021(integral component of membrane);GO:0031966(mitochondrial membrane);GO:0034220(ion transmembrane transport);GO:0034220(ion transmembrane transport)	04120(Ubiquitin mediated proteolysis);04120(Ubiquitin mediated proteolysis)	K03351	NA	sideroflexin-3 [Gallus gallus]	protein_coding	1.51709	3.02324	2.2956	2.70414	2.92082	3.26594	5.11826	5.30904	0.574216	-0.800334	0.0235014	0.850649	down	no
ENSGALG00000014711	PLPP1	ENSGALT00000023722;ENSGALT00000057954	GO:0005887(integral component of plasma membrane);GO:0006470(protein dephosphorylation);GO:0006644(phospholipid metabolic process);GO:0007165(signal transduction);GO:0008195(phosphatidate phosphatase activity);GO:0042577(lipid phosphatase activity);GO:0046839(phospholipid dephosphorylation);GO:0070062(extracellular exosome);GO:0070062(extracellular exosome)	00561(Glycerolipid metabolism);00564(Glycerophospholipid metabolism);00565(Ether lipid metabolism);00600(Sphingolipid metabolism);00600(Sphingolipid metabolism)	K01080	EC:3.1.3.4	phospholipid phosphatase 1 isoform X2 [Gallus gallus];phospholipid phosphatase 1 isoform X1 [Gallus gallus]	protein_coding	38.8701	47.3507	55.2517	97.1006	50.7629	28.6778	48.7143	24.1982	1.56592	0.647012	0.0236695	0.854122	up	no
ENSGALG00000040433	ENSGALG00000040433	ENSGALT00000060059	GO:0005737(cytoplasm);GO:0005813(centrosome);GO:0005814(centriole);GO:0005856(cytoskeleton);GO:1902117(positive regulation of organelle assembly)	NA	NA	NA	centrosomal protein of 295 kDa isoform X1 [Gallus gallus]	protein_coding	0.660208	1.16355	1.96069	1.48731	1.18996	2.20865	2.71988	3.06371	0.574128	-0.800556	0.024049	0.862777	down	no
ENSGALG00000007609	ARHGAP19	ENSGALT00000033235;ENSGALT00000072770	GO:0007165(signal transduction);GO:0007165(signal transduction)	NA	NA	NA	rho GTPase-activating protein 19 isoform X1 [Gallus gallus]	protein_coding	0.140791	0.117999	0.221895	0.13703	0.16603	0.495352	0.304405	0.447394	0.437109	-1.19393	0.0240551	0.862777	down	yes
ENSGALG00000041255	ADAM12	ENSGALT00000063442;ENSGALT00000050667	GO:0004222(metalloendopeptidase activity);GO:0006508(proteolysis);GO:0007229(integrin-mediated signaling pathway);GO:0008270(zinc ion binding);GO:0016021(integral component of membrane);GO:0016021(integral component of membrane)	NA	NA	NA	disintegrin and metalloproteinase domain-containing protein 12 isoform 1 precursor [Gallus gallus];disintegrin and metalloproteinase domain-containing protein 12 isoform 2 precursor [Gallus gallus]	protein_coding	1.15075	1.13946	0.492932	0.845938	2.06559	1.68847	1.35336	1.58112	0.542582	-0.882088	0.0241395	0.863189	down	no
ENSGALG00000002321	GOT2	ENSGALT00000089124;ENSGALT00000003653	GO:0004069(L-aspartate:2-oxoglutarate aminotransferase activity);GO:0005743(mitochondrial inner membrane);GO:0005886(plasma membrane);GO:0006107(oxaloacetate metabolic process);GO:0006532(aspartate biosynthetic process);GO:0006533(aspartate catabolic process);GO:0015908(fatty acid transport);GO:0019550(glutamate catabolic process to aspartate);GO:0019551(glutamate catabolic process to 2-oxoglutar…	00250(Alanine, aspartate and glutamate metabolism);00270(Cysteine and methionine metabolism);00220(Arginine biosynthesis);00330(Arginine and proline metabolism);00350(Tyrosine metabolism);00360(Phenylalanine metabolism);00400(Phenylalanine, tyrosine and tryptophan biosynthesis);00400(Phenylalanine, tyrosine and tryptophan biosynthesis)	K14455	EC:2.6.1.1	PREDICTED: aspartate aminotransferase, mitochondrial [Meleagris gallopavo];aspartate aminotransferase, mitochondrial precursor [Gallus gallus]	protein_coding	397.308	165.451	233.961	248.428	203.337	178.65	180.389	179.748	1.40832	0.493973	0.0247966	0.881683	up	no
ENSGALG00000005725	CSF1R	ENSGALT00000009190	GO:0005011(macrophage colony-stimulating factor receptor activity);GO:0005524(ATP binding);GO:0005622(intracellular);GO:0005886(plasma membrane);GO:0007169(transmembrane receptor protein tyrosine kinase signaling pathway);GO:0007411(axon guidance);GO:0008283(cell proliferation);GO:0008284(positive regulation of cell proliferation);GO:0008285(negative regulation of cell proliferation);GO:0008360(r…	04010(MAPK signaling pathway);04060(Cytokine-cytokine receptor interaction)	K05090	EC:2.7.10.1	macrophage colony-stimulating factor 1 receptor precursor [Gallus gallus]	protein_coding	19.2944	21.6203	23.2997	3.65582	35.3045	42.0133	25.3787	31.7526	0.504802	-0.98621	0.0248386	0.881683	down	no
ENSGALG00000017644	COTL1	ENSGALT00000028346	GO:0001755(neural crest cell migration);GO:0003779(actin binding);GO:0005622(intracellular);GO:0019899(enzyme binding);GO:0030041(actin filament polymerization);GO:0050832(defense response to fungus);GO:0070062(extracellular exosome)	NA	NA	NA	coactosin-like protein [Gallus gallus]	protein_coding	33.9431	33.2613	30.5383	22.3388	39.8723	64.6929	37.8323	45.9612	0.637515	-0.649468	0.0248802	0.881683	down	no
ENSGALG00000000866	SELENBP1	ENSGALT00000085513;ENSGALT00000001276	GO:0008430(selenium binding);GO:0008430(selenium binding)	NA	NA	NA	selenium-binding protein 1 [Gallus gallus]	protein_coding	47.0696	33.6864	27.6703	53.4699	30.8146	31.287	26.4357	30.8681	1.35585	0.4392	0.025064	0.885544	up	no
ENSGALG00000048989	ENSGALG00000048989	ENSGALT00000107415	NA	04512(ECM-receptor interaction)	K06264	NA	platelet glycoprotein VI isoform X2 [Gallus gallus]	protein_coding	1.09948	0.439071	0.881122	0.158071	2.47386	1.03404	2.2636	0.807507	0.391813	-1.35176	0.0252632	0.888415	down	yes
ENSGALG00000008085	NEFH	ENSGALT00000013122	GO:0000226(microtubule cytoskeleton organization);GO:0005198(structural molecule activity);GO:0005739(mitochondrion);GO:0005883(neurofilament);GO:0019901(protein kinase binding);GO:0030424(axon);GO:0033693(neurofilament bundle assembly);GO:0043209(myelin sheath);GO:0048936(peripheral nervous system neuron axonogenesis);GO:0097418(neurofibrillary tangle);GO:1902513(regulation of organelle transpor…	NA	NA	NA	neurofilament heavy polypeptide [Gallus gallus]	protein_coding	0.219597	0.176427	0.301353	0.087752	0.694478	0.189703	0.427654	0.65784	0.398608	-1.32696	0.0252954	0.888415	down	yes
ENSGALG00000046360	ENSGALG00000046360	ENSGALT00000088433;ENSGALT00000093368;ENSGALT00000105673;ENSGALT00000103068;ENSGALT00000087920	GO:0005829(cytosol);GO:0016618(hydroxypyruvate reductase activity);GO:0030267(glyoxylate reductase (NADP) activity);GO:0030267(glyoxylate reductase (NADP) activity)	00620(Pyruvate metabolism);00630(Glyoxylate and dicarboxylate metabolism);00260(Glycine, serine and threonine metabolism);00260(Glycine, serine and threonine metabolism)	K00049	EC:1.1.1.79;EC:1.1.1.81	uncharacterized protein 2KTGRL isoform X5 [Gallus gallus]	protein_coding	9.18829	14.1127	14.7901	9.27081	9.14956	8.64853	8.90735	9.56765	1.3057	0.384829	0.0255192	0.889371	up	no
ENSGALG00000051897	ENSGALG00000051897	ENSGALT00000094327	GO:0005886(plasma membrane);GO:0031410(cytoplasmic vesicle);GO:0032287(peripheral nervous system myelin maintenance);GO:0033157(regulation of intracellular protein transport);GO:0055037(recycling endosome);GO:1901184(regulation of ERBB signaling pathway)	NA	NA	NA	LOW QUALITY PROTEIN: SH3 domain and tetratricopeptide repeat-containing protein 2 [Gallus gallus]	pseudogene	1.32587	1.54174	2.51952	0.910866	2.53838	2.99767	2.4766	2.61455	0.59263	-0.754797	0.0256191	0.889371	down	no
ENSGALG00000001445	FABP6	ENSGALT00000002198	GO:0005215(transporter activity);GO:0005737(cytoplasm);GO:0006810(transport);GO:0008206(bile acid metabolic process);GO:0032052(bile acid binding)	03320(PPAR signaling pathway)	K08755	NA	PREDICTED: gastrotropin isoform X2 [Anser cygnoides domesticus]	protein_coding	0.824633	1.24828	1.45795	2.46753	0.588745	1.21591	0.562954	0.774573	1.90899	0.932808	0.0256416	0.889371	up	no
ENSGALG00000014933	HEXB	ENSGALT00000024086	GO:0001501(skeletal system development);GO:0001669(acrosomal vesicle);GO:0004563(beta-N-acetylhexosaminidase activity);GO:0006689(ganglioside catabolic process);GO:0006874(cellular calcium ion homeostasis);GO:0007040(lysosome organization);GO:0007341(penetration of zona pellucida);GO:0007605(sensory perception of sound);GO:0007626(locomotory behavior);GO:0008049(male courtship behavior);GO:000836…	00520(Amino sugar and nucleotide sugar metabolism);00531(Glycosaminoglycan degradation);00603(Glycosphingolipid biosynthesis - globo and isoglobo series);00604(Glycosphingolipid biosynthesis - ganglio series);00511(Other glycan degradation);04142(Lysosome)	K12373	EC:3.2.1.52	beta-hexosaminidase subunit beta [Gallus gallus]	protein_coding	9.5373	11.0759	9.2589	7.62833	12.4657	20.0549	11.1619	13.8055	0.652319	-0.616351	0.0257537	0.889371	down	no
ENSGALG00000012076	TIFA	ENSGALT00000019728;ENSGALT00000103592	GO:0005622(intracellular);GO:0007249(I-kappaB kinase/NF-kappaB signaling);GO:0007249(I-kappaB kinase/NF-kappaB signaling)	NA	NA	NA	TRAF-interacting protein with FHA domain-containing protein A isoform X2 [Gallus gallus];TRAF-interacting protein with FHA domain-containing protein A isoform X1 [Numida meleagris]	protein_coding	0.954394	0.986942	0.783102	0.84788	1.68506	2.18043	1.23509	1.70033	0.525271	-0.928868	0.0257606	0.889371	down	no
ENSGALG00000019147	ENSGALG00000019147	ENSGALT00000030264	NA	04060(Cytokine-cytokine receptor interaction)	K05066	NA	colony stimulating factor 2 receptor, alpha, low-affinity (granulocyte-macrophage) [Gallus gallus]	protein_coding	1.06914	0.618723	0.473937	1.00445	1.22689	1.67638	1.18207	2.06092	0.515152	-0.95693	0.0257734	0.889371	down	no
ENSGALG00000017319	MRPL48	ENSGALT00000058458	GO:0005761(mitochondrial ribosome)	NA	NA	NA	39S ribosomal protein L48, mitochondrial [Gallus gallus]	protein_coding	18.3931	17.9115	19.6018	23.1838	15.015	15.3155	16.4261	15.2872	1.27475	0.350211	0.0259797	0.889529	up	no
ENSGALG00000029669	C1QC	ENSGALT00000081537	GO:0005581(collagen trimer);GO:0030853(negative regulation of granulocyte differentiation);GO:0045650(negative regulation of macrophage differentiation);GO:0070062(extracellular exosome);GO:0072562(blood microparticle)	04610(Complement and coagulation cascades);05322(Systemic lupus erythematosus);05020(Prion diseases);05133(Pertussis);05150(Staphylococcus aureus infection);05142(Chagas disease (American trypanosomiasis))	K03988	NA	complement C1q subcomponent subunit C [Gallus gallus]	protein_coding	96.2055	73.649	110.439	14.7526	128.615	176.034	124.319	167.086	0.494999	-1.0145	0.0259878	0.889529	down	yes
ENSGALG00000039155	ZHX3	ENSGALT00000054068;ENSGALT00000076002	GO:0000122(negative regulation of transcription by RNA polymerase II);GO:0003700(DNA binding transcription factor activity);GO:0003714(transcription corepressor activity);GO:0005634(nucleus);GO:0005634(nucleus)	NA	NA	NA	zinc fingers and homeoboxes protein 3 isoform X1 [Gallus gallus]	protein_coding	4.73636	5.55708	8.088	4.49449	9.25769	9.7924	8.40599	7.16399	0.660771	-0.597778	0.0260235	0.889529	down	no
ENSGALG00000005448	MYL3	ENSGALT00000043912;ENSGALT00000008744	GO:0002026(regulation of the force of heart contraction);GO:0003785(actin monomer binding);GO:0005509(calcium ion binding);GO:0006942(regulation of striated muscle contraction);GO:0031672(A band);GO:0031674(I band);GO:0055010(ventricular cardiac muscle tissue morphogenesis);GO:0060048(cardiac muscle contraction);GO:0060048(cardiac muscle contraction)	04371(Apelin signaling pathway);04260(Cardiac muscle contraction);04261(Adrenergic signaling in cardiomyocytes);04261(Adrenergic signaling in cardiomyocytes)	K12749	NA	myosin light chain 1, cardiac muscle isoform X1 [Gallus gallus]	protein_coding	0.407039	0.0168378	0.286685	0.549792	0.0213576	0.218225	0.0001	0.0001	5.25622	2.39403	0.0260786	0.889529	up	yes
ENSGALG00000037943	PRKCB	ENSGALT00000078523;ENSGALT00000056316	GO:0001666(response to hypoxia);GO:0002250(adaptive immune response);GO:0003682(chromatin binding);GO:0004674(protein serine/threonine kinase activity);GO:0004697(protein kinase C activity);GO:0005080(protein kinase C binding);GO:0005246(calcium channel regulator activity);GO:0005524(ATP binding);GO:0005622(intracellular);GO:0005634(nucleus);GO:0005737(cytoplasm);GO:0005886(plasma membrane);GO:00…	04014(Ras signaling pathway);04015(Rap1 signaling pathway);04010(MAPK signaling pathway);04012(ErbB signaling pathway);04310(Wnt signaling pathway);04370(VEGF signaling pathway);04064(NF-kappa B signaling pathway);04066(HIF-1 signaling pathway);04020(Calcium signaling pathway);04070(Phosphatidylinositol signaling system);04071(Sphingolipid signaling pathway);04150(mTOR signaling pathway);04510(Fo…	K19662	EC:2.7.11.13	protein kinase C beta type isoform X1 [Gallus gallus];protein kinase C beta type isoform X2 [Gallus gallus]	protein_coding	2.41488	2.65133	2.84915	1.05577	3.89211	4.58851	2.74315	4.74896	0.561654	-0.832248	0.0261772	0.890324	down	no
ENSGALG00000030614	ADH1C	ENSGALT00000074202	GO:0004022(alcohol dehydrogenase (NAD) activity);GO:0005737(cytoplasm);GO:0008270(zinc ion binding);GO:0055114(oxidation-reduction process)	00010(Glycolysis / Gluconeogenesis);00071(Fatty acid degradation);00350(Tyrosine metabolism);00830(Retinol metabolism);00980(Metabolism of xenobiotics by cytochrome P450);00982(Drug metabolism - cytochrome P450)	K13951	EC:1.1.1.1	alcohol dehydrogenase 1 [Gallus gallus]	protein_coding	580.796	446.81	377.537	436.603	467.89	401.414	187.663	161.169	1.51194	0.596397	0.0266676	0.90396	up	no
ENSGALG00000015925	CGAS	ENSGALT00000025670	GO:0002218(activation of innate immune response);GO:0002230(positive regulation of defense response to virus by host);GO:0003677(DNA binding);GO:0005524(ATP binding);GO:0005525(GTP binding);GO:0005829(cytosol);GO:0009190(cyclic nucleotide biosynthetic process);GO:0045087(innate immune response);GO:0046872(metal ion binding);GO:0051607(defense response to virus);GO:0061501(cyclic-GMP-AMP synthase …	04623(Cytosolic DNA-sensing pathway)	K17834	EC:2.7.7.86	cyclic GMP-AMP synthase [Gallus gallus]	protein_coding	0.666405	0.809076	0.52704	0.32187	1.33451	1.41241	1.32992	1.0053	0.457365	-1.12858	0.0267308	0.90396	down	yes
ENSGALG00000039615	MSN	ENSGALT00000076621	GO:0001931(uropod);GO:0003725(double-stranded RNA binding);GO:0003779(actin binding);GO:0005102(receptor binding);GO:0005200(structural constituent of cytoskeleton);GO:0005515(protein binding);GO:0005615(extracellular space);GO:0005634(nucleus);GO:0005737(cytoplasm);GO:0005829(cytosol);GO:0005856(cytoskeleton);GO:0005886(plasma membrane);GO:0005902(microvillus);GO:0005925(focal adhesion);GO:00069…	04530(Tight junction);04810(Regulation of actin cytoskeleton)	K05763	NA	PREDICTED: moesin isoform X1 [Pseudopodoces humilis]	protein_coding	7.85465	8.53765	8.63417	6.38135	12.9383	15.7544	8.11349	11.6465	0.648215	-0.625456	0.0270071	0.9107	down	no
ENSGALG00000010879	FGGY	ENSGALT00000017683;ENSGALT00000079119;ENSGALT00000055431;ENSGALT00000053156;ENSGALT00000055523;ENSGALT00000059290	GO:0005737(cytoplasm);GO:0005975(carbohydrate metabolic process);GO:0016310(phosphorylation);GO:0016773(phosphotransferase activity, alcohol group as acceptor);GO:0070050(neuron cellular homeostasis);GO:0070050(neuron cellular homeostasis)	NA	NA	NA	FGGY carbohydrate kinase domain-containing protein isoform X1 [Gallus gallus]	protein_coding	7.24817	5.0511	10.4687	4.54244	3.253	5.60411	5.17932	5.17607	1.42149	0.507406	0.027115	0.911742	up	no
ENSGALG00000033635	PTGS2	ENSGALT00000047966;ENSGALT00000067436;ENSGALT00000048282;ENSGALT00000068693	GO:0001516(prostaglandin biosynthetic process);GO:0004601(peroxidase activity);GO:0004666(prostaglandin-endoperoxide synthase activity);GO:0005634(nucleus);GO:0005737(cytoplasm);GO:0005789(endoplasmic reticulum membrane);GO:0006954(inflammatory response);GO:0006979(response to oxidative stress);GO:0008217(regulation of blood pressure);GO:0019371(cyclooxygenase pathway);GO:0020037(heme binding);GO…	00590(Arachidonic acid metabolism);04370(VEGF signaling pathway);04625(C-type lectin receptor signaling pathway);04625(C-type lectin receptor signaling pathway)	K11987	EC:1.14.99.1	prostaglandin G/H synthase 2 isoform 1 precursor [Gallus gallus];prostaglandin G/H synthase 2 isoform X2 [Numida meleagris]	protein_coding	1.68459	1.67856	1.68103	0.475923	2.51265	3.69089	1.44792	2.83484	0.526411	-0.925737	0.0272902	0.913694	down	no
ENSGALG00000045671	ENSGALG00000045671	ENSGALT00000089897	GO:0016020(membrane);GO:0016021(integral component of membrane)	NA	NA	NA	uncharacterized protein LOC416755 isoform X1 [Gallus gallus]	protein_coding	1.63175	1.50556	2.15351	1.88568	1.69733	3.81229	4.54641	2.40798	0.575777	-0.796418	0.0273723	0.913694	down	no
ENSGALG00000044709	ENSGALG00000044709	ENSGALT00000089004	GO:0070062(extracellular exosome);GO:0072562(blood microparticle)	04512(ECM-receptor interaction)	K06264	NA	platelet glycoprotein VI-like [Gallus gallus]	protein_coding	1.49882	0.395256	0.184288	0.416067	1.56448	1.54562	2.2241	1.56133	0.361746	-1.46695	0.0274341	0.913694	down	yes
ENSGALG00000002706	XRN1	ENSGALT00000004266	GO:0004527(exonuclease activity);GO:0005634(nucleus);GO:0005794(Golgi apparatus);GO:0005886(plasma membrane);GO:0016075(rRNA catabolic process);GO:0045111(intermediate filament cytoskeleton);GO:0071028(nuclear mRNA surveillance);GO:0071044(histone mRNA catabolic process);GO:0090305(nucleic acid phosphodiester bond hydrolysis)	03008(Ribosome biogenesis in eukaryotes);03018(RNA degradation)	K12618	EC:3.1.13.-	5'-3' exoribonuclease 1 isoform X1 [Gallus gallus]	protein_coding	1.8922	2.42579	2.62713	1.8054	1.94402	1.49747	1.35878	1.70316	1.34552	0.428168	0.0274819	0.913694	up	no
ENSGALG00000031248	RMDN1	ENSGALT00000060565	GO:0005739(mitochondrion)	NA	NA	NA	regulator of microtubule dynamics protein 1 [Gallus gallus]	protein_coding	32.1671	30.8713	37.9235	29.232	23.7081	32.9131	23.5169	22.1611	1.27268	0.347868	0.0277811	0.921057	up	no
ENSGALG00000036925	CADM3	ENSGALT00000053527;ENSGALT00000106358;ENSGALT00000093202	GO:0005102(receptor binding);GO:0005887(integral component of plasma membrane);GO:0005913(cell-cell adherens junction);GO:0007156(homophilic cell adhesion via plasma membrane adhesion molecules);GO:0007157(heterophilic cell-cell adhesion via plasma membrane cell adhesion molecules);GO:0008037(cell recognition);GO:0008104(protein localization);GO:0042803(protein homodimerization activity);GO:00508…	04514(Cell adhesion molecules (CAMs));04514(Cell adhesion molecules (CAMs))	K06780	NA	cell adhesion molecule 3 isoform X3 [Gallus gallus];cell adhesion molecule 3 isoform X2 [Gallus gallus];cell adhesion molecule 3 isoform X4 [Gallus gallus]	protein_coding	0.65817	1.78806	1.08802	0.846013	1.84758	5.96457	1.16444	1.28695	0.426779	-1.22844	0.0279931	0.925224	down	yes
ENSGALG00000005638	IL2RG	ENSGALT00000081457	GO:0004896(cytokine receptor activity);GO:0016021(integral component of membrane);GO:0019221(cytokine-mediated signaling pathway)	04060(Cytokine-cytokine receptor interaction);04144(Endocytosis)	K05070	NA	cytokine receptor common subunit gamma isoform 2 precursor [Gallus gallus]	protein_coding	13.2024	12.5881	12.0937	6.67569	15.9039	24.7402	12.75	18.1916	0.622469	-0.683926	0.0281113	0.925224	down	no
ENSGALG00000037726	MARCKS	ENSGALT00000047609	GO:0003779(actin binding);GO:0005516(calmodulin binding);GO:0005737(cytoplasm);GO:0005856(cytoskeleton);GO:0016020(membrane)	04666(Fc gamma R-mediated phagocytosis);05206(MicroRNAs in cancer)	K12561	NA	PREDICTED: fibrous sheath CABYR-binding protein-like [Manis javanica]	protein_coding	2.76188	2.63653	5.09112	2.82798	4.23745	9.40765	4.23527	6.19237	0.553219	-0.854076	0.0281621	0.925224	down	no
ENSGALG00000018700	PLPP7	ENSGALT00000006004	GO:0005635(nuclear envelope);GO:0010832(negative regulation of myotube differentiation);GO:0016021(integral component of membrane)	NA	NA	NA	inactive phospholipid phosphatase 7 [Gallus gallus]	protein_coding	1.66727	1.59767	2.4721	0.390709	2.85209	3.92541	3.47435	2.5583	0.478351	-1.06386	0.0282493	0.925224	down	yes
ENSGALG00000032658	FMNL1	ENSGALT00000077610;ENSGALT00000106841;ENSGALT00000092243;ENSGALT00000095414;ENSGALT00000055152	GO:0005522(profilin binding);GO:0005829(cytosol);GO:0005886(plasma membrane);GO:0006929(substrate-dependent cell migration);GO:0008360(regulation of cell shape);GO:0030866(cortical actin cytoskeleton organization);GO:0032794(GTPase activating protein binding);GO:0045335(phagocytic vesicle);GO:0048365(Rac GTPase binding);GO:0051014(actin filament severing);GO:0051015(actin filament binding);GO:007…	04310(Wnt signaling pathway);04310(Wnt signaling pathway)	K04512	NA	PREDICTED: formin-like protein 1, partial [Meleagris gallopavo];LOW QUALITY PROTEIN: formin-like protein 1 [Gallus gallus];PREDICTED: LOW QUALITY PROTEIN: formin-like protein 1 [Coturnix japonica];LOW QUALITY PROTEIN: formin-like protein 1 [Numida meleagris]	protein_coding	2.97308	3.17107	2.87226	2.55863	3.66113	5.94906	3.38929	4.59966	0.657705	-0.604487	0.0282977	0.925224	down	no
ENSGALG00000048315	ENSGALG00000048315	ENSGALT00000101814	GO:0003674(molecular_function);GO:0005575(cellular_component);GO:0008150(biological_process)	NA	NA	NA	uncharacterized protein FAM160B2 isoform X3 [Gallus gallus]	protein_coding	1.66463	0.966401	1.6192	3.1264	1.52848	3.9686	7.93384	5.11402	0.397771	-1.32999	0.0286858	0.933716	down	yes
ENSGALG00000040275	RCSD1	ENSGALT00000072593	GO:0003009(skeletal muscle contraction);GO:0005884(actin filament);GO:0051015(actin filament binding);GO:0071474(cellular hyperosmotic response)	NA	NA	NA	capZ-interacting protein isoform X2 [Gallus gallus]	protein_coding	5.8563	5.72878	6.96276	3.93695	7.70964	9.6339	6.81993	9.85844	0.660891	-0.597515	0.0288427	0.933716	down	no
ENSGALG00000039682	HCLS1	ENSGALT00000053187	GO:0000122(negative regulation of transcription by RNA polymerase II);GO:0001085(RNA polymerase II transcription factor binding);GO:0003779(actin binding);GO:0005634(nucleus);GO:0005667(transcription factor complex);GO:0005737(cytoplasm);GO:0008284(positive regulation of cell proliferation);GO:0009725(response to hormone);GO:0014068(positive regulation of phosphatidylinositol 3-kinase signaling);…	04530(Tight junction)	K06106	NA	hematopoietic lineage cell-specific protein [Gallus gallus]	protein_coding	10.4578	10.168	9.93908	5.45516	13.6753	17.3769	10.8341	14.3564	0.64044	-0.642864	0.0289583	0.933716	down	no
ENSGALG00000012080	ENSGALG00000012080	ENSGALT00000100050;ENSGALT00000019735	GO:0016021(integral component of membrane);GO:0016021(integral component of membrane)	NA	NA	NA	hypothetical protein CIB84_002855 [Bambusicola thoracicus]	protein_coding	1.37637	1.66743	0.927841	0.415125	1.69742	3.04625	1.87791	2.23775	0.495158	-1.01404	0.0289754	0.933716	down	yes
ENSGALG00000001558	MOV10	ENSGALT00000002368	GO:0000932(P-body);GO:0005615(extracellular space);GO:0035279(mRNA cleavage involved in gene silencing by miRNA)	NA	NA	NA	putative helicase MOV-10 isoform X1 [Gallus gallus]	pseudogene	13.1751	12.9863	17.5055	26.4934	15.4953	40.087	22.8539	45.0034	0.568378	-0.815078	0.0289951	0.933716	down	no
ENSGALG00000041978	K123	ENSGALT00000102127;ENSGALT00000079059;ENSGALT00000105397;ENSGALT00000106713	GO:0003676(nucleic acid binding);GO:0016787(hydrolase activity);GO:0046872(metal ion binding);GO:0046872(metal ion binding)	NA	NA	NA	K123 protein precursor [Gallus gallus];endonuclease domain-containing 1 protein-like isoform X1 [Numida meleagris]	protein_coding	4.71486	6.18054	7.12406	0.962704	9.80717	9.1609	6.18068	12.4115	0.505379	-0.984562	0.0291312	0.933716	down	no
ENSGALG00000047152	HBBA	ENSGALT00000036373	GO:0005344(oxygen carrier activity);GO:0005506(iron ion binding);GO:0005833(hemoglobin complex);GO:0015671(oxygen transport);GO:0019825(oxygen binding);GO:0020037(heme binding);GO:0030492(hemoglobin binding)	NA	NA	NA	hemoglobin subunit beta [Gallus gallus]	protein_coding	56.8195	130.24	86.773	104.81	66.6514	55.1936	77.6261	74.2739	1.3832	0.468007	0.0292175	0.933716	up	no
ENSGALG00000010448	LTBP1	ENSGALT00000017012;ENSGALT00000106022	GO:0001527(microfibril);GO:0003281(ventricular septum development);GO:0005509(calcium ion binding);GO:0035904(aorta development);GO:0050431(transforming growth factor beta binding);GO:0050436(microfibril binding);GO:0060976(coronary vasculature development);GO:0060976(coronary vasculature development)	04350(TGF-beta signaling pathway);04350(TGF-beta signaling pathway)	K19559	NA	latent-transforming growth factor beta-binding protein 1 isoform X4 [Numida meleagris];latent-transforming growth factor beta-binding protein 1 isoform X1 [Numida meleagris]	protein_coding	1.54966	2.78314	1.96856	2.45755	1.56093	1.76393	1.36288	1.82714	1.34445	0.427014	0.0293622	0.933716	up	no
ENSGALG00000010224	GLIPR1L	ENSGALT00000016620;ENSGALT00000108220	GO:0005576(extracellular region);GO:0016021(integral component of membrane);GO:0016021(integral component of membrane)	NA	NA	NA	glioma pathogenesis-related protein 1 precursor [Gallus gallus]	protein_coding	4.5919	6.31864	5.18286	5.22382	8.24651	9.50696	5.64159	8.79549	0.66222	-0.594618	0.0294665	0.933716	down	no
ENSGALG00000010166	VLDLR	ENSGALT00000016531;ENSGALT00000107523;ENSGALT00000107257	GO:0000122(negative regulation of transcription by RNA polymerase II);GO:0005509(calcium ion binding);GO:0005615(extracellular space);GO:0006898(receptor-mediated endocytosis);GO:0016021(integral component of membrane);GO:0021517(ventral spinal cord development);GO:0030229(very-low-density lipoprotein particle receptor activity);GO:0034185(apolipoprotein binding);GO:0034189(very-low-density lipop…	NA	NA	NA	very low-density lipoprotein receptor precursor [Gallus gallus];very low-density lipoprotein receptor isoform X1 [Gallus gallus]	protein_coding	1.15308	1.80597	1.48403	0.687647	2.31836	3.47706	1.58452	1.84881	0.55595	-0.846972	0.0295063	0.933716	down	no
ENSGALG00000005902	RAB7A	ENSGALT00000009495;ENSGALT00000085454;ENSGALT00000087050	GO:0003924(GTPase activity);GO:0005525(GTP binding);GO:0005764(lysosome);GO:0005770(late endosome);GO:0005774(vacuolar membrane);GO:0005794(Golgi apparatus);GO:0005811(lipid droplet);GO:0005829(cytosol);GO:0006622(protein targeting to lysosome);GO:0007174(epidermal growth factor catabolic process);GO:0007264(small GTPase mediated signal transduction);GO:0008333(endosome to lysosome transport);GO:…	04144(Endocytosis);04145(Phagosome);04140(Autophagy - animal);04137(Mitophagy - animal);05132(Salmonella infection);05132(Salmonella infection)	K07897	NA	PREDICTED: ras-related protein Rab-7a [Meleagris gallopavo]	protein_coding	36.389	43.9304	48.4235	45.3282	33.6753	42.0986	26.437	34.5042	1.27324	0.348504	0.0295181	0.933716	up	no
ENSGALG00000012421	ARHGAP15	ENSGALT00000075184;ENSGALT00000064878;ENSGALT00000037826	GO:0005096(GTPase activator activity);GO:0005737(cytoplasm);GO:0007165(signal transduction);GO:0008360(regulation of cell shape);GO:0016020(membrane);GO:0043547(positive regulation of GTPase activity);GO:0043547(positive regulation of GTPase activity)	NA	NA	NA	rho GTPase-activating protein 15 [Gallus gallus]	protein_coding	1.33199	1.10472	0.924298	0.768707	1.48452	2.61219	1.19614	2.29884	0.543979	-0.878378	0.0295992	0.933716	down	no
ENSGALG00000016844	RAB20	ENSGALT00000027211	GO:0005525(GTP binding);GO:0005794(Golgi apparatus);GO:0007264(small GTPase mediated signal transduction);GO:0045335(phagocytic vesicle);GO:0090383(phagosome acidification);GO:0090385(phagosome-lysosome fusion);GO:2000785(regulation of autophagosome assembly)	NA	NA	NA	ras-related protein Rab-20 [Gallus gallus]	protein_coding	24.1412	11.1246	22.8139	16.8292	14.803	12.4854	14.3097	13.5073	1.35937	0.442943	0.0296343	0.933716	up	no
ENSGALG00000016173	UBASH3A	ENSGALT00000036706	GO:0001817(regulation of cytokine production);GO:0005829(cytosol);GO:0050860(negative regulation of T cell receptor signaling pathway);GO:0070062(extracellular exosome)	NA	NA	NA	ubiquitin-associated and SH3 domain-containing protein A [Gallus gallus]	protein_coding	0.48855	0.27634	0.218426	0.337009	0.418618	1.05954	0.481453	0.646053	0.506713	-0.98076	0.0297314	0.933716	down	no
ENSGALG00000006318	IL21R	ENSGALT00000010214;ENSGALT00000097976	GO:0004896(cytokine receptor activity);GO:0016021(integral component of membrane);GO:0019221(cytokine-mediated signaling pathway);GO:0019221(cytokine-mediated signaling pathway)	04060(Cytokine-cytokine receptor interaction);04060(Cytokine-cytokine receptor interaction)	K05075	NA	interleukin-21 receptor isoform X1 [Gallus gallus]	protein_coding	1.13242	0.635421	0.591348	0.798144	1.31374	2.8703	0.749547	1.73059	0.473777	-1.07772	0.0297407	0.933716	down	yes
ENSGALG00000046823	SNX22	ENSGALT00000092228	GO:0015031(protein transport);GO:0030659(cytoplasmic vesicle membrane);GO:0035091(phosphatidylinositol binding)	NA	NA	NA	sorting nexin-22 [Gallus gallus]	protein_coding	17.5059	12.1273	19.5503	7.50084	15.0327	31.4457	21.5808	27.9453	0.590433	-0.760154	0.0300967	0.939092	down	no
ENSGALG00000050829	ENSGALG00000050829	ENSGALT00000103030	NA	NA	NA	NA		lncRNA	0.321823	0.104695	0.153237	0.336888	0.44544	1.13384	0.435812	0.272017	0.400786	-1.31909	0.0301127	0.939092	down	yes
ENSGALG00000012312	GCAT	ENSGALT00000020120	GO:0006567(threonine catabolic process);GO:0008890(glycine C-acetyltransferase activity);GO:0009058(biosynthetic process);GO:0030170(pyridoxal phosphate binding)	00260(Glycine, serine and threonine metabolism)	K00639	EC:2.3.1.29	2-amino-3-ketobutyrate coenzyme A ligase, mitochondrial [Gallus gallus]	protein_coding	68.0094	53.7562	60.8284	72.1472	37.6835	55.7506	59.2226	37.9708	1.33633	0.418276	0.03015	0.939092	up	no
ENSGALG00000027258	CDC42SE2	ENSGALT00000043868;ENSGALT00000103700;ENSGALT00000097054;ENSGALT00000094778;ENSGALT00000097809;ENSGALT00000097625	GO:0005198(structural molecule activity);GO:0005886(plasma membrane);GO:0007165(signal transduction);GO:0009966(regulation of signal transduction);GO:0016021(integral component of membrane);GO:0070062(extracellular exosome);GO:0070062(extracellular exosome)	NA	NA	NA	CDC42 small effector protein 2 [Gallus gallus]	protein_coding	2.14892	2.08806	2.13723	1.34006	2.66373	4.23022	2.57603	3.00882	0.61819	-0.693877	0.0302578	0.939977	down	no
ENSGALG00000000608	CDH1	ENSGALT00000106282;ENSGALT00000000857;ENSGALT00000100182	GO:0005509(calcium ion binding);GO:0005802(trans-Golgi network);GO:0005913(cell-cell adherens junction);GO:0005925(focal adhesion);GO:0007156(homophilic cell adhesion via plasma membrane adhesion molecules);GO:0008013(beta-catenin binding);GO:0009898(cytoplasmic side of plasma membrane);GO:0016021(integral component of membrane);GO:0016235(aggresome);GO:0016328(lateral plasma membrane);GO:0016342…	04371(Apelin signaling pathway);04514(Cell adhesion molecules (CAMs));04520(Adherens junction);04520(Adherens junction)	K05689	NA	cadherin-1 precursor [Gallus gallus]	protein_coding	47.7411	57.8046	95.1405	61.7569	88.0029	81.2282	129.689	108.496	0.644166	-0.634496	0.0304449	0.942444	down	no
ENSGALG00000027418	ENSGALG00000027418	ENSGALT00000095746;ENSGALT00000103047;ENSGALT00000046046	GO:0003824(catalytic activity);GO:0005730(nucleolus);GO:0005739(mitochondrion);GO:0005739(mitochondrion)	NA	NA	NA	histidine triad nucleotide-binding protein 2, mitochondrial [Gallus gallus];PREDICTED: histidine triad nucleotide-binding protein 2, mitochondrial isoform X1 [Coturnix japonica]	protein_coding	20.4307	21.9862	18.0857	21.719	13.1006	16.743	16.6139	18.872	1.25857	0.331785	0.0304964	0.942444	up	no
ENSGALG00000007078	ENTPD1	ENSGALT00000072242;ENSGALT00000058597;ENSGALT00000067316;ENSGALT00000011467;ENSGALT00000049578	GO:0016021(integral component of membrane);GO:0016787(hydrolase activity);GO:0016787(hydrolase activity)	00230(Purine metabolism);00240(Pyrimidine metabolism);00240(Pyrimidine metabolism)	K01510	EC:3.6.1.5	ectonucleoside triphosphate diphosphohydrolase 1 [Gallus gallus];ectonucleoside triphosphate diphosphohydrolase 1 isoform X4 [Gallus gallus];ectonucleoside triphosphate diphosphohydrolase 1 isoform X5 [Gallus gallus]	protein_coding	1.08956	1.72982	1.12786	0.815483	1.72274	2.68061	1.50986	2.04325	0.598599	-0.740339	0.0307603	0.948119	down	no
ENSGALG00000049444	ENSGALG00000049444	ENSGALT00000072012	GO:0002474(antigen processing and presentation of peptide antigen via MHC class I);GO:0003823(antigen binding);GO:0005886(plasma membrane);GO:0006955(immune response);GO:0016021(integral component of membrane);GO:0019882(antigen processing and presentation);GO:0042605(peptide antigen binding);GO:0042612(MHC class I protein complex)	04514(Cell adhesion molecules (CAMs));04144(Endocytosis);04145(Phagosome);04218(Cellular senescence);05168(Herpes simplex infection)	K06751	NA	class I histocompatibility antigen, F10 alpha chain-like isoform X1 [Gallus gallus]	protein_coding	0.858151	3.44794	0.108942	0.0001	0.273782	0.177853	0.268618	0.0001	6.12913	2.61568	0.0308403	0.948119	up	yes
ENSGALG00000011174	PSMB1	ENSGALT00000018217	GO:0004298(threonine-type endopeptidase activity);GO:0005634(nucleus);GO:0005737(cytoplasm);GO:0005839(proteasome core complex);GO:0051603(proteolysis involved in cellular protein catabolic process);GO:0070062(extracellular exosome)	03050(Proteasome)	K02732	EC:3.4.25.1	hypothetical protein ASZ78_017106, partial [Callipepla squamata]	protein_coding	64.072	68.9752	80.8491	90.4974	56.8923	62.212	61.6667	58.6582	1.27133	0.346339	0.0312996	0.95307	up	no
ENSGALG00000049007	ENSGALG00000049007	ENSGALT00000103667;ENSGALT00000106621	NA	NA	NA	NA		lncRNA	1.77595	2.93997	1.95731	2.34799	1.52627	2.74295	0.67131	0.671564	1.60746	0.684781	0.0314952	0.95307	up	no
ENSGALG00000001905	DTX2	ENSGALT00000002944;ENSGALT00000107124;ENSGALT00000098214;ENSGALT00000093853;ENSGALT00000097720;ENSGALT00000104094	GO:0005654(nucleoplasm);GO:0007219(Notch signaling pathway);GO:0008270(zinc ion binding);GO:0031965(nuclear membrane);GO:0031965(nuclear membrane)	04330(Notch signaling pathway);04330(Notch signaling pathway)	K06058	EC:2.3.2.27	probable E3 ubiquitin-protein ligase DTX2 isoform X4 [Gallus gallus];probable E3 ubiquitin-protein ligase DTX2 isoform X2 [Gallus gallus];probable E3 ubiquitin-protein ligase DTX2 isoform X3 [Gallus gallus];probable E3 ubiquitin-protein ligase DTX2 isoform X1 [Gallus gallus]	protein_coding	2.88795	3.21803	3.94475	3.53205	4.2385	4.41086	5.53041	6.14396	0.668321	-0.581387	0.0315058	0.95307	down	no
ENSGALG00000013409	ENSGALG00000013409	ENSGALT00000101919;ENSGALT00000021873	GO:0004197(cysteine-type endopeptidase activity);GO:0005615(extracellular space);GO:0005764(lysosome);GO:0051603(proteolysis involved in cellular protein catabolic process);GO:0051603(proteolysis involved in cellular protein catabolic process)	04145(Phagosome);04142(Lysosome);04140(Autophagy - animal);04140(Autophagy - animal)	K01365	EC:3.4.22.15	PREDICTED: digestive cysteine proteinase 1-like [Meleagris gallopavo]	protein_coding	1.90158	1.39364	2.691	0.525043	3.21654	4.26376	2.20314	3.40309	0.497555	-1.00707	0.0315439	0.95307	down	yes
ENSGALG00000033641	NRG2	ENSGALT00000053831;ENSGALT00000060107	GO:0005102(receptor binding);GO:0005615(extracellular space);GO:0035556(intracellular signal transduction);GO:0048513(animal organ development);GO:0000165(MAPK cascade);GO:0004713(protein tyrosine kinase activity);GO:0005088(Ras guanyl-nucleotide exchange factor activity);GO:0005576(extracellular region);GO:0005622(intracellular);GO:0005886(plasma membrane);GO:0007165(signal transduction);GO:0008…	04012(ErbB signaling pathway);04012(ErbB signaling pathway)	K05456	NA	pro-neuregulin-2, membrane-bound isoform isoform X4 [Gallus gallus]	protein_coding	10.987	4.36038	12.1371	5.0448	7.17052	3.91172	4.12096	6.17162	1.52185	0.605827	0.0315599	0.95307	up	no
ENSGALG00000008076	TMEM164	ENSGALT00000013109	GO:0016021(integral component of membrane)	NA	NA	NA	transmembrane protein 164 [Gallus gallus]	protein_coding	0.249344	0.254906	0.294867	0.129187	0.536485	0.515645	0.443714	0.422272	0.483967	-1.04702	0.0315607	0.95307	down	yes
ENSGALG00000006110	PLK1	ENSGALT00000009864;ENSGALT00000083417	GO:0000070(mitotic sister chromatid segregation);GO:0000086(G2/M transition of mitotic cell cycle);GO:0000122(negative regulation of transcription by RNA polymerase II);GO:0000281(mitotic cytokinesis);GO:0000785(chromatin);GO:0000795(synaptonemal complex);GO:0000922(spindle pole);GO:0000942(condensed nuclear chromosome outer kinetochore);GO:0001578(microtubule bundle formation);GO:0004674(protein…	04068(FoxO signaling pathway);04110(Cell cycle);04114(Oocyte meiosis);04914(Progesterone-mediated oocyte maturation);04914(Progesterone-mediated oocyte maturation)	K06631	EC:2.7.11.21	serine/threonine-protein kinase PLK1 [Gallus gallus]	protein_coding	0.288722	0.509046	0.343146	0.326873	0.587442	1.20018	0.49029	0.767793	0.481921	-1.05313	0.0317148	0.95307	down	yes
ENSGALG00000050718	ENSGALG00000050718	ENSGALT00000097582;ENSGALT00000093443	NA	NA	NA	NA		lncRNA	0.263761	0.539236	0.467844	0.282762	0.259343	0.0923555	0.0819733	0.290917	2.14411	1.10038	0.0317369	0.95307	up	yes
ENSGALG00000038710	MANSC1	ENSGALT00000058240	GO:0016021(integral component of membrane)	NA	NA	NA	MANSC domain-containing protein 1 precursor [Gallus gallus]	protein_coding	0.83805	1.0956	3.80118	3.28826	1.70683	1.07681	0.747448	1.1378	1.9326	0.950545	0.0318007	0.95307	up	no
ENSGALG00000029827	ENSGALG00000029827	ENSGALT00000101211;ENSGALT00000057474;ENSGALT00000058332	GO:0005759(mitochondrial matrix);GO:0006633(fatty acid biosynthetic process);GO:0015645(fatty acid ligase activity);GO:0015645(fatty acid ligase activity)	00650(Butanoate metabolism);00650(Butanoate metabolism)	K01896	EC:6.2.1.2	acyl-coenzyme A synthetase ACSM4, mitochondrial [Gallus gallus]	protein_coding	0.33173	4.8511	0.439441	1.08533	7.66692	2.96009	1.68909	6.56617	0.355233	-1.49316	0.0318066	0.95307	down	yes
ENSGALG00000034135	ENSGALG00000034135	ENSGALT00000055739	NA	NA	NA	NA		lncRNA	4.57432	7.59456	3.14474	3.35089	3.12996	29.2999	2.60177	15.1988	0.371578	-1.42826	0.0324125	0.962862	down	yes
ENSGALG00000052887	ENSGALG00000052887	ENSGALT00000073249	GO:0005575(cellular_component)	NA	NA	NA	hypothetical protein CIB84_013183 [Bambusicola thoracicus]	protein_coding	119.769	104.971	45.2172	253.789	96.7371	53.009	66.2644	101.102	1.65161	0.723874	0.0324203	0.962862	up	no
ENSGALG00000003250	ITPA	ENSGALT00000005139	GO:0000166(nucleotide binding);GO:0005737(cytoplasm);GO:0006193(ITP catabolic process);GO:0009204(deoxyribonucleoside triphosphate catabolic process);GO:0035870(dITP diphosphatase activity);GO:0036220(ITP diphosphatase activity);GO:0036222(XTP diphosphatase activity);GO:0046872(metal ion binding);GO:0051276(chromosome organization)	00230(Purine metabolism);00983(Drug metabolism - other enzymes)	K01519	EC:3.6.1.-	inosine triphosphate pyrophosphatase [Gallus gallus]	protein_coding	12.3737	11.3473	10.8927	21.016	7.84089	8.4619	12.2701	10.8319	1.41175	0.497481	0.0324432	0.962862	up	no
ENSGALG00000004901	CORO1C	ENSGALT00000007835;ENSGALT00000085797;ENSGALT00000087336;ENSGALT00000052305;ENSGALT00000088376;ENSGALT00000007837	GO:0015629(actin cytoskeleton);GO:0030036(actin cytoskeleton organization);GO:0051015(actin filament binding);GO:0001755(neural crest cell migration);GO:0005925(focal adhesion);GO:0010633(negative regulation of epithelial cell migration);GO:0010762(regulation of fibroblast migration);GO:0016328(lateral plasma membrane);GO:0016600(flotillin complex);GO:0030027(lamellipodium);GO:0031982(vesicle);GO…	NA	NA	NA	coronin-1C isoform X1 [Gallus gallus];hypothetical protein ASZ78_015341 [Callipepla squamata];PREDICTED: coronin-1C [Meleagris gallopavo];hypothetical protein RCJMB04_4b19 [Gallus gallus]	protein_coding	9.73923	9.06659	8.41901	8.69419	13.2636	17.1709	10.2974	13.1102	0.667117	-0.583989	0.0324588	0.962862	down	no
ENSGALG00000011220	SLC25A29	ENSGALT00000018296	GO:0003735(structural constituent of ribosome);GO:0005739(mitochondrion);GO:0006412(translation);GO:0015227(acyl carnitine transmembrane transporter activity);GO:0016021(integral component of membrane);GO:1902616(acyl carnitine transmembrane transport)	NA	NA	NA	mitochondrial basic amino acids transporter [Gallus gallus]	protein_coding	32.9372	23.6323	24.551	22.0489	32.1682	45.6128	34.0494	46.6423	0.651024	-0.619218	0.0328413	0.969631	down	no
ENSGALG00000052284	H2A-VIII	ENSGALT00000049616	GO:0000786(nucleosome);GO:0000790(nuclear chromatin);GO:0003677(DNA binding);GO:0006342(chromatin silencing);GO:0046982(protein heterodimerization activity)	04217(Necroptosis)	K11251	NA	histone H2A-IV isoform X1 [Gallus gallus]	protein_coding	15.0709	10.3173	14.2462	9.77817	8.05715	8.61744	7.51701	10.9888	1.40455	0.490107	0.0329402	0.969631	up	no
ENSGALG00000000775	CTSS	ENSGALT00000096653;ENSGALT00000001122;ENSGALT00000091414	GO:0001968(fibronectin binding);GO:0002250(adaptive immune response);GO:0004197(cysteine-type endopeptidase activity);GO:0005518(collagen binding);GO:0005615(extracellular space);GO:0005764(lysosome);GO:0006955(immune response);GO:0010447(response to acidic pH);GO:0016485(protein processing);GO:0019882(antigen processing and presentation);GO:0030574(collagen catabolic process);GO:0034769(basement…	04145(Phagosome);04142(Lysosome);04210(Apoptosis);04210(Apoptosis)	K01368	EC:3.4.22.27	cathepsin S isoform X1 [Gallus gallus]	protein_coding	124.598	108.562	166.952	33.9699	194.975	258.118	139.509	194.619	0.551411	-0.8588	0.0329912	0.969631	down	no
ENSGALG00000016669	DEFB4A	ENSGALT00000031540	GO:0005576(extracellular region);GO:0006952(defense response)	NA	NA	NA	PREDICTED: antimicrobial peptide THP2 [Coturnix japonica]	protein_coding	0.1338	39.7512	2.763	1.26069	6.12756	0.504452	0.279556	1.73866	5.07602	2.3437	0.0330146	0.969631	up	yes
ENSGALG00000034505	CDKN2A	ENSGALT00000072937	GO:0048536(spleen development);GO:2000134(negative regulation of G1/S transition of mitotic cell cycle)	04350(TGF-beta signaling pathway);04068(FoxO signaling pathway);04110(Cell cycle);04218(Cellular senescence)	K04685	NA	cyclin-dependent kinase 4 inhibitor B [Gallus gallus]	protein_coding	1.70724	2.56702	1.57771	2.89618	2.83675	7.5055	2.39542	4.01934	0.522059	-0.937716	0.0331099	0.970022	down	no
ENSGALG00000014847	MYOM1	ENSGALT00000023964;ENSGALT00000082134	GO:0002230(positive regulation of defense response to virus by host);GO:0006936(muscle contraction);GO:0031430(M band);GO:0042803(protein homodimerization activity);GO:0098779(positive regulation of mitophagy in response to mitochondrial depolarization);GO:0098792(xenophagy);GO:0098792(xenophagy)	NA	NA	NA	myomesin-1 isoform X1 [Gallus gallus];myomesin-1 [Gallus gallus]	protein_coding	1.60639	2.3708	0.893619	0.928677	1.15287	0.498024	0.493719	1.32901	1.66958	0.739483	0.0332435	0.97153	up	no
ENSGALG00000002200	ACSM3	ENSGALT00000003444;ENSGALT00000097515	GO:0005759(mitochondrial matrix);GO:0006633(fatty acid biosynthetic process);GO:0015645(fatty acid ligase activity);GO:0015645(fatty acid ligase activity)	00650(Butanoate metabolism);00650(Butanoate metabolism)	K01896	EC:6.2.1.2	acyl-coenzyme A synthetase ACSM3, mitochondrial isoform X1 [Gallus gallus];acyl-coenzyme A synthetase ACSM3, mitochondrial isoform X2 [Gallus gallus]	protein_coding	19.2444	12.0765	16.55	9.95326	10.1576	12.9727	11.3306	8.94628	1.33214	0.413743	0.0334797	0.974621	up	no
ENSGALG00000008733	LPAR3	ENSGALT00000014213	GO:0000187(activation of MAPK activity);GO:0007186(G-protein coupled receptor signaling pathway);GO:0016021(integral component of membrane);GO:0030424(axon);GO:0032060(bleb assembly);GO:0048672(positive regulation of collateral sprouting);GO:0070915(lysophosphatidic acid receptor activity)	04080(Neuroactive ligand-receptor interaction)	K04294	NA	lysophosphatidic acid receptor 3 [Gallus gallus]	protein_coding	1.53433	2.53751	1.15345	5.51151	5.14619	7.92668	5.05649	3.04554	0.507053	-0.979791	0.0335433	0.974621	down	no
ENSGALG00000005675	PTTG1IP	ENSGALT00000009101	GO:0002039(p53 binding);GO:0005634(nucleus);GO:0005737(cytoplasm);GO:0006606(protein import into nucleus);GO:0016021(integral component of membrane);GO:0031398(positive regulation of protein ubiquitination);GO:0043518(negative regulation of DNA damage response, signal transduction by p53 class mediator);GO:0070062(extracellular exosome);GO:1902254(negative regulation of intrinsic apoptotic signal…	03013(RNA transport);05418(Fluid shear stress and atherosclerosis)	K12160	NA	pituitary tumor-transforming gene 1 protein-interacting protein isoform X2 [Gallus gallus]	protein_coding	13.4192	14.2551	8.88212	10.1629	14.5274	17.2714	17.5035	21.812	0.656961	-0.60612	0.0337233	0.974621	down	no
ENSGALG00000007511	ITGB2	ENSGALT00000012144	GO:0007159(leukocyte cell-cell adhesion);GO:0007160(cell-matrix adhesion);GO:0007229(integrin-mediated signaling pathway);GO:0009986(cell surface);GO:0019901(protein kinase binding);GO:0030369(ICAM-3 receptor activity);GO:0030593(neutrophil chemotaxis);GO:0034113(heterotypic cell-cell adhesion);GO:0034687(integrin alphaL-beta2 complex);GO:0035987(endodermal cell differentiation);GO:0043113(recept…	04514(Cell adhesion molecules (CAMs));04145(Phagosome);04810(Regulation of actin cytoskeleton)	K06464	NA	integrin beta-2 isoform X2 [Gallus gallus]	protein_coding	17.16	14.8848	12.8883	10.428	20.2665	28.2242	13.6316	26.134	0.627277	-0.672825	0.0337504	0.974621	down	no
ENSGALG00000047769	ENSGALG00000047769	ENSGALT00000093915;ENSGALT00000101182	NA	NA	NA	NA		lncRNA	49.7115	42.5926	51.8214	77.8403	43.4005	57.8961	27.3932	34.4189	1.36085	0.444503	0.0337609	0.974621	up	no
ENSGALG00000034294	ATP6V0D2	ENSGALT00000055741;ENSGALT00000097960	GO:0005769(early endosome);GO:0015078(proton transmembrane transporter activity);GO:0015991(ATP hydrolysis coupled proton transport);GO:0016324(apical plasma membrane);GO:0016471(vacuolar proton-transporting V-type ATPase complex);GO:0033179(proton-transporting V-type ATPase, V0 domain);GO:0070062(extracellular exosome);GO:0070062(extracellular exosome)	00190(Oxidative phosphorylation);04145(Phagosome);04142(Lysosome);04142(Lysosome)	K02146	NA	V-type proton ATPase subunit d 2 [Gallus gallus];V-type proton ATPase subunit d 2 isoform X2 [Zonotrichia albicollis]	protein_coding	0.0001	0.128414	0.610249	0.0284713	0.0733061	3.1814	0.666877	0.24518	0.184132	-2.44119	0.0339823	0.978459	down	yes
ENSGALG00000011434	SLC11A1	ENSGALT00000018648	GO:0001818(negative regulation of cytokine production);GO:0002309(T cell proliferation involved in immune response);GO:0002369(T cell cytokine production);GO:0002606(positive regulation of dendritic cell antigen processing and presentation);GO:0002827(positive regulation of T-helper 1 type immune response);GO:0005384(manganese ion transmembrane transporter activity);GO:0005764(lysosome);GO:000577…	04142(Lysosome)	K12347	NA	natural resistance-associated macrophage protein 1 [Gallus gallus]	protein_coding	2.9498	3.38058	4.22353	1.14831	5.58368	6.60225	4.26204	4.36778	0.562181	-0.830892	0.0341125	0.978459	down	no
ENSGALG00000031408	SORD	ENSGALT00000058793	GO:0003939(L-iditol 2-dehydrogenase activity);GO:0006062(sorbitol catabolic process);GO:0008270(zinc ion binding);GO:0030317(flagellated sperm motility);GO:0031514(motile cilium);GO:0031966(mitochondrial membrane);GO:0046370(fructose biosynthetic process);GO:0046526(D-xylulose reductase activity);GO:0051160(L-xylitol catabolic process);GO:0051287(NAD binding);GO:0055114(oxidation-reduction proces…	00040(Pentose and glucuronate interconversions);00051(Fructose and mannose metabolism)	K00008	EC:1.1.1.14	RecName: Full=Sorbitol dehydrogenase; AltName: Full=L-iditol 2-dehydrogenase	protein_coding	123.851	121.409	140.746	179.955	121.635	109.798	109.798	94.9758	1.29746	0.375692	0.0341419	0.978459	up	no
ENSGALG00000043671	ENSGALG00000043671	ENSGALT00000071150;ENSGALT00000092094;ENSGALT00000068854;ENSGALT00000058720	GO:0000139(Golgi membrane);GO:0005096(GTPase activator activity);GO:0005515(protein binding);GO:0005789(endoplasmic reticulum membrane);GO:0005829(cytosol);GO:0005938(cell cortex);GO:0007165(signal transduction);GO:0010008(endosome membrane);GO:0014069(postsynaptic density);GO:0015629(actin cytoskeleton);GO:0030054(cell junction);GO:0035091(phosphatidylinositol binding);GO:0043197(dendritic spine…	NA	NA	NA	uncharacterized protein LOC107050349 isoform X2 [Gallus gallus];hypothetical protein CIB84_006841, partial [Bambusicola thoracicus]	protein_coding	0.818997	0.611084	0.956786	0.607715	1.26587	1.49707	1.12164	1.43304	0.563144	-0.828425	0.034275	0.979901	down	no
ENSGALG00000047821	ENSGALG00000047821	ENSGALT00000095806	GO:0003676(nucleic acid binding);GO:0003700(DNA binding transcription factor activity);GO:0006355(regulation of transcription, DNA-templated);GO:0046872(metal ion binding)	NA	NA	NA	zinc finger protein 92 homolog isoform X1 [Gallus gallus]	protein_coding	1.11048	0.688269	1.43825	1.10291	0.706914	0.963075	0.251794	0.157107	2.08761	1.06185	0.0344573	0.981597	up	yes
ENSGALG00000002558	ASL1	ENSGALT00000083127;ENSGALT00000039936	GO:0003824(catalytic activity);GO:0004056(argininosuccinate lyase activity);GO:0005212(structural constituent of eye lens);GO:0005829(cytosol);GO:0006525(arginine metabolic process);GO:0006526(arginine biosynthetic process);GO:0042450(arginine biosynthetic process via ornithine);GO:0051262(protein tetramerization);GO:0051262(protein tetramerization)	00250(Alanine, aspartate and glutamate metabolism);00220(Arginine biosynthesis);00220(Arginine biosynthesis)	K01755	EC:4.3.2.1	delta-1 crystallin [Gallus gallus];delta-1 crystallin isoform X1 [Gallus gallus]	protein_coding	0.398802	0.364719	0.274039	0.368313	0.941033	0.503169	0.538752	0.942744	0.480526	-1.05731	0.0345806	0.981597	down	yes
ENSGALG00000001231	SAMHD1	ENSGALT00000001868	GO:0003723(RNA binding);GO:0005654(nucleoplasm);GO:0005886(plasma membrane);GO:0006203(dGTP catabolic process);GO:0008270(zinc ion binding);GO:0008832(dGTPase activity);GO:0032567(dGTP binding);GO:0045088(regulation of innate immune response);GO:0046061(dATP catabolic process);GO:0051289(protein homotetramerization);GO:0051607(defense response to virus)	NA	NA	NA	RecName: Full=Deoxynucleoside triphosphate triphosphohydrolase SAMHD1; Short=dNTPase	protein_coding	2.55614	2.41868	4.69914	3.06887	4.888	4.80855	4.16481	5.42106	0.660852	-0.597601	0.0345831	0.981597	down	no
ENSGALG00000033956	SFXN1	ENSGALT00000080537;ENSGALT00000087698;ENSGALT00000072016;ENSGALT00000093321	GO:0005743(mitochondrial inner membrane);GO:0006826(iron ion transport);GO:0015075(ion transmembrane transporter activity);GO:0016021(integral component of membrane);GO:0030218(erythrocyte differentiation);GO:0034220(ion transmembrane transport);GO:0034220(ion transmembrane transport)	04120(Ubiquitin mediated proteolysis);04120(Ubiquitin mediated proteolysis)	K03351	NA	sideroflexin-1 isoform X1 [Gallus gallus];PREDICTED: sideroflexin-1 isoform X2 [Anser cygnoides domesticus]	protein_coding	64.6529	102.336	90.5906	61.089	59.3379	54.3706	67.5629	61.478	1.31275	0.39259	0.0347087	0.982411	up	no
ENSGALG00000053249	ENSGALG00000053249	ENSGALT00000093865;ENSGALT00000104562;ENSGALT00000102167	NA	NA	NA	NA		lncRNA	1.78213	2.83313	1.48256	1.7125	2.59681	2.6507	2.61899	6.32591	0.550317	-0.861666	0.0347903	0.982411	down	no
ENSGALG00000033618	MYO9A	ENSGALT00000070067;ENSGALT00000091651;ENSGALT00000067721;ENSGALT00000046262	GO:0003774(motor activity);GO:0005096(GTPase activator activity);GO:0005524(ATP binding);GO:0016459(myosin complex);GO:0035556(intracellular signal transduction);GO:0043547(positive regulation of GTPase activity);GO:0046872(metal ion binding);GO:0046872(metal ion binding)	NA	NA	NA	unconventional myosin-IXa isoform X7 [Gallus gallus];unconventional myosin-IXa isoform X9 [Gallus gallus];unconventional myosin-IXa isoform X8 [Gallus gallus];unconventional myosin-IXa isoform X6 [Gallus gallus]	protein_coding	0.92215	1.14356	1.64978	0.606177	1.96451	1.94606	1.20127	1.90496	0.615902	-0.699226	0.0348608	0.982411	down	no
ENSGALG00000034427	SCN4A	ENSGALT00000092665;ENSGALT00000053422;ENSGALT00000106210;ENSGALT00000105170	GO:0005248(voltage-gated sodium channel activity);GO:0005886(plasma membrane);GO:0019228(neuronal action potential);GO:0086010(membrane depolarization during action potential);GO:0086010(membrane depolarization during action potential)	NA	NA	NA	sodium channel protein type 4 subunit alpha isoform X1 [Gallus gallus];sodium channel protein type 4 subunit alpha [Gallus gallus]	protein_coding	14.6906	15.5265	30.6049	12.8167	16.3179	5.05739	12.5849	13.2325	1.56038	0.6419	0.0350366	0.98279	up	no
ENSGALG00000009959	ENSGALG00000009959	ENSGALT00000016187;ENSGALT00000049799	GO:0005515(protein binding);GO:0005634(nucleus);GO:0005813(centrosome);GO:0005829(cytosol);GO:0005856(cytoskeleton);GO:0006612(protein targeting to membrane);GO:0006893(Golgi to plasma membrane transport);GO:0017112(Rab guanyl-nucleotide exchange factor activity);GO:0030027(lamellipodium);GO:0033365(protein localization to organelle);GO:0036064(ciliary basal body);GO:0043547(positive regulation o…	NA	NA	NA	rab-3A-interacting protein isoform X1 [Anas platyrhynchos];rab-3A-interacting protein isoform X2 [Anas platyrhynchos]	protein_coding	5.94478	7.45492	4.43297	6.50191	4.13301	6.45987	3.59257	3.523	1.37418	0.458569	0.0350791	0.98279	up	no
ENSGALG00000052918	ENSGALG00000052918	ENSGALT00000103555	NA	04512(ECM-receptor interaction)	K06261	NA	platelet glycoprotein Ib alpha chain-like [Gallus gallus]	protein_coding	8.90329	3.64227	2.99014	1.40326	2.97376	3.46699	28.8756	10.1022	0.372953	-1.42293	0.0351234	0.98279	down	yes
ENSGALG00000028032	MSRA	ENSGALT00000044556;ENSGALT00000093351;ENSGALT00000084888;ENSGALT00000097615	GO:0005654(nucleoplasm);GO:0005739(mitochondrion);GO:0006979(response to oxidative stress);GO:0008113(peptide-methionine (S)-S-oxide reductase activity);GO:0015629(actin cytoskeleton);GO:0030091(protein repair);GO:0055114(oxidation-reduction process);GO:0070062(extracellular exosome);GO:0070062(extracellular exosome)	NA	NA	NA	mitochondrial peptide methionine sulfoxide reductase isoform X5 [Gallus gallus];PREDICTED: mitochondrial peptide methionine sulfoxide reductase isoform X1 [Meleagris gallopavo];mitochondrial peptide methionine sulfoxide reductase isoform X7 [Gallus gallus];mitochondrial peptide methionine sulfoxide reductase isoform X2 [Gallus gallus]	protein_coding	13.8297	11.0101	16.5461	16.605	13.9015	11.1896	7.02588	12.0124	1.31411	0.394087	0.0352122	0.982953	up	no
ENSGALG00000006783	PLOD2	ENSGALT00000068246;ENSGALT00000083959;ENSGALT00000010972	GO:0001666(response to hypoxia);GO:0005506(iron ion binding);GO:0005783(endoplasmic reticulum);GO:0008475(procollagen-lysine 5-dioxygenase activity);GO:0031418(L-ascorbic acid binding);GO:0055114(oxidation-reduction process);GO:0070062(extracellular exosome);GO:0098779(positive regulation of mitophagy in response to mitochondrial depolarization);GO:0098779(positive regulation of mitophagy in resp…	00310(Lysine degradation);00310(Lysine degradation)	K13645	EC:1.14.11.4	procollagen-lysine,2-oxoglutarate 5-dioxygenase 2 isoform X2 [Gallus gallus];procollagen-lysine,2-oxoglutarate 5-dioxygenase 2 isoform X1 [Gallus gallus]	protein_coding	2.58418	3.06241	2.76268	2.1393	3.7629	4.3647	3.02758	5.0864	0.64948	-0.622644	0.0355217	0.984952	down	no
ENSGALG00000007675	CXCR5	ENSGALT00000012443	GO:0006935(chemotaxis);GO:0006955(immune response);GO:0007186(G-protein coupled receptor signaling pathway);GO:0009897(external side of plasma membrane);GO:0016021(integral component of membrane);GO:0016494(C-X-C chemokine receptor activity);GO:0032467(positive regulation of cytokinesis);GO:0042113(B cell activation);GO:0048535(lymph node development);GO:0070098(chemokine-mediated signaling pathw…	04060(Cytokine-cytokine receptor interaction)	K04190	NA	C-X-C chemokine receptor type 5 [Gallus gallus]	protein_coding	0.319216	0.183063	0.141752	0.0001	0.186085	1.83834	0.192125	0.496204	0.237446	-2.07433	0.0355301	0.984952	down	yes
ENSGALG00000020895	ENSGALG00000020895	ENSGALT00000033520	GO:0030054(cell junction);GO:0043197(dendritic spine);GO:0045211(postsynaptic membrane);GO:0060292(long term synaptic depression)	03440(Homologous recombination)	K12173	NA	formin-I isoform X2 [Gallus gallus]	protein_coding	0.662141	0.241944	0.283616	0.278144	0.702895	1.7495	0.334059	0.867775	0.401137	-1.31783	0.0355335	0.984952	down	yes
ENSGALG00000011488	CMTM7	ENSGALT00000018725	GO:0002337(B-1a B cell differentiation);GO:0016021(integral component of membrane)	NA	NA	NA	CKLF-like MARVEL transmembrane domain-containing protein 7 [Gallus gallus]	protein_coding	3.18596	2.87932	3.05334	1.5183	4.13933	5.60531	2.98883	4.53078	0.616123	-0.698709	0.0358285	0.988613	down	no
ENSGALG00000005086	PLAU	ENSGALT00000008157	GO:0001666(response to hypoxia);GO:0004252(serine-type endopeptidase activity);GO:0005615(extracellular space);GO:0005925(focal adhesion);GO:0006508(proteolysis);GO:0009986(cell surface);GO:0010469(regulation of receptor activity);GO:0014909(smooth muscle cell migration);GO:0014910(regulation of smooth muscle cell migration);GO:0033628(regulation of cell adhesion mediated by integrin);GO:0042127(…	NA	NA	NA	urokinase-type plasminogen activator preproprotein [Gallus gallus]	protein_coding	7.334	2.89214	4.66064	0.960027	5.60784	11.001	7.4474	8.29999	0.489761	-1.02985	0.0359073	0.988613	down	yes
ENSGALG00000004725	ENSGALG00000004725	ENSGALT00000007523	GO:0004029(aldehyde dehydrogenase (NAD) activity);GO:0005739(mitochondrion);GO:0055114(oxidation-reduction process)	00010(Glycolysis / Gluconeogenesis);00053(Ascorbate and aldarate metabolism);00620(Pyruvate metabolism);00071(Fatty acid degradation);00561(Glycerolipid metabolism);00280(Valine, leucine and isoleucine degradation);00310(Lysine degradation);00330(Arginine and proline metabolism);00340(Histidine metabolism);00380(Tryptophan metabolism);00410(beta-Alanine metabolism)	K00128	EC:1.2.1.3	aldehyde dehydrogenase, mitochondrial isoform X3 [Gallus gallus]	protein_coding	570.226	470.197	556.6	440.526	405.171	392.219	449.832	330.027	1.29184	0.369425	0.0359535	0.988613	up	no
ENSGALG00000041299	E2F8	ENSGALT00000068417	GO:0000122(negative regulation of transcription by RNA polymerase II);GO:0000978(RNA polymerase II proximal promoter sequence-specific DNA binding);GO:0001047(core promoter binding);GO:0001890(placenta development);GO:0002040(sprouting angiogenesis);GO:0003700(DNA binding transcription factor activity);GO:0003714(transcription corepressor activity);GO:0005515(protein binding);GO:0005634(nucleus);…	NA	NA	NA	transcription factor E2F8 isoform X1 [Gallus gallus]	protein_coding	0.071889	0.265974	0.211637	0.316614	0.490274	0.543823	0.432936	0.443949	0.45323	-1.14169	0.0360106	0.988613	down	yes
ENSGALG00000053649	ENSGALG00000053649	ENSGALT00000089594	NA	04512(ECM-receptor interaction)	K06264	NA	immunoglobulin-like receptor CHIR-AB1-like precursor [Gallus gallus]	protein_coding	3.87986	6.17362	1.9001	0.933287	10.8571	12.2717	6.90137	1.49295	0.408806	-1.29051	0.0360832	0.988613	down	yes
ENSGALG00000029429	TGFBI	ENSGALT00000070810	GO:0005178(integrin binding);GO:0005518(collagen binding);GO:0007155(cell adhesion);GO:0008283(cell proliferation);GO:0050840(extracellular matrix binding)	NA	NA	NA	transforming growth factor-beta-induced protein ig-h3 precursor [Gallus gallus]	protein_coding	8.99497	8.0981	8.20341	4.91482	11.477	13.8093	8.92844	11.7136	0.657792	-0.604296	0.0363097	0.992521	down	no
ENSGALG00000050414	ENSGALG00000050414	ENSGALT00000098339	NA	NA	NA	NA		lncRNA	2.31069	1.59302	8.2359	4.68863	3.22178	17.6464	3.6395	13.6302	0.441248	-1.18034	0.0366971	1	down	yes
ENSGALG00000008185	AOX1	ENSGALT00000013327	GO:0004854(xanthine dehydrogenase activity);GO:0005506(iron ion binding);GO:0005829(cytosol);GO:0009055(electron transfer activity);GO:0009115(xanthine catabolic process);GO:0016614(oxidoreductase activity, acting on CH-OH group of donors);GO:0016903(oxidoreductase activity, acting on the aldehyde or oxo group of donors);GO:0050660(flavin adenine dinucleotide binding);GO:0051287(NAD binding);GO:0…	00280(Valine, leucine and isoleucine degradation);00350(Tyrosine metabolism);00380(Tryptophan metabolism);00750(Vitamin B6 metabolism);00760(Nicotinate and nicotinamide metabolism);00830(Retinol metabolism);00982(Drug metabolism - cytochrome P450)	K00157	EC:1.2.3.1	aldehyde oxidase isoform X2 [Gallus gallus]	protein_coding	0.257646	0.104948	3.48511	0.15694	0.137362	0.620536	0.08915	0.343538	3.36359	1.75	0.0367968	1	up	yes
ENSGALG00000039084	EVI2A	ENSGALT00000050118	GO:0016021(integral component of membrane)	NA	NA	NA	protein EVI2A precursor [Gallus gallus]	protein_coding	0.725733	0.365372	0.111515	0.23659	0.448401	2.03151	0.634448	0.909885	0.357635	-1.48344	0.0368458	1	down	yes
ENSGALG00000014365	RBPJ	ENSGALT00000100430;ENSGALT00000023206;ENSGALT00000067531	GO:0005515(protein binding);GO:0005634(nucleus);GO:0005737(cytoplasm);GO:0007221(positive regulation of transcription of Notch receptor target);GO:0043565(sequence-specific DNA binding);GO:0061419(positive regulation of transcription from RNA polymerase II promoter in response to hypoxia);GO:0061419(positive regulation of transcription from RNA polymerase II promoter in response to hypoxia)	04330(Notch signaling pathway);04330(Notch signaling pathway)	K06053	NA	recombining binding protein suppressor of hairless isoform X4 [Gallus gallus];recombining binding protein suppressor of hairless isoform X5 [Gallus gallus];recombining binding protein suppressor of hairless isoform X1 [Gallus gallus]	protein_coding	4.64993	1.50128	2.56252	3.015	1.62304	2.16222	1.23467	2.77897	1.50389	0.588703	0.0371248	1	up	no
ENSGALG00000027777	CNN2	ENSGALT00000051079	GO:0003779(actin binding);GO:0005516(calmodulin binding);GO:0005856(cytoskeleton);GO:0031032(actomyosin structure organization)	00510(N-Glycan biosynthesis)	K07441	EC:2.4.1.141	calponin-2 [Gallus gallus]	protein_coding	7.30139	5.97873	5.79425	5.35625	8.45895	10.6042	8.3716	9.52888	0.660937	-0.597415	0.0371419	1	down	no
ENSGALG00000031325	TGFB1	ENSGALT00000057396	GO:0005114(type II transforming growth factor beta receptor binding);GO:0005125(cytokine activity);GO:0005615(extracellular space);GO:0007179(transforming growth factor beta receptor signaling pathway);GO:0008083(growth factor activity);GO:0010862(positive regulation of pathway-restricted SMAD protein phosphorylation);GO:0016049(cell growth);GO:0033686(positive regulation of luteinizing hormone s…	04010(MAPK signaling pathway);04350(TGF-beta signaling pathway);04068(FoxO signaling pathway);04060(Cytokine-cytokine receptor interaction);04110(Cell cycle);04218(Cellular senescence);04672(Intestinal immune network for IgA production);04933(AGE-RAGE signaling pathway in diabetic complications)	K13375	NA	transforming growth factor beta-1 proprotein precursor [Gallus gallus]	protein_coding	9.41774	9.29573	11.4246	9.86904	10.0696	17.1108	13.7254	18.8989	0.668963	-0.580003	0.0372592	1	down	no
ENSGALG00000001882	TNFRSF18	ENSGALT00000002917;ENSGALT00000093011	GO:0002687(positive regulation of leukocyte migration);GO:0005031(tumor necrosis factor-activated receptor activity);GO:0005887(integral component of plasma membrane);GO:0006954(inflammatory response);GO:0006955(immune response);GO:0007275(multicellular organism development);GO:0008625(extrinsic apoptotic signaling pathway via death domain receptors);GO:0009897(external side of plasma membrane);G…	04060(Cytokine-cytokine receptor interaction);04060(Cytokine-cytokine receptor interaction)	K05154	NA	tumor necrosis factor receptor superfamily member 18 precursor [Gallus gallus]	protein_coding	0.591525	0.59225	0.61585	0.871128	0.797113	2.42262	0.951124	1.04507	0.512039	-0.965675	0.0373137	1	down	no
ENSGALG00000019696	CATHL2	ENSGALT00000031294	GO:0001530(lipopolysaccharide binding);GO:0005576(extracellular region);GO:0008219(cell death);GO:0010629(negative regulation of gene expression);GO:0019835(cytolysis);GO:0045087(innate immune response);GO:0050829(defense response to Gram-negative bacterium);GO:0050830(defense response to Gram-positive bacterium)	04621(NOD-like receptor signaling pathway)	K13916	NA	cathelicidin-2 precursor [Gallus gallus]	protein_coding	0.0001	23.2562	1.88736	0.84034	3.15737	0.218536	0.410275	0.909888	5.53314	2.4681	0.0376965	1	up	yes
ENSGALG00000037314	ENSGALG00000037314	ENSGALT00000097092;ENSGALT00000066208	GO:0005509(calcium ion binding);GO:0005544(calcium-dependent phospholipid binding);GO:0005886(plasma membrane);GO:0006906(vesicle fusion);GO:0017158(regulation of calcium ion-dependent exocytosis);GO:0019905(syntaxin binding);GO:0030276(clathrin binding);GO:0048791(calcium ion-regulated exocytosis of neurotransmitter);GO:0048791(calcium ion-regulated exocytosis of neurotransmitter)	NA	NA	NA	rab effector Noc2 isoform X1 [Gallus gallus];rab effector Noc2 isoform X3 [Gallus gallus]	protein_coding	3.0526	3.99563	3.30153	5.33138	5.15024	7.28267	5.47242	6.03069	0.655127	-0.610152	0.0377961	1	down	no
ENSGALG00000012092	ESYT3	ENSGALT00000019750	GO:0005887(integral component of plasma membrane);GO:0008289(lipid binding);GO:0031227(intrinsic component of endoplasmic reticulum membrane);GO:0031234(extrinsic component of cytoplasmic side of plasma membrane);GO:0044232(organelle membrane contact site)	NA	NA	NA	extended synaptotagmin-3 [Gallus gallus]	protein_coding	0.35054	0.596899	0.285039	0.378779	0.33103	0.818748	1.40987	0.980812	0.455098	-1.13575	0.0378263	1	down	yes
ENSGALG00000040205	ENSGALG00000040205	ENSGALT00000079503	GO:0005049(nuclear export signal receptor activity);GO:0005643(nuclear pore);GO:0005737(cytoplasm);GO:0006611(protein export from nucleus);GO:0008536(Ran GTPase binding)	NA	NA	NA	LOW QUALITY PROTEIN: ran-binding protein 17 [Gallus gallus]	protein_coding	0.835821	0.268794	1.41064	0.215158	0.455337	0.04852	0.0001	0.272467	3.51665	1.8142	0.0378966	1	up	yes
ENSGALG00000053092	ENSGALG00000053092	ENSGALT00000102331	NA	NA	NA	NA		lncRNA	2.99835	2.76206	5.48441	0.4219	5.96063	3.65148	6.62985	9.1304	0.45982	-1.12086	0.0380692	1	down	yes
ENSGALG00000027090	ENSGALG00000027090	ENSGALT00000045685	GO:0016021(integral component of membrane)	NA	NA	NA	uncharacterized protein LOC422926 [Gallus gallus]	protein_coding	0.27119	0.160329	0.100758	0.147654	0.187758	0.347405	0.340377	0.768493	0.413575	-1.27378	0.0381221	1	down	yes
ENSGALG00000041397	ENSGALG00000041397	ENSGALT00000101064;ENSGALT00000064048;ENSGALT00000058068	NA	NA	NA	NA		lncRNA	0.321284	0.174345	0.139906	2.72678	0.212648	0.248955	0.135358	0.613456	2.77781	1.47395	0.0382644	1	up	yes
ENSGALG00000021275	LTC4S	ENSGALT00000034305	GO:0004364(glutathione transferase activity);GO:0004464(leukotriene-C4 synthase activity);GO:0004602(glutathione peroxidase activity);GO:0005635(nuclear envelope);GO:0005783(endoplasmic reticulum);GO:0008047(enzyme activator activity);GO:0016021(integral component of membrane);GO:0019370(leukotriene biosynthetic process);GO:0043085(positive regulation of catalytic activity);GO:0098869(cellular ox…	00590(Arachidonic acid metabolism)	K00807	EC:4.4.1.20	leukotriene C4 synthase isoform X2 [Gallus gallus]	protein_coding	12.8652	15.5765	9.28019	22.2779	7.74026	13.3186	11.6147	8.09257	1.4718	0.557583	0.0383207	1	up	no
ENSGALG00000047910	ENSGALG00000047910	ENSGALT00000105132;ENSGALT00000107303	NA	NA	NA	NA		lncRNA	27.12	6.79274	4.30051	24.4699	5.88351	10.9284	8.18464	10.8386	1.74921	0.806701	0.0383809	1	up	no
ENSGALG00000005442	PALMD	ENSGALT00000008738	GO:0008360(regulation of cell shape);GO:0016020(membrane)	NA	NA	NA	palmdelphin [Gallus gallus]	protein_coding	21.1346	21.1781	25.3905	39.4126	24.7971	21.0585	15.0471	19.2659	1.33613	0.418066	0.0384283	1	up	no
ENSGALG00000020390	ENSGALG00000020390	ENSGALT00000017864	GO:0004867(serine-type endopeptidase inhibitor activity);GO:0005615(extracellular space);GO:0010951(negative regulation of endopeptidase activity)	NA	NA	NA	alpha-1-antitrypsin isoform X1 [Gallus gallus]	protein_coding	135.87	128.877	172.951	109.794	109.573	102.58	77.1811	134.528	1.29167	0.369242	0.0385942	1	up	no
ENSGALG00000008778	SPRED2	ENSGALT00000067005;ENSGALT00000014275;ENSGALT00000107589	GO:0000188(inactivation of MAPK activity);GO:0005173(stem cell factor receptor binding);GO:0005886(plasma membrane);GO:0007275(multicellular organism development);GO:0010801(negative regulation of peptidyl-threonine phosphorylation);GO:0016021(integral component of membrane);GO:0019901(protein kinase binding);GO:0030291(protein serine/threonine kinase inhibitor activity);GO:0031410(cytoplasmic ve…	NA	NA	NA	sprouty-related, EVH1 domain-containing protein 2 isoform X1 [Gallus gallus];PREDICTED: sprouty-related, EVH1 domain-containing protein 2 isoform X3 [Meleagris gallopavo];sprouty-related, EVH1 domain-containing protein 2 isoform X2 [Falco peregrinus]	protein_coding	0.642168	2.08379	2.14816	1.51837	2.81366	1.74083	2.51901	5.22482	0.519785	-0.944012	0.0386708	1	down	no
ENSGALG00000003923	COL6A3	ENSGALT00000006250;ENSGALT00000104422;ENSGALT00000098807;ENSGALT00000094445;ENSGALT00000081021;ENSGALT00000107513	GO:0004867(serine-type endopeptidase inhibitor activity);GO:0005581(collagen trimer);GO:0005615(extracellular space);GO:0010951(negative regulation of endopeptidase activity);GO:0042383(sarcolemma);GO:0070062(extracellular exosome);GO:0070062(extracellular exosome)	04512(ECM-receptor interaction);04510(Focal adhesion);04510(Focal adhesion)	K06238	NA	collagen alpha-3(VI) chain precursor [Gallus gallus];collagen alpha-3(VI) chain isoform X1 [Gallus gallus];collagen alpha-3(VI) chain isoform X9 [Gallus gallus];collagen alpha-3(VI) chain isoform X8 [Gallus gallus];collagen alpha-3(VI) chain isoform X5 [Gallus gallus];collagen alpha-3(VI) chain isoform X7 [Gallus gallus]	protein_coding	0.727121	1.13438	0.730538	0.764766	1.38046	1.51909	0.917095	1.33416	0.651705	-0.617709	0.0387392	1	down	no
ENSGALG00000044799	VSIG4	ENSGALT00000095773;ENSGALT00000086630	NA	04610(Complement and coagulation cascades);04610(Complement and coagulation cascades)	K19822	NA	V-set and immunoglobulin domain-containing protein 4 isoform X1 [Gallus gallus]	protein_coding	24.1616	24.8679	27.4983	4.76956	27.1111	45.3784	34.0451	45.3101	0.535398	-0.901315	0.0388146	1	down	no
ENSGALG00000044554	RIDA	ENSGALT00000083830;ENSGALT00000106956	GO:0001822(kidney development);GO:0005634(nucleus);GO:0005737(cytoplasm);GO:0005739(mitochondrion);GO:0005777(peroxisome);GO:0005829(cytosol);GO:0006449(regulation of translational termination);GO:0007420(brain development);GO:0016892(endoribonuclease activity, producing 3'-phosphomonoesters);GO:0017148(negative regulation of translation);GO:0030324(lung development);GO:0033993(response to lipid)…	NA	NA	NA	2-iminobutanoate/2-iminopropanoate deaminase [Gallus gallus]	protein_coding	134.901	104.356	118.834	160.29	111.19	83.1368	113.036	86.4549	1.3163	0.396486	0.0389986	1	up	no
ENSGALG00000003217	LITAF	ENSGALT00000106526;ENSGALT00000100614;ENSGALT00000100742;ENSGALT00000005095;ENSGALT00000097415;ENSGALT00000096576	GO:0001817(regulation of cytokine production);GO:0005654(nucleoplasm);GO:0005765(lysosomal membrane);GO:0005794(Golgi apparatus);GO:0005886(plasma membrane);GO:0007165(signal transduction);GO:0043123(positive regulation of I-kappaB kinase/NF-kappaB signaling);GO:0050699(WW domain binding);GO:0071222(cellular response to lipopolysaccharide);GO:0071222(cellular response to lipopolysaccharide)	04142(Lysosome);04142(Lysosome)	K19363	NA	PREDICTED: lipopolysaccharide-induced tumor necrosis factor-alpha factor isoform X1 [Coturnix japonica];lipopolysaccharide-induced tumor necrosis factor-alpha factor homolog isoform X1 [Gallus gallus]	protein_coding	2.00684	1.45393	1.78759	0.949251	2.44395	3.25253	1.51	3.4381	0.582232	-0.780333	0.0390395	1	down	no
ENSGALG00000051240	ENSGALG00000051240	ENSGALT00000092102;ENSGALT00000098283	NA	NA	NA	NA		lncRNA	10.4624	6.61058	0.976008	4.45334	1.99459	6.29575	1.66941	1.61216	1.94457	0.959449	0.0391091	1	up	no
ENSGALG00000005379	SGSM1	ENSGALT00000008642;ENSGALT00000076344	GO:0005096(GTPase activator activity);GO:0005622(intracellular);GO:0006886(intracellular protein transport);GO:0012505(endomembrane system);GO:0017137(Rab GTPase binding);GO:0031338(regulation of vesicle fusion);GO:0090630(activation of GTPase activity);GO:0090630(activation of GTPase activity)	NA	NA	NA	LOW QUALITY PROTEIN: small G protein signaling modulator 1 [Gallus gallus]	protein_coding	2.46698	2.66142	2.23954	2.2096	2.35088	2.79414	5.62633	4.89295	0.611425	-0.709753	0.0391824	1	down	no
ENSGALG00000006785	IRF1	ENSGALT00000094481;ENSGALT00000002244	GO:0000790(nuclear chromatin);GO:0000978(RNA polymerase II proximal promoter sequence-specific DNA binding);GO:0005737(cytoplasm);GO:0006366(transcription by RNA polymerase II);GO:0006915(apoptotic process);GO:0007050(cell cycle arrest);GO:0008285(negative regulation of cell proliferation);GO:0032728(positive regulation of interferon-beta production);GO:0034124(regulation of MyD88-dependent toll-…	04625(C-type lectin receptor signaling pathway);04625(C-type lectin receptor signaling pathway)	K09444	NA	interferon regulatory factor 1 isoform X1 [Gallus gallus]	protein_coding	11.856	12.1292	7.26574	18.822	15.2613	33.3837	13.1337	24.2035	0.582365	-0.780004	0.0391915	1	down	no
ENSGALG00000034085	ENSGALG00000034085	ENSGALT00000101585;ENSGALT00000046986	GO:0005096(GTPase activator activity);GO:0046872(metal ion binding);GO:0046872(metal ion binding)	04144(Endocytosis);04144(Endocytosis)	K12488	NA	arf-GAP with SH3 domain, ANK repeat and PH domain-containing protein 1 isoform X1 [Gallus gallus]	protein_coding	1.17723	0.655572	0.501247	0.332894	1.63761	1.87415	0.623557	1.53542	0.4703	-1.08835	0.0391987	1	down	yes
ENSGALG00000044449	LAG3	ENSGALT00000086167	NA	NA	NA	NA	lymphocyte activation gene 3 protein isoform X1 [Gallus gallus]	protein_coding	0.15021	0.205878	0.11143	0.191698	0.45532	1.67029	0.0001	0.537184	0.247556	-2.01417	0.0392224	1	down	yes
ENSGALG00000010139	SSTR1	ENSGALT00000016487	GO:0004994(somatostatin receptor activity);GO:0005887(integral component of plasma membrane);GO:0007187(G-protein coupled receptor signaling pathway, coupled to cyclic nucleotide second messenger);GO:0007215(glutamate receptor signaling pathway);GO:0007218(neuropeptide signaling pathway);GO:0007268(chemical synaptic transmission);GO:0008285(negative regulation of cell proliferation);GO:0038170(so…	04080(Neuroactive ligand-receptor interaction)	K04217	NA	somatostatin receptor type 1 [Gallus gallus]	protein_coding	19.5308	53.8586	14.1874	14.9399	17.8364	24.4897	3.12175	2.31695	2.14628	1.10184	0.0393724	1	up	yes
ENSGALG00000010979	ENSGALG00000010979	ENSGALT00000017886	GO:0004303(estradiol 17-beta-dehydrogenase activity);GO:0005576(extracellular region);GO:0005737(cytoplasm);GO:0005811(lipid droplet);GO:0005829(cytosol);GO:0006703(estrogen biosynthetic process);GO:0006710(androgen catabolic process);GO:0016229(steroid dehydrogenase activity);GO:0043231(intracellular membrane-bounded organelle);GO:0055114(oxidation-reduction process)	00830(Retinol metabolism)	K15734	EC:1.1.1.105	estradiol 17-beta-dehydrogenase 11 [Gallus gallus]	protein_coding	373.186	433.362	466.579	495.55	290.702	501.333	267.315	310.141	1.29149	0.369032	0.0394069	1	up	no
ENSGALG00000023191	MRPS18C	ENSGALT00000038003	GO:0003735(structural constituent of ribosome);GO:0005763(mitochondrial small ribosomal subunit);GO:0022627(cytosolic small ribosomal subunit);GO:0032543(mitochondrial translation)	03010(Ribosome)	K02963	NA	28S ribosomal protein S18c, mitochondrial [Gallus gallus]	protein_coding	18.6316	16.0919	18.4305	18.2947	12.3556	15.2045	15.8996	11.0072	1.31178	0.391531	0.0396207	1	up	no
ENSGALG00000007028	ENSGALG00000007028	ENSGALT00000104886;ENSGALT00000011371;ENSGALT00000056854	GO:0005737(cytoplasm);GO:0009966(regulation of signal transduction);GO:0016020(membrane);GO:0016020(membrane)	NA	NA	NA	connector enhancer of kinase suppressor of ras 2-like [Gallus gallus];PREDICTED: connector enhancer of kinase suppressor of ras 2-like isoform X2 [Meleagris gallopavo]	protein_coding	0.385563	0.244969	0.179797	0.110283	0.5696	0.384645	0.388436	0.676021	0.456042	-1.13276	0.0396971	1	down	yes
ENSGALG00000003841	ENSGALG00000003841	ENSGALT00000006097	GO:0004143(diacylglycerol kinase activity);GO:0005524(ATP binding);GO:0005622(intracellular);GO:0005886(plasma membrane);GO:0006979(response to oxidative stress);GO:0007205(protein kinase C-activating G-protein coupled receptor signaling pathway);GO:0016310(phosphorylation);GO:0035556(intracellular signal transduction);GO:0046339(diacylglycerol metabolic process)	00561(Glycerolipid metabolism);00564(Glycerophospholipid metabolism);04070(Phosphatidylinositol signaling system)	K00901	EC:2.7.1.107	diacylglycerol kinase delta isoform X2 [Gallus gallus]	protein_coding	0.02841	0.052519	0.041746	0.076976	0.096109	0.141277	0.079843	0.128724	0.447695	-1.15941	0.0397157	1	down	yes
ENSGALG00000029921	CSRP2	ENSGALT00000046957	GO:0005634(nucleus);GO:0005925(focal adhesion);GO:0007275(multicellular organism development);GO:0008270(zinc ion binding);GO:0030154(cell differentiation)	NA	NA	NA	cysteine and glycine-rich protein 2 [Numida meleagris]	protein_coding	10.5759	8.00511	9.61216	8.40165	12.7025	19.8821	12.0606	11.7229	0.649211	-0.62324	0.0397247	1	down	no
ENSGALG00000033055	ENSGALG00000033055	ENSGALT00000070257;ENSGALT00000090936;ENSGALT00000092515	NA	NA	NA	NA		lncRNA	0.26226	0.509802	0.0419539	0.180983	0.232524	0.0503677	0.0369702	0.010701	3.01001	1.58977	0.0399409	1	up	yes
ENSGALG00000051311	ENSGALG00000051311	ENSGALT00000103963;ENSGALT00000096197	GO:0005575(cellular_component);GO:0006742(NADP catabolic process);GO:0009435(NAD biosynthetic process);GO:0016491(oxidoreductase activity);GO:0019363(pyridine nucleotide biosynthetic process);GO:0033735(aspartate dehydrogenase activity);GO:0050661(NADP binding);GO:0055114(oxidation-reduction process);GO:0055114(oxidation-reduction process)	04514(Cell adhesion molecules (CAMs));04514(Cell adhesion molecules (CAMs))	K16360	NA	putative L-aspartate dehydrogenase, partial [Gallus gallus]	protein_coding	10.9691	14.7875	11.4655	20.7697	9.13662	14.0695	11.0852	9.70077	1.31823	0.398606	0.0399464	1	up	no
ENSGALG00000005589	SYNGR3	ENSGALT00000008969;ENSGALT00000108016;ENSGALT00000096029	GO:0016021(integral component of membrane);GO:0021762(substantia nigra development);GO:0030672(synaptic vesicle membrane);GO:0031594(neuromuscular junction);GO:0032411(positive regulation of transporter activity);GO:0042169(SH2 domain binding);GO:0047485(protein N-terminus binding);GO:0047485(protein N-terminus binding)	NA	NA	NA	synaptogyrin-3 [Gallus gallus]	protein_coding	2.98475	2.65333	1.631	1.71891	3.94317	4.98651	2.0699	4.15561	0.593064	-0.753741	0.0399554	1	down	no
ENSGALG00000047632	ENSGALG00000047632	ENSGALT00000099707	GO:0004736(pyruvate carboxylase activity);GO:0005759(mitochondrial matrix);GO:0006094(gluconeogenesis)	00020(Citrate cycle (TCA cycle));00620(Pyruvate metabolism)	K01958	EC:6.4.1.1	pyruvate carboxylase, mitochondrial [Gallus gallus]	protein_coding	35.0395	46.6003	51.1106	37.5583	74.3757	59.6245	60.4149	52.4538	0.689875	-0.535593	0.0400112	1	down	no
ENSGALG00000016564	PTK2B	ENSGALT00000026733	GO:0001525(angiogenesis);GO:0001954(positive regulation of cell-matrix adhesion);GO:0002040(sprouting angiogenesis);GO:0002315(marginal zone B cell differentiation);GO:0004715(non-membrane spanning protein tyrosine kinase activity);GO:0005102(receptor binding);GO:0005524(ATP binding);GO:0005654(nucleoplasm);GO:0005856(cytoskeleton);GO:0005925(focal adhesion);GO:0007010(cytoskeleton organization);…	04020(Calcium signaling pathway);04912(GnRH signaling pathway)	K05871	EC:2.7.10.2	protein-tyrosine kinase 2-beta isoform X7 [Gallus gallus]	protein_coding	2.0233	1.85943	2.41356	2.1804	3.19509	3.18424	2.51983	4.25846	0.644242	-0.634325	0.0401863	1	down	no
ENSGALG00000002769	DNAJC12	ENSGALT00000004372;ENSGALT00000087954	GO:0005737(cytoplasm);GO:0008150(biological_process);GO:0008150(biological_process)	NA	NA	NA	dnaJ homolog subfamily C member 12 isoform X1 [Numida meleagris]	protein_coding	26.2365	21.5918	16.6928	30.6327	16.6009	14.4232	22.6084	17.1115	1.34505	0.427655	0.0402204	1	up	no
ENSGALG00000039080	CD44	ENSGALT00000059478;ENSGALT00000077825	GO:0004415(hyalurononglucosaminidase activity);GO:0004896(cytokine receptor activity);GO:0005540(hyaluronic acid binding);GO:0005794(Golgi apparatus);GO:0005886(plasma membrane);GO:0005925(focal adhesion);GO:0009986(cell surface);GO:0016021(integral component of membrane);GO:0019221(cytokine-mediated signaling pathway);GO:0030214(hyaluronan catabolic process);GO:0033138(positive regulation of pep…	04512(ECM-receptor interaction);04512(ECM-receptor interaction)	K06256	NA	CD44 antigen precursor [Gallus gallus];CD44 antigen isoform X4 [Gallus gallus]	protein_coding	1.8007	1.66587	2.30064	1.35721	2.2013	3.02792	1.90062	3.99731	0.640274	-0.643239	0.0402733	1	down	no
ENSGALG00000002762	UHRF1BP1	ENSGALT00000004361	GO:0042802(identical protein binding);GO:0042826(histone deacetylase binding)	NA	NA	NA	UHRF1-binding protein 1 isoform X1 [Gallus gallus]	protein_coding	1.2913	3.05076	1.8667	1.58701	2.8466	3.74047	2.55564	3.09568	0.636993	-0.65065	0.0403019	1	down	no
ENSGALG00000014508	CD38	ENSGALT00000083561	GO:0003953(NAD+ nucleosidase activity);GO:0005886(plasma membrane);GO:0009986(cell surface);GO:0016849(phosphorus-oxygen lyase activity);GO:0030890(positive regulation of B cell proliferation);GO:0042493(response to drug);GO:0043066(negative regulation of apoptotic process);GO:0045892(negative regulation of transcription, DNA-templated);GO:0045893(positive regulation of transcription, DNA-templat…	00760(Nicotinate and nicotinamide metabolism);04020(Calcium signaling pathway)	K01242	EC:3.2.2.6;EC:2.4.99.20	ADP-ribosyl cyclase/cyclic ADP-ribose hydrolase 1 [Gallus gallus]	protein_coding	4.72096	4.62411	7.18328	2.20128	7.36106	8.38314	7.52496	6.71996	0.624548	-0.679116	0.0405226	1	down	no
ENSGALG00000008985	SRI	ENSGALT00000048340;ENSGALT00000069162;ENSGALT00000014615	GO:0002020(protease binding);GO:0004198(calcium-dependent cysteine-type endopeptidase activity);GO:0005509(calcium ion binding);GO:0005654(nucleoplasm);GO:0005737(cytoplasm);GO:0005789(endoplasmic reticulum membrane);GO:0005829(cytosol);GO:0005886(plasma membrane);GO:0006508(proteolysis);GO:0006816(calcium ion transport);GO:0010459(negative regulation of heart rate);GO:0030018(Z disc);GO:0035774(…	NA	NA	NA	sorcin [Gallus gallus];PREDICTED: sorcin isoform X1 [Coturnix japonica]	protein_coding	10.2126	9.3378	13.9025	9.89769	15.3135	19.3194	14.9462	13.3604	0.688765	-0.537917	0.0405231	1	down	no
ENSGALG00000042321	LYN	ENSGALT00000059152	GO:0001782(B cell homeostasis);GO:0002431(Fc receptor mediated stimulatory signaling pathway);GO:0002513(tolerance induction to self antigen);GO:0002576(platelet degranulation);GO:0002762(negative regulation of myeloid leukocyte differentiation);GO:0002774(Fc receptor mediated inhibitory signaling pathway);GO:0002902(regulation of B cell apoptotic process);GO:0004715(non-membrane spanning protein…	NA	NA	NA	tyrosine-protein kinase Lyn isoform A [Patagioenas fasciata monilis]	protein_coding	12.7431	8.43917	15.0392	6.08628	16.7603	18.8039	13.6349	17.3572	0.635669	-0.653653	0.0405961	1	down	no
ENSGALG00000052271	SLC23A3	ENSGALT00000094208	GO:0005215(transporter activity);GO:0016021(integral component of membrane);GO:0055085(transmembrane transport)	NA	NA	NA	solute carrier family 23 member 3 isoform X2 [Gallus gallus]	protein_coding	0.898488	0.709963	0.770307	2.62239	0.490859	0.939195	0.780199	0.398962	1.91672	0.938643	0.0406774	1	up	no
ENSGALG00000003604	SLC46A1	ENSGALT00000005705	GO:0005737(cytoplasm);GO:0008517(folic acid transmembrane transporter activity);GO:0009986(cell surface);GO:0015078(proton transmembrane transporter activity);GO:0015232(heme transporter activity);GO:0015886(heme transport);GO:0016021(integral component of membrane);GO:0016324(apical plasma membrane);GO:0051958(methotrexate transport);GO:1902600(proton transmembrane transport);GO:1904447(folic ac…	NA	NA	NA	proton-coupled folate transporter [Gallus gallus]	protein_coding	6.33156	12.1	10.023	6.18556	7.35844	5.63375	6.2819	6.41189	1.3486	0.431465	0.0407213	1	up	no
ENSGALG00000005541	GJB1	ENSGALT00000008890	GO:0005737(cytoplasm);GO:0005922(connexin complex);GO:0007154(cell communication);GO:0016021(integral component of membrane);GO:0042803(protein homodimerization activity)	NA	NA	NA	gap junction beta-1 protein [Gallus gallus]	protein_coding	421.922	379.493	262.944	772.582	373.156	271.155	360.448	276.736	1.43344	0.519478	0.0407881	1	up	no
ENSGALG00000004254	TMEM120B	ENSGALT00000097649;ENSGALT00000039230	GO:0016021(integral component of membrane);GO:0005637(nuclear inner membrane);GO:0045444(fat cell differentiation);GO:0051291(protein heterooligomerization);GO:0051291(protein heterooligomerization)	03008(Ribosome biogenesis in eukaryotes);03008(Ribosome biogenesis in eukaryotes)	K14574	NA	transmembrane protein 120B isoform X1 [Gallus gallus];transmembrane protein 120B [Gallus gallus]	protein_coding	0.753961	0.402104	0.706812	0.372909	1.06783	0.683199	1.56274	1.20134	0.495179	-1.01398	0.0408857	1	down	yes
ENSGALG00000049568	ENSGALG00000049568	ENSGALT00000092997;ENSGALT00000100853;ENSGALT00000100254	NA	NA	NA	NA		lncRNA	0.859864	0.716753	0.784633	0.62949	0.33074	0.58315	0.485582	0.426712	1.6377	0.71167	0.0409703	1	up	no
ENSGALG00000054442	ENSGALG00000054442	ENSGALT00000071728	GO:0004867(serine-type endopeptidase inhibitor activity);GO:0010951(negative regulation of endopeptidase activity);GO:0030212(hyaluronan metabolic process)	NA	NA	NA	inter-alpha-trypsin inhibitor heavy chain H3 isoform X1 [Gallus gallus]	protein_coding	786.728	667.551	637.695	684.279	715.628	552.486	402.75	476.052	1.29313	0.370873	0.0411099	1	up	no
ENSGALG00000006812	TTC36	ENSGALT00000011015	GO:0005575(cellular_component);GO:0032474(otolith morphogenesis);GO:0060271(cilium assembly);GO:0061371(determination of heart left/right asymmetry)	00310(Lysine degradation)	K09186	EC:2.1.1.43	tetratricopeptide repeat protein 36 [Gallus gallus]	protein_coding	132.357	84.2167	110.081	105.02	72.6567	79.759	91.0576	93.8917	1.27955	0.355635	0.0412416	1	up	no
ENSGALG00000002329	CCL1	ENSGALT00000003670	GO:0002548(monocyte chemotaxis);GO:0005615(extracellular space);GO:0006954(inflammatory response);GO:0007186(G-protein coupled receptor signaling pathway);GO:0008009(chemokine activity);GO:0030593(neutrophil chemotaxis);GO:0043547(positive regulation of GTPase activity);GO:0048020(CCR chemokine receptor binding);GO:0048247(lymphocyte chemotaxis);GO:0050729(positive regulation of inflammatory resp…	04060(Cytokine-cytokine receptor interaction)	K05514	NA	chemokine [Gallus gallus]	protein_coding	2.54695	2.46955	2.19604	3.38929	3.78951	9.79276	1.64251	7.02794	0.476428	-1.06967	0.0413056	1	down	yes
ENSGALG00000054397	ENSGALG00000054397	ENSGALT00000090670	GO:0002474(antigen processing and presentation of peptide antigen via MHC class I);GO:0003823(antigen binding);GO:0005886(plasma membrane);GO:0006955(immune response);GO:0016021(integral component of membrane);GO:0019882(antigen processing and presentation);GO:0042605(peptide antigen binding);GO:0042612(MHC class I protein complex)	04514(Cell adhesion molecules (CAMs));04144(Endocytosis);04145(Phagosome);04218(Cellular senescence);05168(Herpes simplex infection)	K06751	NA	class I histocompatibility antigen, F10 alpha chain-like isoform X2 [Gallus gallus]	protein_coding	0.904486	1.15901	0.644883	0.164579	0.617268	2.18806	2.07011	2.67337	0.380584	-1.39371	0.0415437	1	down	yes
ENSGALG00000049536	ENSGALG00000049536	ENSGALT00000090464	GO:0003956(NAD(P)+-protein-arginine ADP-ribosyltransferase activity);GO:0006471(protein ADP-ribosylation)	NA	NA	NA	ecto-ADP-ribosyltransferase 5-like isoform X2 [Gallus gallus]	protein_coding	1.7989	2.25207	1.92967	3.70073	2.83381	3.92476	3.40103	6.41237	0.584202	-0.775461	0.0417406	1	down	no
ENSGALG00000034501	ATP8B2	ENSGALT00000050329;ENSGALT00000062105;ENSGALT00000090505	GO:0005887(integral component of plasma membrane);GO:0006833(water transport);GO:0009636(response to toxic substance);GO:0009992(cellular water homeostasis);GO:0015204(urea transmembrane transporter activity);GO:0015250(water channel activity);GO:0015254(glycerol channel activity);GO:0015793(glycerol transport);GO:0034219(carbohydrate transmembrane transport);GO:0034220(ion transmembrane transpor…	NA	NA	NA	phospholipid-transporting ATPase ID isoform X1 [Gallus gallus];aquaporin-10 isoform X2 [Gallus gallus]	protein_coding	3.13944	3.09963	3.3777	3.01267	3.93508	4.11234	4.9185	5.06041	0.700611	-0.513315	0.0418445	1	down	no
ENSGALG00000040549	HTR7	ENSGALT00000072499;ENSGALT00000075301	GO:0004993(G-protein coupled serotonin receptor activity);GO:0005886(plasma membrane);GO:0005887(integral component of plasma membrane);GO:0006939(smooth muscle contraction);GO:0007186(G-protein coupled receptor signaling pathway);GO:0007187(G-protein coupled receptor signaling pathway, coupled to cyclic nucleotide second messenger);GO:0007210(serotonin receptor signaling pathway);GO:0007268(chem…	04020(Calcium signaling pathway);04080(Neuroactive ligand-receptor interaction);04080(Neuroactive ligand-receptor interaction)	K04163	NA	5-hydroxytryptamine receptor 7 [Gallus gallus];5-hydroxytryptamine receptor 7 precursor transcript variant 1 [Gallus gallus]	protein_coding	2.39955	2.65409	4.4847	2.3317	3.94997	5.86135	3.85134	5.40178	0.622628	-0.683559	0.0418535	1	down	no
ENSGALG00000003146	CCDC92	ENSGALT00000101610;ENSGALT00000096548;ENSGALT00000046182	GO:0005814(centriole);GO:0005814(centriole)	NA	NA	NA	coiled-coil domain-containing protein 92 [Gallus gallus]	protein_coding	0.163612	0.653358	0.148047	0.474498	0.126336	0.1688	0.240968	0.150221	2.09742	1.06862	0.0421108	1	up	yes
ENSGALG00000012866	SERPINB6	ENSGALT00000083784;ENSGALT00000043720;ENSGALT00000020983	GO:0004867(serine-type endopeptidase inhibitor activity);GO:0005615(extracellular space);GO:0005737(cytoplasm);GO:0010951(negative regulation of endopeptidase activity);GO:0010951(negative regulation of endopeptidase activity)	05146(Amoebiasis);05146(Amoebiasis)	K13963	NA	serpin B6 isoform X1 [Gallus gallus]	protein_coding	6.12486	6.59963	7.82971	4.03682	5.07102	4.73099	1.2611	5.35812	1.49751	0.582569	0.0423035	1	up	no
ENSGALG00000002583	PIK3CD	ENSGALT00000004070;ENSGALT00000090685;ENSGALT00000100896	GO:0005622(intracellular);GO:0005886(plasma membrane);GO:0005942(phosphatidylinositol 3-kinase complex);GO:0010628(positive regulation of gene expression);GO:0016303(1-phosphatidylinositol-3-kinase activity);GO:0030335(positive regulation of cell migration);GO:0035005(1-phosphatidylinositol-4-phosphate 3-kinase activity);GO:0036092(phosphatidylinositol-3-phosphate biosynthetic process);GO:0046854…	00562(Inositol phosphate metabolism);04012(ErbB signaling pathway);04370(VEGF signaling pathway);04068(FoxO signaling pathway);04070(Phosphatidylinositol signaling system);04150(mTOR signaling pathway);04140(Autophagy - animal);04210(Apoptosis);04218(Cellular senescence);04510(Focal adhesion);04810(Regulation of actin cytoskeleton);04620(Toll-like receptor signaling pathway);04625(C-type lectin r…	K00922	EC:2.7.1.153	phosphatidylinositol 4,5-bisphosphate 3-kinase catalytic subunit delta isoform isoform X1 [Gallus gallus]	protein_coding	2.2821	2.19574	2.45397	1.77233	3.12562	3.97102	2.25915	3.50046	0.677036	-0.562696	0.0424877	1	down	no
ENSGALG00000012472	IL2RB	ENSGALT00000020381	GO:0004911(interleukin-2 receptor activity);GO:0009897(external side of plasma membrane);GO:0016021(integral component of membrane);GO:0019976(interleukin-2 binding);GO:0038110(interleukin-2-mediated signaling pathway);GO:0043066(negative regulation of apoptotic process)	04060(Cytokine-cytokine receptor interaction);04144(Endocytosis)	K05069	NA	interleukin-2 receptor subunit beta precursor [Gallus gallus]	protein_coding	2.20801	1.5187	1.67888	1.73647	2.64958	2.86267	1.9613	4.20178	0.611723	-0.70905	0.0428252	1	down	no
ENSGALG00000003438	NUF2	ENSGALT00000039783	GO:0000775(chromosome, centromeric region)	NA	NA	NA	kinetochore protein Nuf2 [Gallus gallus]	protein_coding	0.140898	0.34601	0.201331	0.091782	0.221855	0.705565	0.422446	0.461591	0.430604	-1.21557	0.043182	1	down	yes
ENSGALG00000003185	SCPEP1	ENSGALT00000005054	GO:0004185(serine-type carboxypeptidase activity);GO:0045776(negative regulation of blood pressure);GO:0051603(proteolysis involved in cellular protein catabolic process);GO:0070062(extracellular exosome)	NA	NA	NA	retinoid-inducible serine carboxypeptidase precursor [Gallus gallus]	protein_coding	25.5244	17.1822	32.9165	12.5358	35.2686	40.9981	27.9921	35.4905	0.630836	-0.664663	0.0432007	1	down	no
ENSGALG00000047621	YBEY	ENSGALT00000090580	GO:0046922(peptide-O-fucosyltransferase activity)	00514(Other types of O-glycan biosynthesis)	K03691	EC:2.4.1.221	PREDICTED: GDP-fucose protein O-fucosyltransferase 2 [Coturnix japonica]	protein_coding	5.32491	5.34982	8.54217	4.9909	5.012	5.87423	3.73484	4.20807	1.28566	0.362504	0.0434354	1	up	no
ENSGALG00000035476	ENSGALG00000035476	ENSGALT00000050571	GO:0003682(chromatin binding);GO:0005634(nucleus);GO:0005654(nucleoplasm);GO:0006281(DNA repair);GO:0006974(cellular response to DNA damage stimulus);GO:0007095(mitotic G2 DNA damage checkpoint);GO:0010212(response to ionizing radiation);GO:0030870(Mre11 complex);GO:0045860(positive regulation of protein kinase activity);GO:0071168(protein localization to chromatin);GO:1905168(positive regulation…	NA	NA	NA	MRN complex-interacting protein isoform X1 [Gallus gallus]	protein_coding	2.15985	1.82126	1.90477	1.44495	2.69231	3.78477	2.35527	3.85797	0.57767	-0.791683	0.0441678	1	down	no
ENSGALG00000006409	PODXL	ENSGALT00000093835;ENSGALT00000040160;ENSGALT00000101543	GO:0001726(ruffle);GO:0005615(extracellular space);GO:0005737(cytoplasm);GO:0016021(integral component of membrane);GO:0016324(apical plasma membrane);GO:0022408(negative regulation of cell-cell adhesion);GO:0030027(lamellipodium);GO:0030175(filopodium);GO:0030335(positive regulation of cell migration);GO:0031528(microvillus membrane);GO:0032534(regulation of microvillus assembly);GO:0033634(posi…	NA	NA	NA	podocalyxin isoform X2 [Gallus gallus];podocalyxin precursor [Gallus gallus];podocalyxin isoform X1 [Gallus gallus]	protein_coding	3.20496	8.5189	4.07268	4.58788	3.56704	4.62644	3.63076	3.09553	1.36627	0.450242	0.0441818	1	up	no
ENSGALG00000000141	BLB1	ENSGALT00000070997;ENSGALT00000068635	GO:0002504(antigen processing and presentation of peptide or polysaccharide antigen via MHC class II);GO:0006955(immune response);GO:0016021(integral component of membrane);GO:0042613(MHC class II protein complex);GO:0042613(MHC class II protein complex)	04514(Cell adhesion molecules (CAMs));04145(Phagosome);04672(Intestinal immune network for IgA production);05164(Influenza A);05168(Herpes simplex infection);05168(Herpes simplex infection)	K06752	NA	major histocompatibility complex class II beta chain BLB1, (similar to HLA class II, D beta chain) isoform X1 [Gallus gallus];Major histocompatibility complex class II beta chain BLB1, (similar to HLA class II, D beta chain) precursor [Gallus gallus]	protein_coding	148.407	100.289	74.4941	79.8249	142.418	209.789	103.941	206.252	0.608417	-0.716868	0.0443499	1	down	no
ENSGALG00000040971	EGR2	ENSGALT00000056002	GO:0000978(RNA polymerase II proximal promoter sequence-specific DNA binding);GO:0001102(RNA polymerase II activating transcription factor binding);GO:0003676(nucleic acid binding);GO:0003677(DNA binding);GO:0003682(chromatin binding);GO:0003700(DNA binding transcription factor activity);GO:0005515(protein binding);GO:0005634(nucleus);GO:0005654(nucleoplasm);GO:0005737(cytoplasm);GO:0006351(trans…	04625(C-type lectin receptor signaling pathway)	K12496	NA	E3 SUMO-protein ligase EGR2 [Gallus gallus]	protein_coding	0.218009	0.305467	0.110132	0.368155	0.188247	0.486377	0.893209	0.827412	0.41823	-1.25763	0.0444155	1	down	yes
ENSGALG00000003265	PTP4A2	ENSGALT00000061711;ENSGALT00000005168;ENSGALT00000085964	GO:0004725(protein tyrosine phosphatase activity);GO:0005634(nucleus);GO:0005737(cytoplasm);GO:0008138(protein tyrosine/serine/threonine phosphatase activity);GO:0035335(peptidyl-tyrosine dephosphorylation);GO:0070062(extracellular exosome);GO:0070062(extracellular exosome)	NA	NA	NA	protein tyrosine phosphatase type IVA 2 isoform X2 [Gallus gallus];PREDICTED: protein tyrosine phosphatase type IVA 2 [Meleagris gallopavo]	protein_coding	74.4496	68.6935	72.0526	72.4696	50.2227	65.7488	66.2582	43.7169	1.27316	0.348409	0.0446596	1	up	no
ENSGALG00000029006	SYPL1	ENSGALT00000044682	GO:0005215(transporter activity);GO:0006810(transport);GO:0030141(secretory granule);GO:0030285(integral component of synaptic vesicle membrane);GO:0070062(extracellular exosome)	04122(Sulfur relay system)	K14168	EC:2.7.7.-	synaptophysin-like protein 1 [Gallus gallus]	protein_coding	2.54489	3.85334	4.39442	4.17678	3.59286	2.08231	2.78129	1.82573	1.45586	0.541873	0.0448719	1	up	no
ENSGALG00000012089	ENSGALG00000012089	ENSGALT00000019746	GO:0016021(integral component of membrane)	NA	NA	NA	uncharacterized protein C14orf37 homolog isoform X1 [Gallus gallus]	protein_coding	0.243708	0.241137	0.091702	0.472912	0.123771	0.322181	0.427424	2.54476	0.307027	-1.70356	0.0449855	1	down	yes
ENSGALG00000004504	ENSGALG00000004504	ENSGALT00000054248	GO:0005874(microtubule);GO:0007165(signal transduction);GO:0034446(substrate adhesion-dependent cell spreading)	03015(mRNA surveillance pathway)	K14376	EC:2.7.7.19	ras-associating and dilute domain-containing protein isoform X2 [Gallus gallus]	pseudogene	0.139489	0.202628	0.293856	0.0001	0.455815	0.489253	0.558073	0.359532	0.341484	-1.55011	0.0450203	1	down	yes
ENSGALG00000003319	ADAP2	ENSGALT00000078875	GO:0005096(GTPase activator activity);GO:0005547(phosphatidylinositol-3,4,5-trisphosphate binding);GO:0005737(cytoplasm);GO:0005886(plasma membrane);GO:0007507(heart development);GO:0043533(inositol 1,3,4,5 tetrakisphosphate binding);GO:0043547(positive regulation of GTPase activity)	04144(Endocytosis)	K12486	NA	arf-GAP with dual PH domain-containing protein 2 [Gallus gallus]	protein_coding	1.82838	2.55581	2.24164	0.958948	2.35844	4.15435	2.684	3.92692	0.577945	-0.790995	0.045206	1	down	no
ENSGALG00000030626	FZD6	ENSGALT00000093929;ENSGALT00000056190	GO:0004930(G-protein coupled receptor activity);GO:0016021(integral component of membrane);GO:0017147(Wnt-protein binding);GO:0035567(non-canonical Wnt signaling pathway);GO:0042813(Wnt-activated receptor activity);GO:0060070(canonical Wnt signaling pathway);GO:0060070(canonical Wnt signaling pathway)	04310(Wnt signaling pathway);04150(mTOR signaling pathway);04916(Melanogenesis);04916(Melanogenesis)	K02376	NA	frizzled-6 precursor [Gallus gallus]	protein_coding	0.594047	1.69777	1.27597	1.29534	0.941118	0.976929	0.430726	0.768651	1.55999	0.641533	0.0452088	1	up	no
ENSGALG00000053784	ENSGALG00000053784	ENSGALT00000071936	GO:0006886(intracellular protein transport);GO:0016192(vesicle-mediated transport);GO:0030131(clathrin adaptor complex)	04142(Lysosome)	K12401	NA	AP-4 complex subunit beta-1 isoform X2 [Gallus gallus]	protein_coding	0.64982	0.641113	0.631975	0.646511	1.73503	0.908116	1.06391	1.60389	0.483797	-1.04753	0.0453548	1	down	yes
ENSGALG00000035075	TAP1	ENSGALT00000047881	GO:0005524(ATP binding);GO:0005739(mitochondrion);GO:0006952(defense response);GO:0015440(peptide-transporting ATPase activity);GO:0015833(peptide transport);GO:0019060(intracellular transport of viral protein in host cell);GO:0019885(antigen processing and presentation of endogenous peptide antigen via MHC class I);GO:0023029(MHC class Ib protein binding);GO:0042288(MHC class I protein binding);…	02010(ABC transporters);04145(Phagosome);05168(Herpes simplex infection)	K05653	NA	transporter associated with antigen presentation 1, partial [Gallus gallus]	pseudogene	14.6758	15.0794	18.2672	22.4122	18.085	28.7563	21.6231	39.6982	0.651192	-0.618846	0.045991	1	down	no
ENSGALG00000026077	ALDOC	ENSGALT00000045371	GO:0004332(fructose-bisphosphate aldolase activity);GO:0005739(mitochondrion);GO:0006096(glycolytic process);GO:0008092(cytoskeletal protein binding);GO:0030388(fructose 1,6-bisphosphate metabolic process);GO:0030855(epithelial cell differentiation);GO:0070062(extracellular exosome)	00010(Glycolysis / Gluconeogenesis);00030(Pentose phosphate pathway);00051(Fructose and mannose metabolism)	K01623	EC:4.1.2.13	fructose-bisphosphate aldolase C [Gallus gallus]	protein_coding	11.3572	9.58054	9.10118	7.67443	12.4448	15.7607	11.4849	15.9298	0.678051	-0.560535	0.0460022	1	down	no
ENSGALG00000006751	THY1	ENSGALT00000040832	GO:0001525(angiogenesis);GO:0005178(integrin binding);GO:0005623(cell);GO:0005783(endoplasmic reticulum);GO:0005925(focal adhesion);GO:0007155(cell adhesion);GO:0016324(apical plasma membrane);GO:0030334(regulation of cell migration);GO:0030425(dendrite);GO:0031362(anchored component of external side of plasma membrane);GO:0043209(myelin sheath);GO:0045121(membrane raft);GO:0046549(retinal cone c…	NA	NA	NA	hypothetical protein ASZ78_004416 [Callipepla squamata]	protein_coding	0.241158	0.188998	0.262718	0.218729	0.646496	0.695791	0.246742	0.389058	0.460851	-1.11763	0.0460441	1	down	yes
ENSGALG00000002729	GK5	ENSGALT00000080849	GO:0004370(glycerol kinase activity);GO:0005524(ATP binding);GO:0005737(cytoplasm);GO:0016310(phosphorylation);GO:0016773(phosphotransferase activity, alcohol group as acceptor);GO:0019563(glycerol catabolic process)	NA	NA	NA	putative glycerol kinase 5 [Gallus gallus]	protein_coding	9.73797	14.5819	23.648	13.6931	12.5134	6.64795	14.526	9.66224	1.42241	0.508341	0.0461227	1	up	no
ENSGALG00000003349	PLEKHA2	ENSGALT00000106948;ENSGALT00000005301	GO:0005545(1-phosphatidylinositol binding);GO:0005737(cytoplasm);GO:0016020(membrane);GO:0030165(PDZ domain binding);GO:0035091(phosphatidylinositol binding);GO:0035091(phosphatidylinositol binding)	04014(Ras signaling pathway);04072(Phospholipase D signaling pathway);04071(Sphingolipid signaling pathway);04664(Fc epsilon RI signaling pathway);04666(Fc gamma R-mediated phagocytosis);04380(Osteoclast differentiation);05220(Chronic myeloid leukemia);05220(Chronic myeloid leukemia)	K08091	NA	pleckstrin homology domain-containing family A member 2 [Gallus gallus]	protein_coding	2.30563	2.31074	2.40182	1.09686	2.91003	4.42509	2.54406	3.50221	0.606443	-0.721557	0.0461851	1	down	no
ENSGALG00000011875	TRPC3	ENSGALT00000019370	GO:0005887(integral component of plasma membrane);GO:0006828(manganese ion transport);GO:0007338(single fertilization);GO:0010524(positive regulation of calcium ion transport into cytosol);GO:0015279(store-operated calcium channel activity);GO:0033198(response to ATP);GO:0051480(regulation of cytosolic calcium ion concentration);GO:0051592(response to calcium ion);GO:0070588(calcium ion transmemb…	NA	NA	NA	short transient receptor potential channel 3 [Gallus gallus]	protein_coding	0.198697	0.526789	0.348467	0.294427	0.116902	0.147795	0.236889	0.23037	1.86948	0.90264	0.0461913	1	up	no
ENSGALG00000037603	SESN2	ENSGALT00000080306	GO:0001932(regulation of protein phosphorylation);GO:0005092(GDP-dissociation inhibitor activity);GO:0005634(nucleus);GO:0005737(cytoplasm);GO:0005739(mitochondrion);GO:0006635(fatty acid beta-oxidation);GO:0007005(mitochondrion organization);GO:0009749(response to glucose);GO:0016239(positive regulation of macroautophagy);GO:0016684(oxidoreductase activity, acting on peroxide as acceptor);GO:003…	04150(mTOR signaling pathway);04115(p53 signaling pathway)	K20394	NA	sestrin-2 isoform X2 [Gallus gallus]	protein_coding	4.0087	6.84809	7.5145	5.56351	4.04495	6.9519	8.06843	27.13	0.518123	-0.948635	0.0463176	1	down	no
ENSGALG00000054974	ENSGALG00000054974	ENSGALT00000092110	GO:0005887(integral component of plasma membrane);GO:0017080(sodium channel regulator activity);GO:2000649(regulation of sodium ion transmembrane transporter activity)	NA	NA	NA	phospholemman-like [Gallus gallus]	protein_coding	92.595	57.7805	71.0225	121.285	62.838	72.6926	70.3586	54.2258	1.31743	0.397725	0.0463645	1	up	no
ENSGALG00000033462	ENSGALG00000033462	ENSGALT00000056830	NA	NA	NA	NA		Mt_tRNA	1338.98	1022.53	941.53	1335.15	663.011	1113.26	1001.1	811.121	1.29252	0.370182	0.0464833	1	up	no
ENSGALG00000008058	PAK3	ENSGALT00000013077	GO:0000165(MAPK cascade);GO:0000187(activation of MAPK activity);GO:0000278(mitotic cell cycle);GO:0004708(MAP kinase kinase activity);GO:0005524(ATP binding);GO:0005737(cytoplasm);GO:0007409(axonogenesis);GO:0017048(Rho GTPase binding);GO:0030036(actin cytoskeleton organization);GO:0030833(regulation of actin filament polymerization);GO:0060996(dendritic spine development);GO:0071407(cellular re…	04012(ErbB signaling pathway);04510(Focal adhesion);04810(Regulation of actin cytoskeleton)	K05733	EC:2.7.11.1	PREDICTED: serine/threonine-protein kinase PAK 3 [Meleagris gallopavo]	protein_coding	1.41501	2.40741	1.33327	2.31253	3.90772	3.6173	1.97641	3.46479	0.575975	-0.795922	0.0465229	1	down	no
ENSGALG00000038853	ENSGALG00000038853	ENSGALT00000049307	GO:0000023(maltose metabolic process);GO:0002026(regulation of the force of heart contraction);GO:0002086(diaphragm contraction);GO:0003007(heart morphogenesis);GO:0004558(alpha-1,4-glucosidase activity);GO:0004574(oligo-1,6-glucosidase activity);GO:0005764(lysosome);GO:0005765(lysosomal membrane);GO:0005886(plasma membrane);GO:0005980(glycogen catabolic process);GO:0005985(sucrose metabolic proc…	00052(Galactose metabolism);00500(Starch and sucrose metabolism);04142(Lysosome)	K12316	EC:3.2.1.20	lysosomal alpha-glucosidase [Gallus gallus]	pseudogene	3.86428	4.76575	4.8056	4.52146	6.81276	7.5171	4.2679	7.88042	0.678184	-0.560251	0.046544	1	down	no
ENSGALG00000009823	PTPRE	ENSGALT00000098270;ENSGALT00000015971	GO:0004725(protein tyrosine phosphatase activity);GO:0005634(nucleus);GO:0005737(cytoplasm);GO:0005886(plasma membrane);GO:0007185(transmembrane receptor protein tyrosine phosphatase signaling pathway);GO:0016021(integral component of membrane);GO:0033003(regulation of mast cell activation);GO:0035335(peptidyl-tyrosine dephosphorylation);GO:0042803(protein homodimerization activity);GO:0046627(ne…	NA	NA	NA	receptor-type tyrosine-protein phosphatase epsilon isoform X3 [Gallus gallus];receptor-type tyrosine-protein phosphatase epsilon isoform X1 [Gallus gallus]	protein_coding	0.843421	0.687958	0.906235	0.502615	1.46859	1.79873	0.997464	1.07105	0.551034	-0.859786	0.0465789	1	down	no
ENSGALG00000005257	ENSGALG00000005257	ENSGALT00000008441	GO:0002102(podosome);GO:0004714(transmembrane receptor protein tyrosine kinase activity);GO:0005178(integrin binding);GO:0005615(extracellular space);GO:0005769(early endosome);GO:0005783(endoplasmic reticulum);GO:0005794(Golgi apparatus);GO:0005902(microvillus);GO:0007157(heterophilic cell-cell adhesion via plasma membrane cell adhesion molecules);GO:0007160(cell-matrix adhesion);GO:0007169(tran…	04514(Cell adhesion molecules (CAMs));04933(AGE-RAGE signaling pathway in diabetic complications)	K06527	NA	vascular cell adhesion protein 1 isoform X1 [Gallus gallus]	protein_coding	4.24054	4.16476	3.77376	3.27865	5.74008	6.17143	4.36264	6.79319	0.670112	-0.577525	0.0466985	1	down	no
ENSGALG00000052737	ENSGALG00000052737	ENSGALT00000099818;ENSGALT00000087376;ENSGALT00000092208	GO:0003924(GTPase activity);GO:0005525(GTP binding);GO:0005811(lipid droplet);GO:0042803(protein homodimerization activity);GO:0042803(protein homodimerization activity)	NA	NA	NA	GTPase IMAP family member 8 isoform X1 [Gallus gallus]	protein_coding	0.667266	1.25153	0.960659	1.81272	1.44579	3.89642	1.72773	1.40599	0.553588	-0.853115	0.0467825	1	down	no
ENSGALG00000048455	ENSGALG00000048455	ENSGALT00000099570;ENSGALT00000108000	NA	NA	NA	NA		lncRNA	0.039806	0.24872	0.402808	0.394896	0.0506023	0.0964889	0.141449	0.174771	2.34449	1.22928	0.0468879	1	up	yes
ENSGALG00000027973	CATHL1	ENSGALT00000045759	GO:0001530(lipopolysaccharide binding);GO:0002381(immunoglobulin production involved in immunoglobulin mediated immune response);GO:0005576(extracellular region);GO:0008219(cell death);GO:0010628(positive regulation of gene expression);GO:0010629(negative regulation of gene expression);GO:0019835(cytolysis);GO:0030593(neutrophil chemotaxis);GO:0042116(macrophage activation);GO:0050829(defense res…	04621(NOD-like receptor signaling pathway)	K13916	NA	cathelicidin-1 precursor [Gallus gallus]	protein_coding	0.0001	19.525	2.05322	1.1123	2.26748	0.0001	0.232359	0.0001	9.07609	3.18207	0.0469555	1	up	yes
ENSGALG00000009722	DYNC1I1	ENSGALT00000056996;ENSGALT00000064994;ENSGALT00000015824	GO:0000776(kinetochore);GO:0000922(spindle pole);GO:0005634(nucleus);GO:0005868(cytoplasmic dynein complex);GO:0030507(spectrin binding);GO:0031982(vesicle);GO:0036464(cytoplasmic ribonucleoprotein granule);GO:0047496(vesicle transport along microtubule);GO:0055037(recycling endosome);GO:0000090(mitotic anaphase);GO:0000236(mitotic prometaphase);GO:0000777(condensed chromosome kinetochore);GO:000…	04145(Phagosome);05132(Salmonella infection);04962(Vasopressin-regulated water reabsorption);04962(Vasopressin-regulated water reabsorption)	K10415	NA	cytoplasmic dynein 1 intermediate chain 1 isoform X4 [Gallus gallus];PREDICTED: cytoplasmic dynein 1 intermediate chain 1 isoform X6 [Corvus brachyrhynchos];cytoplasmic dynein 1 intermediate chain 1 isoform X3 [Gallus gallus]	protein_coding	1.85186	0.343006	1.21682	0.675428	0.642809	0.788041	0.287243	0.511555	1.83308	0.874269	0.0469729	1	up	no
ENSGALG00000034722	TLR2A	ENSGALT00000050901;ENSGALT00000077237	GO:0002224(toll-like receptor signaling pathway);GO:0004888(transmembrane signaling receptor activity);GO:0005886(plasma membrane);GO:0006954(inflammatory response);GO:0016021(integral component of membrane);GO:0031226(intrinsic component of plasma membrane);GO:0034134(toll-like receptor 2 signaling pathway);GO:0045087(innate immune response);GO:0045087(innate immune response)	04145(Phagosome);04620(Toll-like receptor signaling pathway);05168(Herpes simplex infection);05168(Herpes simplex infection)	K10159	NA	toll-like receptor 2 type-1 isoform X1 [Gallus gallus]	protein_coding	2.05917	1.97561	2.37636	0.520028	3.13089	3.5365	2.15419	3.5147	0.561852	-0.831737	0.0470512	1	down	no
ENSGALG00000040371	ENSGALG00000040371	ENSGALT00000095796;ENSGALT00000106215;ENSGALT00000054780	NA	NA	NA	NA	PREDICTED: CD59 glycoprotein [Meleagris gallopavo]	protein_coding	6.37602	2.92971	10.0764	5.90063	3.36819	4.4659	3.16866	6.3963	1.45311	0.539148	0.0473307	1	up	no
ENSGALG00000048450	ENSGALG00000048450	ENSGALT00000103628;ENSGALT00000097902	NA	NA	NA	NA		lncRNA	0.554969	0.37488	0.141104	0.305087	0.59092	1.52376	1.17385	0.209028	0.393429	-1.34582	0.0474312	1	down	yes
ENSGALG00000006368	PTPN5	ENSGALT00000107937;ENSGALT00000102849;ENSGALT00000010293	GO:0001784(phosphotyrosine residue binding);GO:0004725(protein tyrosine phosphatase activity);GO:0016021(integral component of membrane);GO:0035335(peptidyl-tyrosine dephosphorylation);GO:0035335(peptidyl-tyrosine dephosphorylation)	04010(MAPK signaling pathway);04010(MAPK signaling pathway)	K18018	EC:3.1.3.48	tyrosine-protein phosphatase non-receptor type 5 isoform X1 [Gallus gallus]	protein_coding	0.316522	0.378792	0.25788	0.0219394	0.566197	0.896631	0.533586	0.475925	0.394417	-1.34221	0.0474823	1	down	yes
ENSGALG00000030121	ENSGALG00000030121	ENSGALT00000056617	GO:0016021(integral component of membrane);GO:0055085(transmembrane transport)	NA	NA	NA	solute carrier family 2, facilitated glucose transporter member 11 [Gallus gallus]	protein_coding	12.2634	5.29754	14.3582	12.7157	12.4343	5.97653	6.38045	5.76345	1.46082	0.546774	0.0478786	1	up	no
ENSGALG00000011608	ENSGALG00000011608	ENSGALT00000105512;ENSGALT00000096370;ENSGALT00000018958	GO:0003779(actin binding);GO:0017048(Rho GTPase binding);GO:0030036(actin cytoskeleton organization);GO:0048471(perinuclear region of cytoplasm);GO:0090140(regulation of mitochondrial fission);GO:0090140(regulation of mitochondrial fission)	00230(Purine metabolism);00250(Alanine, aspartate and glutamate metabolism);00250(Alanine, aspartate and glutamate metabolism)	K01939	EC:6.3.4.4	inverted formin-2 isoform X3 [Gallus gallus];inverted formin-2 isoform X1 [Gallus gallus]	protein_coding	3.18152	3.97816	5.44812	1.67962	6.59935	7.49812	3.45165	5.79271	0.612095	-0.708173	0.0478879	1	down	no
ENSGALG00000001791	ENSGALG00000001791	ENSGALT00000097167;ENSGALT00000049772;ENSGALT00000002760	GO:0005575(cellular_component);GO:0005575(cellular_component)	NA	NA	NA	uncharacterized oxidoreductase-like isoform 1 [Gallus gallus];uncharacterized oxidoreductase-like isoform X1 [Gallus gallus]	protein_coding	22.2833	22.9209	31.0108	39.0894	20.6605	24.6208	22.6858	22.7019	1.27171	0.346767	0.0481965	1	up	no
ENSGALG00000009031	SESTD1	ENSGALT00000085469;ENSGALT00000084877;ENSGALT00000102573;ENSGALT00000014692	GO:0005546(phosphatidylinositol-4,5-bisphosphate binding);GO:0010314(phosphatidylinositol-5-phosphate binding);GO:0032266(phosphatidylinositol-3-phosphate binding);GO:0034704(calcium channel complex);GO:0043325(phosphatidylinositol-3,4-bisphosphate binding);GO:0070273(phosphatidylinositol-4-phosphate binding);GO:0070300(phosphatidic acid binding);GO:0080025(phosphatidylinositol-3,5-bisphosphate b…	NA	NA	NA	SEC14 domain and spectrin repeat-containing protein 1 isoform X1 [Gallus gallus]	protein_coding	1.86265	2.46913	2.66296	1.74882	2.63488	4.49697	3.26122	3.05262	0.650287	-0.620851	0.0488146	1	down	no
ENSGALG00000007669	EGR1	ENSGALT00000012431	GO:0000122(negative regulation of transcription by RNA polymerase II);GO:0000977(RNA polymerase II regulatory region sequence-specific DNA binding);GO:0003677(DNA binding);GO:0003700(DNA binding transcription factor activity);GO:0005654(nucleoplasm);GO:0005737(cytoplasm);GO:0006366(transcription by RNA polymerase II);GO:0009749(response to glucose);GO:0030217(T cell differentiation);GO:0030509(BM…	04371(Apelin signaling pathway);04912(GnRH signaling pathway);04933(AGE-RAGE signaling pathway in diabetic complications)	K09203	NA	early growth response protein 1 [Numida meleagris]	protein_coding	16.8881	6.92131	10.061	4.72664	9.23675	2.77177	15.2843	79.802	0.360401	-1.47233	0.0488838	1	down	yes
ENSGALG00000049402	ENSGALG00000049402	ENSGALT00000099910	GO:0001851(complement component C3b binding);GO:0001855(complement component C4b binding);GO:0001861(complement component C4b receptor activity);GO:0004877(complement component C3b receptor activity);GO:0005887(integral component of plasma membrane);GO:0009986(cell surface);GO:0045957(negative regulation of complement activation, alternative pathway);GO:0045959(negative regulation of complement a…	NA	NA	NA	PREDICTED: complement receptor type 2-like isoform X1 [Meleagris gallopavo]	protein_coding	50.8658	47.8193	63.1413	6.13949	89.4918	92.4368	66.9479	79.7268	0.511151	-0.968179	0.0492314	1	down	no
ENSGALG00000029811	BMPER	ENSGALT00000074371	GO:0001657(ureteric bud development);GO:0002043(blood vessel endothelial cell proliferation involved in sprouting angiogenesis);GO:0005576(extracellular region);GO:0005615(extracellular space);GO:0010594(regulation of endothelial cell migration);GO:0030514(negative regulation of BMP signaling pathway);GO:0042118(endothelial cell activation);GO:0048839(inner ear development);GO:0060393(regulation …	NA	NA	NA	BMP-binding endothelial regulator protein precursor [Gallus gallus]	protein_coding	2.87531	3.69588	2.21634	9.06833	3.28823	3.35555	1.99969	2.96627	1.53801	0.621062	0.0492504	1	up	no
ENSGALG00000003063	HYKK	ENSGALT00000004836	GO:0005759(mitochondrial matrix);GO:0006554(lysine catabolic process);GO:0016310(phosphorylation);GO:0047992(hydroxylysine kinase activity)	00310(Lysine degradation)	K18201	EC:2.7.1.81	hydroxylysine kinase isoform X1 [Gallus gallus]	protein_coding	20.3306	11.9624	25.5742	19.059	18.2694	15.4557	12.1398	13.2403	1.30151	0.380191	0.0493819	1	up	no
ENSGALG00000049433	ENSGALG00000049433	ENSGALT00000097106	NA	04512(ECM-receptor interaction)	K06264	NA	leukocyte immunoglobulin-like receptor subfamily B member 5, partial [Gallus gallus]	protein_coding	0.264374	0.291287	0.325338	0.170206	0.589114	0.640319	0.321958	0.572249	0.495002	-1.0145	0.0493902	1	down	yes
ENSGALG00000010940	ACSS3	ENSGALT00000038401	GO:0003824(catalytic activity);GO:0005739(mitochondrion);GO:0008152(metabolic process)	00640(Propanoate metabolism)	K01908	EC:6.2.1.17	acyl-CoA synthetase short-chain family member 3, mitochondrial isoform X1 [Gallus gallus]	protein_coding	28.3489	26.8272	24.5983	41.8222	24.7402	28.7432	22.7114	17.7322	1.29459	0.37249	0.0495788	1	up	no
ENSGALG00000033002	SLC7A3	ENSGALT00000050287;ENSGALT00000061317;ENSGALT00000073381	GO:0000064(L-ornithine transmembrane transporter activity);GO:0005887(integral component of plasma membrane);GO:0015181(arginine transmembrane transporter activity);GO:0015189(L-lysine transmembrane transporter activity);GO:0015297(antiporter activity);GO:1903352(L-ornithine transmembrane transport);GO:1903352(L-ornithine transmembrane transport)	NA	NA	NA	cationic amino acid transporter 3 [Gallus gallus];hypothetical protein CIB84_005418 [Bambusicola thoracicus]	protein_coding	1.88342	2.27721	3.7644	2.63537	1.77265	2.93004	4.50572	10.321	0.540745	-0.88698	0.0497611	1	down	no
ENSGALG00000008616	DDR1	ENSGALT00000014039;ENSGALT00000104443;ENSGALT00000082344	GO:0003416(endochondral bone growth);GO:0005518(collagen binding);GO:0005524(ATP binding);GO:0005925(focal adhesion);GO:0010763(positive regulation of fibroblast migration);GO:0016021(integral component of membrane);GO:0018108(peptidyl-tyrosine phosphorylation);GO:0030199(collagen fibril organization);GO:0030500(regulation of bone mineralization);GO:0031214(biomineral tissue development);GO:00359…	NA	NA	NA	discoidin domain receptor tyrosine kinase 1 precursor [Gallus gallus];discoidin domain receptor tyrosine kinase 1 isoform X2 [Gallus gallus]	protein_coding	0.995756	1.44248	1.13921	1.12254	1.83531	2.10153	1.7824	1.48183	0.652679	-0.615554	0.0498612	1	down	no
ENSGALG00000030920	APOC3	ENSGALT00000067119	NA	03320(PPAR signaling pathway)	K08759	NA	apolipoprotein C-III isoform X1 [Gallus gallus]	protein_coding	6425.63	5477.32	5795.63	12426.3	5006.62	6013.12	6175.04	5095.14	1.3515	0.434566	0.0499984	1	up	no
ENSGALG00000016988	RUBCNL	ENSGALT00000027446	GO:0003674(molecular_function);GO:0005575(cellular_component);GO:0008150(biological_process)	04140(Autophagy - animal)	K19330	NA	protein RUBCNL-like isoform X2 [Gallus gallus]	protein_coding	1.70386	1.64577	1.8674	1.51153	2.46017	4.93099	1.48547	2.59172	0.586707	-0.769288	0.0504782	1	down	no
ENSGALG00000021569	C1QA	ENSGALT00000007608	GO:0005576(extracellular region);GO:0005581(collagen trimer);GO:0006956(complement activation);GO:0006958(complement activation, classical pathway);GO:0070062(extracellular exosome)	04610(Complement and coagulation cascades);05322(Systemic lupus erythematosus);05020(Prion diseases);05133(Pertussis);05150(Staphylococcus aureus infection);05142(Chagas disease (American trypanosomiasis))	K03986	NA	PREDICTED: complement C1q subcomponent subunit A isoform X2 [Coturnix japonica]	protein_coding	92.6493	91.5149	112.636	15.1955	130.135	166.474	113.366	172	0.536099	-0.89943	0.0505453	1	down	no
ENSGALG00000054655	ENSGALG00000054655	ENSGALT00000099826	GO:0004674(protein serine/threonine kinase activity);GO:0005524(ATP binding);GO:0005654(nucleoplasm);GO:0006468(protein phosphorylation)	NA	NA	NA	alpha-protein kinase 2 [Gallus gallus]	protein_coding	0.283236	0.027478	0.281471	1.24229	0.850926	1.39749	1.19208	1.33425	0.384202	-1.38006	0.0507229	1	down	no
ENSGALG00000043035	SHISA2	ENSGALT00000047717	GO:0005789(endoplasmic reticulum membrane);GO:0007275(multicellular organism development);GO:0016021(integral component of membrane)	NA	NA	NA	hypothetical protein CIB84_015829 [Bambusicola thoracicus]	protein_coding	4.3338	6.69222	5.1026	5.21726	6.76665	8.87543	8.65322	6.53342	0.692402	-0.530318	0.0508354	1	down	no
ENSGALG00000032534	ENSGALG00000032534	ENSGALT00000067850	GO:0004672(protein kinase activity);GO:0005089(Rho guanyl-nucleotide exchange factor activity);GO:0005524(ATP binding);GO:0006468(protein phosphorylation);GO:0035023(regulation of Rho protein signal transduction);GO:0043547(positive regulation of GTPase activity)	NA	NA	NA	obscurin isoform X17 [Gallus gallus]	pseudogene	0.013209	0.032981	0.011506	0.020196	0.04163	0.113185	0.015431	0.027325	0.394248	-1.34282	0.0508727	1	down	no
ENSGALG00000011226	ANKRD28	ENSGALT00000098861;ENSGALT00000018312	GO:0000139(Golgi membrane);GO:0005515(protein binding);GO:0005654(nucleoplasm);GO:0005829(cytosol);GO:0048208(COPII vesicle coating);GO:0048208(COPII vesicle coating)	NA	NA	NA	serine/threonine-protein phosphatase 6 regulatory ankyrin repeat subunit A isoform X1 [Gallus gallus]	protein_coding	3.44536	6.51019	4.75659	3.52311	3.82816	3.99365	2.57579	3.68969	1.29445	0.372335	0.0510929	1	up	no
ENSGALG00000052151	ENSGALG00000052151	ENSGALT00000092803	GO:0005125(cytokine activity);GO:0005160(transforming growth factor beta receptor binding);GO:0005615(extracellular space);GO:0010862(positive regulation of pathway-restricted SMAD protein phosphorylation);GO:0042981(regulation of apoptotic process);GO:0043408(regulation of MAPK cascade);GO:0048468(cell development);GO:0060395(SMAD protein signal transduction)	04060(Cytokine-cytokine receptor interaction)	K05504	NA	growth/differentiation factor 15 [Gallus gallus]	protein_coding	0.646996	0.675679	0.550105	1.57757	0.775611	1.50691	1.74511	2.90915	0.4974	-1.00752	0.0511182	1	down	no
ENSGALG00000005678	FLNB	ENSGALT00000048354;ENSGALT00000102383;ENSGALT00000055290;ENSGALT00000036256	GO:0001725(stress fiber);GO:0003334(keratinocyte development);GO:0003382(epithelial cell morphogenesis);GO:0003779(actin binding);GO:0005737(cytoplasm);GO:0005886(plasma membrane);GO:0005903(brush border);GO:0005925(focal adhesion);GO:0007519(skeletal muscle tissue development);GO:0030036(actin cytoskeleton organization);GO:0042802(identical protein binding);GO:0070062(extracellular exosome);GO:0…	04010(MAPK signaling pathway);04510(Focal adhesion);05132(Salmonella infection);05132(Salmonella infection)	K04437	NA	filamin-B [Gallus gallus];filamin-B isoform X4 [Gallus gallus];filamin-B isoform X6 [Gallus gallus]	protein_coding	7.80421	10.0004	7.31141	5.78779	9.55212	11.6075	12.6393	11.4368	0.683172	-0.54968	0.0511558	1	down	no
ENSGALG00000029319	UQCRB	ENSGALT00000075615;ENSGALT00000093148	GO:0005750(mitochondrial respiratory chain complex III);GO:0006122(mitochondrial electron transport, ubiquinol to cytochrome c);GO:0008121(ubiquinol-cytochrome-c reductase activity);GO:0009060(aerobic respiration);GO:0034551(mitochondrial respiratory chain complex III assembly);GO:0034551(mitochondrial respiratory chain complex III assembly)	00190(Oxidative phosphorylation);04260(Cardiac muscle contraction);04260(Cardiac muscle contraction)	K00417	NA	cytochrome b-c1 complex subunit 7 isoform X1 [Numida meleagris];cytochrome b-c1 complex subunit 7 [Gallus gallus]	protein_coding	24.6781	28.2091	31.3793	40.2076	28.4437	20.4267	20.5485	28.3865	1.27267	0.347862	0.0511969	1	up	no
ENSGALG00000029583	PLBD1	ENSGALT00000050600	GO:0004622(lysophospholipase activity);GO:0004623(phospholipase A2 activity);GO:0005615(extracellular space);GO:0005764(lysosome);GO:0005829(cytosol);GO:0006644(phospholipid metabolic process);GO:0016042(lipid catabolic process);GO:0036149(phosphatidylinositol acyl-chain remodeling);GO:0036151(phosphatidylcholine acyl-chain remodeling);GO:0036152(phosphatidylethanolamine acyl-chain remodeling)	NA	NA	NA	phospholipase B-like 1 isoform X1 [Gallus gallus]	protein_coding	13.131	8.8077	9.23666	9.78944	12.864	14.3255	14.21	19.2072	0.675913	-0.56509	0.051437	1	down	no
ENSGALG00000009073	PSEN2	ENSGALT00000068735;ENSGALT00000014765	GO:0000139(Golgi membrane);GO:0000776(kinetochore);GO:0004190(aspartic-type endopeptidase activity);GO:0005637(nuclear inner membrane);GO:0005789(endoplasmic reticulum membrane);GO:0005813(centrosome);GO:0005887(integral component of plasma membrane);GO:0006509(membrane protein ectodomain proteolysis);GO:0007219(Notch signaling pathway);GO:0016485(protein processing);GO:0035556(intracellular sign…	04330(Notch signaling pathway);04330(Notch signaling pathway)	K04522	EC:3.4.23.-	presenilin-2 [Gallus gallus]	protein_coding	6.1708	8.71308	6.88815	2.78126	7.25225	3.02524	2.93948	3.14344	1.50077	0.585707	0.0514671	1	up	no
ENSGALG00000025764	FKBP10	ENSGALT00000045048	GO:0000413(protein peptidyl-prolyl isomerization);GO:0003755(peptidyl-prolyl cis-trans isomerase activity);GO:0005509(calcium ion binding);GO:0005528(FK506 binding);GO:0005789(endoplasmic reticulum membrane);GO:0006457(protein folding);GO:0061077(chaperone-mediated protein folding)	NA	NA	NA	peptidyl-prolyl cis-trans isomerase FKBP10 [Gallus gallus]	protein_coding	2.2578	1.56789	1.04244	2.25865	1.71537	2.69501	3.47433	4.86823	0.558835	-0.839505	0.051469	1	down	no
ENSGALG00000003445	MGST3	ENSGALT00000005458	GO:0004364(glutathione transferase activity);GO:0004602(glutathione peroxidase activity);GO:0005635(nuclear envelope);GO:0005783(endoplasmic reticulum);GO:0016021(integral component of membrane);GO:0070062(extracellular exosome);GO:0098869(cellular oxidant detoxification)	00480(Glutathione metabolism);00980(Metabolism of xenobiotics by cytochrome P450);00982(Drug metabolism - cytochrome P450);00983(Drug metabolism - other enzymes)	K00799	EC:2.5.1.18	microsomal glutathione S-transferase 3 [Gallus gallus]	protein_coding	57.7659	44.3565	42.2949	63.584	30.8447	53.9035	45.9211	27.3796	1.31606	0.396222	0.0514775	1	up	no
ENSGALG00000051885	TTC4	ENSGALT00000098414	GO:0003674(molecular_function);GO:0005575(cellular_component);GO:0005737(cytoplasm);GO:0006457(protein folding);GO:0008150(biological_process);GO:0051879(Hsp90 protein binding)	NA	NA	NA	tetratricopeptide repeat protein 4 [Gallus gallus]	protein_coding	7.00834	12.4471	16.4748	15.6596	9.92924	9.96904	8.04658	11.6385	1.30332	0.382195	0.051628	1	up	no
ENSGALG00000030976	ENSGALG00000030976	ENSGALT00000080735	NA	NA	NA	NA		lncRNA	0.103734	0.43152	0.0001	0.445812	1.16845	1.85868	0.0001	1.47331	0.21801	-2.19753	0.0518458	1	down	no
ENSGALG00000038636	LAPTM5	ENSGALT00000086956;ENSGALT00000061051	GO:0016020(membrane);GO:0016020(membrane)	04142(Lysosome);04142(Lysosome)	K12387	NA	lysosomal-associated transmembrane protein 5 isoform X1 [Gallus gallus]	protein_coding	24.6106	22.4157	26.6404	8.07024	31.3864	40.5181	26.8083	33.3717	0.618822	-0.692403	0.0520477	1	down	no
ENSGALG00000046032	CD83	ENSGALT00000090207	GO:0001817(regulation of cytokine production);GO:0005886(plasma membrane);GO:0006952(defense response);GO:0006959(humoral immune response);GO:0007165(signal transduction)	NA	NA	NA	CD83 antigen [Gallus gallus]	protein_coding	1.73408	1.9237	1.13544	0.385305	2.49638	4.16552	1.3213	2.49101	0.494407	-1.01623	0.0521402	1	down	no
ENSGALG00000037675	COL14A1	ENSGALT00000077257;ENSGALT00000053447	GO:0005581(collagen trimer);GO:0007155(cell adhesion);GO:0007155(cell adhesion)	NA	NA	NA	collagen alpha-1(XIV) chain precursor [Gallus gallus]	protein_coding	1.33016	3.24758	1.14348	1.96003	1.41229	1.10614	1.63881	1.20038	1.4337	0.519747	0.0521594	1	up	no
ENSGALG00000011106	GALNT2	ENSGALT00000093327;ENSGALT00000018092;ENSGALT00000102511	GO:0000139(Golgi membrane);GO:0002378(immunoglobulin biosynthetic process);GO:0004653(polypeptide N-acetylgalactosaminyltransferase activity);GO:0005795(Golgi stack);GO:0016021(integral component of membrane);GO:0016266(O-glycan processing);GO:0018242(protein O-linked glycosylation via serine);GO:0018243(protein O-linked glycosylation via threonine);GO:0030145(manganese ion binding);GO:0030246(ca…	00512(Mucin type O-glycan biosynthesis);00512(Mucin type O-glycan biosynthesis)	K00710	EC:2.4.1.41	polypeptide N-acetylgalactosaminyltransferase 2 [Gallus gallus];PREDICTED: polypeptide N-acetylgalactosaminyltransferase 2 [Meleagris gallopavo]	protein_coding	4.98111	5.65532	6.15924	5.2061	5.49527	3.2344	4.78073	3.55524	1.28924	0.366525	0.0522679	1	up	no
ENSGALG00000027305	SKAP1	ENSGALT00000105221;ENSGALT00000045466;ENSGALT00000103500	GO:0002757(immune response-activating signal transduction);GO:0005070(SH3/SH2 adaptor activity);GO:0005737(cytoplasm);GO:0005886(plasma membrane);GO:0005634(nucleus);GO:0005829(cytosol);GO:0005911(cell-cell junction);GO:0019901(protein kinase binding);GO:0019903(protein phosphatase binding);GO:0042101(T cell receptor complex);GO:0042169(SH2 domain binding);GO:0045785(positive regulation of cell a…	04015(Rap1 signaling pathway);04015(Rap1 signaling pathway)	K17699	NA	src kinase-associated phosphoprotein 1 isoform X3 [Gallus gallus];src kinase-associated phosphoprotein 1 isoform X5 [Gallus gallus]	protein_coding	0.943729	0.763635	0.318321	0.475764	1.35734	2.80069	0.375776	1.36434	0.424108	-1.2375	0.0523488	1	down	no
ENSGALG00000038884	SRL	ENSGALT00000061825;ENSGALT00000074172	GO:0005525(GTP binding);GO:0033018(sarcoplasmic reticulum lumen);GO:0033018(sarcoplasmic reticulum lumen)	04144(Endocytosis);04144(Endocytosis)	K12483	NA	sarcalumenin isoform X1 [Numida meleagris];PREDICTED: sarcalumenin isoform X1 [Meleagris gallopavo]	protein_coding	0.412351	0.38707	2.67048	0.41043	0.326931	0.413284	0.497104	0.55801	2.16135	1.11193	0.0523701	1	up	no
ENSGALG00000012530	FOXRED2	ENSGALT00000020467	GO:0004497(monooxygenase activity);GO:0005788(endoplasmic reticulum lumen);GO:0030433(ubiquitin-dependent ERAD pathway);GO:0050660(flavin adenine dinucleotide binding);GO:0055114(oxidation-reduction process)	NA	NA	NA	FAD-dependent oxidoreductase domain-containing protein 2 [Gallus gallus]	protein_coding	0.866486	1.37826	1.4411	0.802738	1.74356	1.55946	1.89313	2.05347	0.619146	-0.691648	0.0524484	1	down	no
ENSGALG00000046125	PECAM1	ENSGALT00000083717	GO:0007266(Rho protein signal transduction);GO:0009897(external side of plasma membrane);GO:0016021(integral component of membrane);GO:0030334(regulation of cell migration);GO:0030485(smooth muscle contractile fiber);GO:0042060(wound healing);GO:0045121(membrane raft)	04514(Cell adhesion molecules (CAMs))	K06471	NA	platelet endothelial cell adhesion molecule isoform X1 [Gallus gallus]	protein_coding	9.80848	10.1369	10.495	4.41787	13.08	14.6019	12.0999	13.2271	0.657593	-0.604732	0.0525611	1	down	no
ENSGALG00000012259	ENSGALG00000012259	ENSGALT00000020021;ENSGALT00000087229	GO:0005783(endoplasmic reticulum);GO:0030433(ubiquitin-dependent ERAD pathway);GO:0030433(ubiquitin-dependent ERAD pathway)	NA	NA	NA	UBX domain-containing protein 4 isoform X4 [Gallus gallus];UBX domain-containing protein 4 isoform X2 [Gallus gallus]	protein_coding	16.5538	16.4166	15.1856	19.047	14.1781	14.5137	13.8573	12.5615	1.21942	0.286198	0.0526477	1	up	no
ENSGALG00000028790	DNASE2B	ENSGALT00000107993;ENSGALT00000106023;ENSGALT00000014330	GO:0004531(deoxyribonuclease II activity);GO:0005576(extracellular region);GO:0005622(intracellular);GO:0005737(cytoplasm);GO:0006309(apoptotic DNA fragmentation);GO:0006309(apoptotic DNA fragmentation)	04142(Lysosome);04142(Lysosome)	K01158	EC:3.1.22.1	deoxyribonuclease-2-beta isoform X1 [Gallus gallus]	protein_coding	8.3073	10.0567	11.3263	1.28649	15.3496	16.7937	11.4972	14.5245	0.532567	-0.908966	0.0526821	1	down	no
ENSGALG00000032469	ARHGAP45	ENSGALT00000077353;ENSGALT00000074381;ENSGALT00000069437	GO:0005096(GTPase activator activity);GO:0005515(protein binding);GO:0005576(extracellular region);GO:0005829(cytosol);GO:0016020(membrane);GO:0034774(secretory granule lumen);GO:0035556(intracellular signal transduction);GO:0035578(azurophil granule lumen);GO:0043312(neutrophil degranulation);GO:0043547(positive regulation of GTPase activity);GO:0046872(metal ion binding);GO:0051056(regulation o…	NA	NA	NA	rho GTPase-activating protein 45 isoform X6 [Gallus gallus];rho GTPase-activating protein 45 [Gallus gallus];rho GTPase-activating protein 45 isoform X9 [Gallus gallus]	protein_coding	4.7984	4.7887	4.28669	3.71286	6.2221	8.68716	4.80612	5.96037	0.684952	-0.545925	0.0529721	1	down	no
ENSGALG00000051974	ENSGALG00000051974	ENSGALT00000105692	NA	04512(ECM-receptor interaction)	K06264	NA	leukocyte immunoglobulin-like receptor subfamily B member 3 [Gallus gallus]	protein_coding	0.563685	1.44597	0.0001	0.208487	0.768895	2.75181	1.22956	2.71629	0.29709	-1.75103	0.0531272	1	down	no
ENSGALG00000027791	FGF23	ENSGALT00000042711	GO:0005105(type 1 fibroblast growth factor receptor binding);GO:0005615(extracellular space);GO:0005623(cell);GO:0008083(growth factor activity);GO:0010966(regulation of phosphate transport);GO:0010980(positive regulation of vitamin D 24-hydroxylase activity);GO:0030502(negative regulation of bone mineralization);GO:0030643(cellular phosphate ion homeostasis);GO:0042369(vitamin D catabolic proces…	04010(MAPK signaling pathway);04810(Regulation of actin cytoskeleton)	K22428	NA	fibroblast growth factor 23 [Gallus gallus]	protein_coding	0.812189	1.50868	0.546012	0.997296	2.4732	2.3608	1.71906	1.20286	0.498223	-1.00514	0.0534141	1	down	no
ENSGALG00000054208	ENSGALG00000054208	ENSGALT00000101842;ENSGALT00000099986	NA	NA	NA	NA		lncRNA	11.0201	17.7389	14.7325	13.6707	26.2568	23.0018	12.1612	23.869	0.67022	-0.577294	0.0534413	1	down	no
ENSGALG00000000573	PER3	ENSGALT00000000797	GO:0000122(negative regulation of transcription by RNA polymerase II);GO:0019900(kinase binding);GO:0031625(ubiquitin protein ligase binding);GO:0032922(circadian regulation of gene expression);GO:0045187(regulation of circadian sleep/wake cycle, sleep)	05168(Herpes simplex infection)	K21945	NA	period circadian protein homolog 3 [Gallus gallus]	protein_coding	1.05804	1.1784	0.693808	1.45073	2.4636	1.42701	1.58496	1.5451	0.624012	-0.680353	0.0534493	1	down	no
ENSGALG00000017032	SLC25A15	ENSGALT00000027519;ENSGALT00000053921;ENSGALT00000059276	GO:0003735(structural constituent of ribosome);GO:0006412(translation);GO:0006810(transport);GO:0016021(integral component of membrane);GO:0016021(integral component of membrane)	NA	NA	NA	mitochondrial ornithine transporter 1 [Gallus gallus]	protein_coding	1.854	2.11912	3.14796	1.1183	0.997493	0.951468	1.44251	2.05291	1.51337	0.597768	0.0537369	1	up	no
ENSGALG00000010843	GPR137B	ENSGALT00000031860;ENSGALT00000017625	GO:0016021(integral component of membrane);GO:0016021(integral component of membrane)	NA	NA	NA	integral membrane protein GPR137B [Gallus gallus];integral membrane protein GPR137B isoform X1 [Gallus gallus]	protein_coding	2.45584	2.03609	2.16721	2.48615	2.65453	3.81321	3.42815	4.05858	0.655367	-0.609625	0.0537825	1	down	no
ENSGALG00000044813	THUMPD3	ENSGALT00000083334	GO:0003723(RNA binding);GO:0005730(nucleolus);GO:0005737(cytoplasm)	NA	NA	NA	THUMP domain-containing protein 3 isoform X2 [Gallus gallus]	protein_coding	14.3536	15.382	18.1131	15.5394	13.9232	11.4417	12.5833	14.1378	1.21699	0.283318	0.0539086	1	up	no
ENSGALG00000038032	DUT	ENSGALT00000089204;ENSGALT00000052536;ENSGALT00000086444	GO:0000287(magnesium ion binding);GO:0004170(dUTP diphosphatase activity);GO:0005654(nucleoplasm);GO:0005737(cytoplasm);GO:0005739(mitochondrion);GO:0006226(dUMP biosynthetic process);GO:0046081(dUTP catabolic process);GO:0070062(extracellular exosome);GO:0070062(extracellular exosome)	00240(Pyrimidine metabolism);00983(Drug metabolism - other enzymes);00983(Drug metabolism - other enzymes)	K01520	EC:3.6.1.23	deoxyuridine 5'-triphosphate nucleotidohydrolase, mitochondrial isoform X1 [Gallus gallus];deoxyuridine 5'-triphosphate nucleotidohydrolase, mitochondrial isoform X2 [Gallus gallus]	protein_coding	1.58939	1.46591	1.91236	1.7244	1.79421	2.81106	2.42327	3.53124	0.633731	-0.658056	0.0540089	1	down	no
ENSGALG00000016328	GSTA2	ENSGALT00000026339;ENSGALT00000050370;ENSGALT00000065509	GO:0004364(glutathione transferase activity);GO:0005737(cytoplasm);GO:0006749(glutathione metabolic process);GO:0006749(glutathione metabolic process)	00480(Glutathione metabolism);00980(Metabolism of xenobiotics by cytochrome P450);00982(Drug metabolism - cytochrome P450);00983(Drug metabolism - other enzymes);00983(Drug metabolism - other enzymes)	K00799	EC:2.5.1.18	glutathione S-transferase [Gallus gallus]	protein_coding	276.936	139.863	206.552	236.99	151.74	259.601	118.586	92.5574	1.38211	0.466869	0.0540778	1	up	no
ENSGALG00000032199	FGR	ENSGALT00000070756;ENSGALT00000063550	GO:0004715(non-membrane spanning protein tyrosine kinase activity);GO:0005102(receptor binding);GO:0005524(ATP binding);GO:0007169(transmembrane receptor protein tyrosine kinase signaling pathway);GO:0007229(integrin-mediated signaling pathway);GO:0016477(cell migration);GO:0030154(cell differentiation);GO:0031234(extrinsic component of cytoplasmic side of plasma membrane);GO:0038083(peptidyl-tyr…	NA	NA	NA	PREDICTED: tyrosine-protein kinase Fgr isoform X2 [Coturnix japonica];proto-oncogene tyrosine-protein kinase Yrk [Gallus gallus]	protein_coding	5.26831	6.77976	3.4781	6.21406	6.94513	8.83567	7.75122	8.89296	0.670478	-0.576739	0.0540784	1	down	no
ENSGALG00000005030	DOCK10	ENSGALT00000108033;ENSGALT00000096175;ENSGALT00000095459;ENSGALT00000087258;ENSGALT00000094155;ENSGALT00000008057	GO:0005085(guanyl-nucleotide exchange factor activity);GO:0005622(intracellular);GO:0007264(small GTPase mediated signal transduction);GO:0043547(positive regulation of GTPase activity);GO:0043547(positive regulation of GTPase activity)	NA	NA	NA	dedicator of cytokinesis protein 10 isoform X9 [Gallus gallus];dedicator of cytokinesis protein 10 isoform X20 [Gallus gallus];dedicator of cytokinesis protein 10 isoform X12 [Gallus gallus];dedicator of cytokinesis protein 10 isoform X4 [Gallus gallus]	protein_coding	1.28445	0.844863	1.07873	0.600917	1.67636	2.12992	0.846933	1.67955	0.601469	-0.733437	0.0541999	1	down	no
ENSGALG00000005349	MSLN	ENSGALT00000008577	GO:0007160(cell-matrix adhesion);GO:0009986(cell surface)	NA	NA	NA	mesothelin [Gallus gallus]	protein_coding	0.588219	0.791089	0.840451	0.317398	0.945108	1.16936	1.73338	0.878855	0.536771	-0.897621	0.054439	1	down	no
ENSGALG00000008263	CNTN4	ENSGALT00000091194;ENSGALT00000013444	GO:0007155(cell adhesion);GO:0007411(axon guidance);GO:0045665(negative regulation of neuron differentiation);GO:0045665(negative regulation of neuron differentiation)	NA	NA	NA	contactin-4 isoform X1 [Gallus gallus]	protein_coding	0.235681	0.230223	0.358226	0.408253	0.913772	0.359653	0.482182	0.653774	0.511494	-0.967212	0.0544605	1	down	no
ENSGALG00000003774	ATP13A2	ENSGALT00000078141;ENSGALT00000072241;ENSGALT00000005987;ENSGALT00000047559;ENSGALT00000097689	GO:0005524(ATP binding);GO:0005765(lysosomal membrane);GO:0005887(integral component of plasma membrane);GO:0006874(cellular calcium ion homeostasis);GO:0012506(vesicle membrane);GO:0019829(cation-transporting ATPase activity);GO:0043231(intracellular membrane-bounded organelle);GO:0046872(metal ion binding);GO:0098655(cation transmembrane transport);GO:0098655(cation transmembrane transport)	NA	NA	NA	cation-transporting ATPase 13A2 isoform X3 [Gallus gallus];cation-transporting ATPase 13A2 isoform X1 [Gallus gallus];cation-transporting ATPase 13A2 isoform X5 [Gallus gallus];cation-transporting ATPase 13A2 isoform X4 [Gallus gallus]	protein_coding	10.7491	6.39451	10.2829	9.12026	8.35904	14.1508	13.636	21.1279	0.638109	-0.648126	0.0544849	1	down	no
ENSGALG00000011661	SOD2	ENSGALT00000019062	GO:0001306(age-dependent response to oxidative stress);GO:0001836(release of cytochrome c from mitochondria);GO:0001889(liver development);GO:0003032(detection of oxygen);GO:0003069(acetylcholine-mediated vasodilation involved in regulation of systemic arterial blood pressure);GO:0004784(superoxide dismutase activity);GO:0005743(mitochondrial inner membrane);GO:0006357(regulation of transcription…	04068(FoxO signaling pathway);04146(Peroxisome)	K04564	EC:1.15.1.1	MnSOD [Gallus gallus]	protein_coding	92.8229	75.6356	137.907	110.256	78.9105	92.0077	82.6974	74.7738	1.26868	0.343331	0.054535	1	up	no
ENSGALG00000042500	ENSGALG00000042500	ENSGALT00000072210;ENSGALT00000052835	NA	04512(ECM-receptor interaction);04512(ECM-receptor interaction)	K06264	NA	leukocyte immunoglobulin-like receptor subfamily B member 3 [Gallus gallus]	protein_coding	1.84516	3.40201	0.377	0.854813	2.5085	8.72265	0.304096	7.52549	0.339913	-1.55676	0.0545882	1	down	no
ENSGALG00000034534	FAAP24	ENSGALT00000087605;ENSGALT00000065429;ENSGALT00000097134	GO:0003682(chromatin binding);GO:0005654(nucleoplasm);GO:0006281(DNA repair);GO:0043231(intracellular membrane-bounded organelle);GO:0043240(Fanconi anaemia nuclear complex);GO:0043240(Fanconi anaemia nuclear complex)	03460(Fanconi anemia pathway);03460(Fanconi anemia pathway)	K10898	NA	Fanconi anemia core complex-associated protein 24 [Gallus gallus]	protein_coding	0.550741	0.249909	0.247051	0.344434	0.236407	0.327125	0.108862	0.124059	1.74792	0.805638	0.0546099	1	up	no
ENSGALG00000003412	ENSGALG00000003412	ENSGALT00000005397	GO:0005085(guanyl-nucleotide exchange factor activity);GO:0005622(intracellular);GO:0007264(small GTPase mediated signal transduction);GO:0043547(positive regulation of GTPase activity)	04014(Ras signaling pathway);04015(Rap1 signaling pathway);04072(Phospholipase D signaling pathway);05200(Pathways in cancer);05231(Choline metabolism in cancer);05210(Colorectal cancer);05212(Pancreatic cancer)	K08732	NA	ral guanine nucleotide dissociation stimulator isoform X3 [Gallus gallus]	protein_coding	6.70064	8.11806	6.50209	5.19629	8.5323	8.58588	9.55185	11.3191	0.698017	-0.518665	0.0546811	1	down	no
ENSGALG00000016205	PDXK	ENSGALT00000095185;ENSGALT00000053468	GO:0000287(magnesium ion binding);GO:0005524(ATP binding);GO:0005654(nucleoplasm);GO:0005829(cytosol);GO:0008270(zinc ion binding);GO:0008283(cell proliferation);GO:0008478(pyridoxal kinase activity);GO:0009443(pyridoxal 5'-phosphate salvage);GO:0016310(phosphorylation);GO:0030170(pyridoxal phosphate binding);GO:0030955(potassium ion binding);GO:0031402(sodium ion binding);GO:0031403(lithium ion …	00750(Vitamin B6 metabolism);00750(Vitamin B6 metabolism)	K00868	EC:2.7.1.35	pyridoxal kinase isoform 1 [Gallus gallus];pyridoxal kinase isoform 2 [Gallus gallus]	protein_coding	18.4863	29.1466	36.5145	15.9408	23.452	17.3628	15.2729	19.623	1.32198	0.402703	0.0548423	1	up	no
ENSGALG00000045115	ENSGALG00000045115	ENSGALT00000088529;ENSGALT00000102480	GO:0005537(mannose binding);GO:0009986(cell surface);GO:0016021(integral component of membrane);GO:0042806(fucose binding);GO:0046872(metal ion binding);GO:0046872(metal ion binding)	NA	NA	NA	C-type lectin domain family 17, member A isoform X1 [Gallus gallus]	protein_coding	18.6417	12.7066	27.4597	3.8933	21.3775	34.6271	22.5546	36.0103	0.547277	-0.869657	0.054898	1	down	no
ENSGALG00000004231	ENSGALG00000004231	ENSGALT00000098112;ENSGALT00000040455	GO:0002385(mucosal immune response);GO:0004896(cytokine receptor activity);GO:0005886(plasma membrane);GO:0016021(integral component of membrane);GO:0019221(cytokine-mediated signaling pathway);GO:0032002(interleukin-28 receptor complex);GO:0050691(regulation of defense response to virus by host);GO:0051607(defense response to virus);GO:0051607(defense response to virus)	04060(Cytokine-cytokine receptor interaction);04060(Cytokine-cytokine receptor interaction)	K05140	NA	RecName: Full=Interferon lambda receptor 1; Short=IFN-lambda R1; AltName: Full=Cytokine receptor class-II member 12; AltName: Full=Cytokine receptor family 2 member 12; Short=CRF2-12; AltName: Full=Interleukin-28 receptor subunit alpha; Short=IL-28 receptor subunit alpha; Short=IL-28R-alpha; Short=IL-28RA; Flags: Precursor	protein_coding	2.61082	3.18426	4.0851	3.4015	2.02138	3.3718	2.10441	2.84447	1.28424	0.360916	0.0553639	1	up	no
ENSGALG00000029569	ENSGALG00000029569	ENSGALT00000073911	GO:0003924(GTPase activity);GO:0005525(GTP binding);GO:0005811(lipid droplet);GO:0042803(protein homodimerization activity)	NA	NA	NA	GTPase IMAP family member 7 [Gallus gallus]	protein_coding	7.50212	6.17707	4.45975	6.97793	8.10848	15.2015	6.96652	10.2881	0.619183	-0.691562	0.0554677	1	down	no
ENSGALG00000019663	ACBD7	ENSGALT00000031228;ENSGALT00000096090	GO:0000062(fatty-acyl-CoA binding);GO:0000062(fatty-acyl-CoA binding)	03320(PPAR signaling pathway);03320(PPAR signaling pathway)	K08762	NA	acyl-CoA-binding domain-containing protein 7 isoform X2 [Gallus gallus];acyl-CoA-binding domain-containing protein 7 isoform X1 [Gallus gallus]	protein_coding	5.41829	2.99457	3.67631	3.12243	4.94504	11.4517	3.89395	7.7332	0.542809	-0.881485	0.0556088	1	down	no
ENSGALG00000050065	CYSLTR2	ENSGALT00000105753	GO:0001631(cysteinyl leukotriene receptor activity);GO:0005887(integral component of plasma membrane);GO:0007200(phospholipase C-activating G-protein coupled receptor signaling pathway);GO:0007218(neuropeptide signaling pathway);GO:0008528(G-protein coupled peptide receptor activity)	04020(Calcium signaling pathway);04080(Neuroactive ligand-receptor interaction)	K04323	NA	cysteinyl leukotriene receptor 2 [Gallus gallus]	protein_coding	1.26307	1.64838	1.84265	0.299583	2.20521	2.91485	1.85249	2.24515	0.548259	-0.867071	0.0556487	1	down	no
ENSGALG00000013720	FBXO15	ENSGALT00000047045;ENSGALT00000078677	GO:0000209(protein polyubiquitination);GO:0004842(ubiquitin-protein transferase activity);GO:0005829(cytosol);GO:0043687(post-translational protein modification);GO:0043687(post-translational protein modification)	NA	NA	NA	F-box only protein 15 isoform X1 [Gallus gallus];F-box only protein 15 isoform X2 [Gallus gallus]	protein_coding	1.04521	0.497286	0.661232	0.178729	0.220031	0.371952	0.291078	0.374195	1.89497	0.922172	0.0560638	1	up	no
ENSGALG00000050367	ENSGALG00000050367	ENSGALT00000095696;ENSGALT00000103713	NA	NA	NA	NA		lncRNA	1.0778	0.358877	1.90474	0.504087	0.337227	0.371653	0.542362	0.764054	1.90816	0.932179	0.0564659	1	up	no
ENSGALG00000011172	ENSGALG00000011172	ENSGALT00000018214;ENSGALT00000100619	GO:0003774(motor activity);GO:0003779(actin binding);GO:0005524(ATP binding);GO:0005730(nucleolus);GO:0005737(cytoplasm);GO:0005886(plasma membrane);GO:0008360(regulation of cell shape);GO:0016459(myosin complex);GO:0022409(positive regulation of cell-cell adhesion);GO:0030175(filopodium);GO:0030507(spectrin binding);GO:0043005(neuron projection);GO:0043025(neuronal cell body);GO:0051489(regulati…	NA	NA	NA	unconventional myosin-X isoform X1 [Gallus gallus]	protein_coding	0.978595	1.03126	1.20643	0.686675	1.35686	1.83224	1.36564	1.3705	0.658701	-0.602305	0.0566928	1	down	no
ENSGALG00000037545	GRIP2	ENSGALT00000049228;ENSGALT00000078002	GO:0003674(molecular_function);GO:0005737(cytoplasm);GO:0005938(cell cortex);GO:0007281(germ cell development);GO:0008354(germ cell migration);GO:0032019(mitochondrial cloud);GO:0045495(pole plasm);GO:0045495(pole plasm)	NA	NA	NA	glutamate receptor-interacting protein 2 isoform X1 [Gallus gallus];glutamate receptor-interacting protein 2 isoform X4 [Gallus gallus]	protein_coding	0.0001	0.0001	0.13995	0.144771	0.061245	0.457537	0.356632	0.25178	0.252771	-1.9841	0.0568435	1	down	no
ENSGALG00000047208	ENSGALG00000047208	ENSGALT00000097875;ENSGALT00000106588	GO:0003676(nucleic acid binding);GO:0003677(DNA binding);GO:0005634(nucleus);GO:0010629(negative regulation of gene expression);GO:0030097(hemopoiesis);GO:0030099(myeloid cell differentiation);GO:0030218(erythrocyte differentiation);GO:0035188(hatching);GO:0045893(positive regulation of transcription, DNA-templated);GO:0046872(metal ion binding);GO:0048785(hatching gland development);GO:0048785(h…	NA	NA	NA	Krueppel-like factor 2 [Gallus gallus]	protein_coding	1.60508	1.57642	1.19925	4.95619	0.745055	1.60868	1.32831	2.00339	1.64226	0.715679	0.0570959	1	up	no
ENSGALG00000031758	SUGCT	ENSGALT00000051011	GO:0005739(mitochondrion);GO:0047369(succinate-hydroxymethylglutarate CoA-transferase activity)	NA	NA	NA	succinate--hydroxymethylglutarate CoA-transferase isoform X1 [Gallus gallus]	protein_coding	5.75258	3.2429	3.58555	4.38101	3.52793	4.01919	2.03423	2.52241	1.40139	0.486855	0.0571416	1	up	no
ENSGALG00000026298	SERTAD2	ENSGALT00000044202	GO:0003713(transcription coactivator activity);GO:0005634(nucleus);GO:0005737(cytoplasm);GO:0030308(negative regulation of cell growth);GO:0045893(positive regulation of transcription, DNA-templated)	NA	NA	NA	SERTA domain-containing protein 2 isoform X2 [Numida meleagris]	protein_coding	2.77357	3.41761	3.43575	3.01542	3.73991	4.37706	4.73479	4.90335	0.712041	-0.489969	0.0572783	1	down	no
ENSGALG00000033017	C2orf88	ENSGALT00000081688	GO:0005515(protein binding);GO:0005654(nucleoplasm);GO:0005886(plasma membrane);GO:0034237(protein kinase A regulatory subunit binding);GO:0043231(intracellular membrane-bounded organelle)	NA	NA	NA	small membrane A-kinase anchor protein [Gallus gallus]	protein_coding	1.70033	1.11534	1.72883	3.62176	3.04601	8.59768	2.32133	3.56681	0.465796	-1.10223	0.057374	1	down	no
ENSGALG00000042159	SLITRK3	ENSGALT00000080856	GO:0005886(plasma membrane);GO:0007409(axonogenesis);GO:0016021(integral component of membrane);GO:0051965(positive regulation of synapse assembly)	04512(ECM-receptor interaction)	K06263	NA	LOW QUALITY PROTEIN: SLIT and NTRK-like protein 3 [Gallus gallus]	protein_coding	0.41499	0.491511	0.331816	0.550851	0.799346	1.09681	0.669722	0.765098	0.53713	-0.896656	0.0574716	1	down	no
ENSGALG00000016558	VEGFD	ENSGALT00000026720;ENSGALT00000089870;ENSGALT00000087577;ENSGALT00000059641	GO:0005615(extracellular space);GO:0008083(growth factor activity);GO:0008283(cell proliferation);GO:0008284(positive regulation of cell proliferation);GO:0016020(membrane);GO:0042056(chemoattractant activity);GO:0042803(protein homodimerization activity);GO:0043185(vascular endothelial growth factor receptor 3 binding);GO:0048010(vascular endothelial growth factor receptor signaling pathway);GO:…	04010(MAPK signaling pathway);04510(Focal adhesion);04933(AGE-RAGE signaling pathway in diabetic complications);04933(AGE-RAGE signaling pathway in diabetic complications)	K05449	NA	vascular endothelial growth factor D precursor [Gallus gallus];vascular endothelial growth factor D isoform X1 [Gallus gallus];vascular endothelial growth factor D [Gallus gallus]	protein_coding	0.328314	0.320329	0.342248	0.125983	0.32168	1.1614	0.273903	0.786075	0.439185	-1.1871	0.0575823	1	down	no
ENSGALG00000054637	ENSGALG00000054637	ENSGALT00000102015	GO:0005886(plasma membrane);GO:0007411(axon guidance);GO:0016020(membrane);GO:0016525(negative regulation of angiogenesis);GO:0031225(anchored component of membrane);GO:0045664(regulation of neuron differentiation);GO:0046875(ephrin receptor binding);GO:0048013(ephrin receptor signaling pathway);GO:1902961(positive regulation of aspartic-type endopeptidase activity involved in amyloid precursor p…	04010(MAPK signaling pathway)	K05462	NA	LOW QUALITY PROTEIN: ephrin-A3-like [Gallus gallus]	protein_coding	1.41307	1.66195	0.886686	0.784579	2.67696	2.45931	1.7842	2.19586	0.520636	-0.941654	0.0575909	1	down	no
ENSGALG00000014192	ATP10D	ENSGALT00000022955;ENSGALT00000103977	GO:0000287(magnesium ion binding);GO:0004012(phospholipid-translocating ATPase activity);GO:0005524(ATP binding);GO:0005654(nucleoplasm);GO:0005783(endoplasmic reticulum);GO:0005886(plasma membrane);GO:0016021(integral component of membrane);GO:0045332(phospholipid translocation);GO:0045332(phospholipid translocation)	NA	NA	NA	probable phospholipid-transporting ATPase VD isoform X1 [Gallus gallus]	protein_coding	1.39787	1.38227	1.56191	0.894651	2.53682	2.85506	1.25929	1.79487	0.620018	-0.689617	0.0576798	1	down	no
ENSGALG00000015322	IMPG2	ENSGALT00000036908	GO:0005201(extracellular matrix structural constituent);GO:0005540(hyaluronic acid binding);GO:0007601(visual perception);GO:0008201(heparin binding);GO:0016021(integral component of membrane);GO:0033165(interphotoreceptor matrix);GO:0043235(receptor complex)	NA	NA	NA	interphotoreceptor matrix proteoglycan 2 precursor [Gallus gallus]	protein_coding	0.281077	0.815389	0.411328	0.760879	0.337207	0.595375	0.13691	0.08316	1.96822	0.976892	0.0578216	1	up	no
ENSGALG00000043372	RUNX3	ENSGALT00000047770;ENSGALT00000104344	GO:0000981(RNA polymerase II transcription factor activity, sequence-specific DNA binding);GO:0001503(ossification);GO:0002062(chondrocyte differentiation);GO:0005634(nucleus);GO:0006357(regulation of transcription by RNA polymerase II);GO:0030097(hemopoiesis);GO:0030182(neuron differentiation);GO:0045595(regulation of cell differentiation);GO:0045595(regulation of cell differentiation)	NA	NA	NA	runt-related transcription factor 3 [Numida meleagris];runt-related transcription factor 3 [Gallus gallus]	protein_coding	1.02679	0.775379	0.705456	0.952845	1.12968	1.63556	1.00956	1.8139	0.619191	-0.691544	0.0578397	1	down	no
ENSGALG00000008759	LAMP3	ENSGALT00000014248	GO:0005765(lysosomal membrane);GO:0016021(integral component of membrane);GO:0097233(alveolar lamellar body membrane)	04142(Lysosome)	K06562	NA	lysosome-associated membrane glycoprotein 3 precursor [Gallus gallus]	protein_coding	0.727679	0.566055	0.617484	0.413252	0.830553	2.50828	0.447923	1.15298	0.470565	-1.08753	0.0582203	1	down	no
ENSGALG00000001621	CLDN5	ENSGALT00000002477	GO:0005198(structural molecule activity);GO:0005886(plasma membrane);GO:0005923(bicellular tight junction);GO:0016021(integral component of membrane)	04514(Cell adhesion molecules (CAMs));04530(Tight junction)	K06087	NA	claudin-5 [Gallus gallus]	protein_coding	4.51121	6.30473	5.28983	6.85676	4.30893	5.78415	3.18952	4.46536	1.29381	0.371629	0.0582651	1	up	no
ENSGALG00000016693	CSF2RA	ENSGALT00000026942	GO:0004896(cytokine receptor activity);GO:0016021(integral component of membrane);GO:0019221(cytokine-mediated signaling pathway)	04060(Cytokine-cytokine receptor interaction)	K05066	NA	granulocyte-macrophage colony-stimulating factor receptor subunit alpha-like precursor [Gallus gallus]	protein_coding	3.34693	1.66054	3.02917	0.757034	3.15273	4.43	4.05721	4.16996	0.556213	-0.84629	0.0583563	1	down	no
ENSGALG00000027440	COX20	ENSGALT00000045124;ENSGALT00000066386;ENSGALT00000049008;ENSGALT00000052312	GO:0005739(mitochondrion);GO:0009060(aerobic respiration);GO:0016021(integral component of membrane);GO:0033617(mitochondrial respiratory chain complex IV assembly);GO:0033617(mitochondrial respiratory chain complex IV assembly)	NA	NA	NA	PREDICTED: cytochrome c oxidase protein 20 homolog, partial [Meleagris gallopavo];protein FAM36A isoform X3 [Gallus gallus]	protein_coding	4.66617	4.77703	5.46458	7.22439	3.67821	3.93984	4.5707	4.52887	1.32388	0.404776	0.0586851	1	up	no
ENSGALG00000016502	TP53I3	ENSGALT00000062298;ENSGALT00000026619	GO:0003960(NADPH:quinone reductase activity);GO:0006739(NADP metabolic process);GO:0008270(zinc ion binding);GO:0042803(protein homodimerization activity);GO:0048038(quinone binding);GO:0055114(oxidation-reduction process);GO:0070062(extracellular exosome);GO:0070402(NADPH binding);GO:0070402(NADPH binding)	04115(p53 signaling pathway);04115(p53 signaling pathway)	K10133	EC:1.-.-.-	quinone oxidoreductase PIG3 isoform X1 [Gallus gallus]	protein_coding	1.32924	1.39472	0.853851	1.00172	3.35279	1.64939	1.06428	2.4446	0.538067	-0.894142	0.058744	1	down	no
ENSGALG00000003085	CDK1	ENSGALT00000004876;ENSGALT00000088351	GO:0000086(G2/M transition of mitotic cell cycle);GO:0004674(protein serine/threonine kinase activity);GO:0005524(ATP binding);GO:0006468(protein phosphorylation);GO:0034605(cellular response to heat);GO:0034605(cellular response to heat)	04110(Cell cycle);04114(Oocyte meiosis);04115(p53 signaling pathway);04218(Cellular senescence);04540(Gap junction);04914(Progesterone-mediated oocyte maturation);05168(Herpes simplex infection);05168(Herpes simplex infection)	K02087	EC:2.7.11.22;EC:2.7.11.23	cyclin-dependent kinase 1 isoform X1 [Gallus gallus]	protein_coding	2.3527	1.56087	1.15272	1.4792	2.23767	5.38709	2.04435	2.75259	0.526939	-0.924292	0.0587473	1	down	no
ENSGALG00000007771	FAM210B	ENSGALT00000038940	GO:0016021(integral component of membrane)	NA	NA	NA	protein FAM210B, mitochondrial isoform X1 [Gallus gallus]	protein_coding	6.57506	7.28145	9.70861	7.133	10.434	9.91128	9.67081	13.093	0.712104	-0.489841	0.0587613	1	down	no
ENSGALG00000007016	ENSGALG00000007016	ENSGALT00000038512;ENSGALT00000097717	GO:0003674(molecular_function);GO:0005575(cellular_component);GO:0008150(biological_process);GO:0008150(biological_process)	03040(Spliceosome);03040(Spliceosome)	K12869	NA	protein FAM169B isoform X5 [Gallus gallus];protein FAM169B isoform X3 [Gallus gallus]	protein_coding	17.9777	14.7927	18.0359	14.3556	10.2716	13.4646	14.7813	14.3722	1.23204	0.301044	0.0587883	1	up	no
ENSGALG00000004357	ANXA6	ENSGALT00000006950;ENSGALT00000074699;ENSGALT00000006949	GO:0005509(calcium ion binding);GO:0005525(GTP binding);GO:0005544(calcium-dependent phospholipid binding);GO:0005739(mitochondrion);GO:0005765(lysosomal membrane);GO:0005925(focal adhesion);GO:0006816(calcium ion transport);GO:0006937(regulation of muscle contraction);GO:0015276(ligand-gated ion channel activity);GO:0015485(cholesterol binding);GO:0031902(late endosome membrane);GO:0034220(ion t…	NA	NA	NA	annexin A6 isoform X1 [Gallus gallus];annexin A6 [Gallus gallus]	protein_coding	22.3443	17.8255	30.54	9.21634	29.6737	33.4215	26.6029	35.9605	0.636058	-0.652769	0.058843	1	down	no
ENSGALG00000009369	PRDX3	ENSGALT00000076227;ENSGALT00000078355	GO:0005739(mitochondrion);GO:0005769(early endosome);GO:0007005(mitochondrion organization);GO:0008022(protein C-terminus binding);GO:0008284(positive regulation of cell proliferation);GO:0008379(thioredoxin peroxidase activity);GO:0008385(IkappaB kinase complex);GO:0018171(peptidyl-cysteine oxidation);GO:0019901(protein kinase binding);GO:0030099(myeloid cell differentiation);GO:0032496(response…	NA	NA	NA	thioredoxin-dependent peroxide reductase, mitochondrial [Numida meleagris];thioredoxin-dependent peroxide reductase, mitochondrial [Gallus gallus]	protein_coding	118.367	105.476	104.302	134.071	83.143	116.2	94.461	77.9928	1.2432	0.314055	0.0588594	1	up	no
ENSGALG00000011356	ENSGALG00000011356	ENSGALT00000032905;ENSGALT00000051009;ENSGALT00000100033	GO:0003674(molecular_function);GO:0005575(cellular_component);GO:0008150(biological_process);GO:0008150(biological_process)	NA	NA	NA	glutamate-rich protein 3 [Gallus gallus]	protein_coding	1.71488	3.23371	2.03436	2.48361	4.84183	4.57943	2.46446	2.67925	0.649954	-0.621592	0.0588812	1	down	no
ENSGALG00000020569	DIMT1	ENSGALT00000085369	GO:0000179(rRNA (adenine-N6,N6-)-dimethyltransferase activity);GO:0005730(nucleolus);GO:0005759(mitochondrial matrix);GO:0031167(rRNA methylation)	NA	NA	NA	probable dimethyladenosine transferase [Gallus gallus]	protein_coding	4.65558	3.99017	4.75678	4.14412	3.0403	2.97584	3.10857	3.57478	1.38168	0.466426	0.0589849	1	up	no
ENSGALG00000006013	ZNF512B	ENSGALT00000076756;ENSGALT00000009675;ENSGALT00000075925	GO:0046872(metal ion binding);GO:0046872(metal ion binding)	00240(Pyrimidine metabolism);00983(Drug metabolism - other enzymes);00983(Drug metabolism - other enzymes)	K00876	EC:2.7.1.48	zinc finger protein 512B isoform X1 [Gallus gallus];zinc finger protein 512B isoform X5 [Gallus gallus];zinc finger protein 512B isoform X6 [Gallus gallus]	protein_coding	5.67928	5.231	6.13507	5.53378	7.8641	7.48713	7.0002	9.12928	0.717237	-0.479478	0.0590362	1	down	no
ENSGALG00000012200	GCH1	ENSGALT00000019922	GO:0003934(GTP cyclohydrolase I activity);GO:0005525(GTP binding);GO:0005654(nucleoplasm);GO:0005829(cytosol);GO:0006729(tetrahydrobiopterin biosynthetic process);GO:0008270(zinc ion binding);GO:0014916(regulation of lung blood pressure);GO:0031410(cytoplasmic vesicle);GO:0031965(nuclear membrane);GO:0032496(response to lipopolysaccharide);GO:0034341(response to interferon-gamma);GO:0034612(respo…	00790(Folate biosynthesis)	K01495	EC:3.5.4.16	GTP cyclohydrolase 1 [Gallus gallus]	protein_coding	91.5499	80.2416	91.921	125.612	75.2611	57.9236	101.376	61.4964	1.31503	0.395096	0.0590885	1	up	no
ENSGALG00000013034	CECR2	ENSGALT00000021278;ENSGALT00000070397;ENSGALT00000092087	GO:0001842(neural fold formation);GO:0001843(neural tube closure);GO:0005719(nuclear euchromatin);GO:0007338(single fertilization);GO:0043044(ATP-dependent chromatin remodeling);GO:0060122(inner ear receptor cell stereocilium organization);GO:0090102(cochlea development);GO:0090537(CERF complex);GO:0090537(CERF complex)	04010(MAPK signaling pathway);04012(ErbB signaling pathway);04068(FoxO signaling pathway);04150(mTOR signaling pathway);04510(Focal adhesion);04810(Regulation of actin cytoskeleton);04910(Insulin signaling pathway);04914(Progesterone-mediated oocyte maturation);04270(Vascular smooth muscle contraction);04270(Vascular smooth muscle contraction)	K04365	EC:2.7.11.1	cat eye syndrome critical region protein 2 [Gallus gallus]	protein_coding	0.651656	0.859441	0.791405	0.58983	1.16049	0.811581	1.27023	1.40831	0.621924	-0.685189	0.0591559	1	down	no
ENSGALG00000009338	ZFYVE1	ENSGALT00000015206	GO:0000407(phagophore assembly site);GO:0005545(1-phosphatidylinositol binding);GO:0005547(phosphatidylinositol-3,4,5-trisphosphate binding);GO:0005776(autophagosome);GO:0005783(endoplasmic reticulum);GO:0005795(Golgi stack);GO:0008270(zinc ion binding);GO:0010923(negative regulation of phosphatase activity);GO:0043325(phosphatidylinositol-3,4-bisphosphate binding);GO:0044233(ER-mitochondrion mem…	04140(Autophagy - animal)	K17603	NA	zinc finger FYVE domain-containing protein 1 [Gallus gallus]	protein_coding	7.67035	9.65479	8.36217	10.5126	7.70536	8.71986	6.32367	7.04997	1.21481	0.28073	0.0592184	1	up	no
ENSGALG00000050332	ENSGALG00000050332	ENSGALT00000102216	GO:0016021(integral component of membrane)	NA	NA	NA	hypothetical protein CIB84_001766 [Bambusicola thoracicus]	protein_coding	1.28475	1.12401	1.45308	1.4735	1.84466	2.66831	1.61957	2.15282	0.643947	-0.634985	0.0595141	1	down	no
ENSGALG00000054366	ENSGALG00000054366	ENSGALT00000091723;ENSGALT00000107454;ENSGALT00000091025;ENSGALT00000098705	GO:0000722(telomere maintenance via recombination);GO:0003720(telomerase activity);GO:0005697(telomerase holoenzyme complex);GO:0016363(nuclear matrix);GO:0016363(nuclear matrix)	NA	NA	NA	telomerase protein component 1 [Chrysemys picta bellii];LOW QUALITY PROTEIN: telomerase protein component 1-like [Octodon degus];hypothetical protein parPi_0018662 [Paroedura picta];telomerase protein component 1 isoform X2 [Terrapene mexicana triunguis]	protein_coding	0.787474	0.77468	1.48126	0.758726	1.5618	1.1382	1.50562	2.17183	0.596186	-0.746166	0.0597218	1	down	no
ENSGALG00000033557	CTSH	ENSGALT00000081677	GO:0004177(aminopeptidase activity);GO:0004197(cysteine-type endopeptidase activity);GO:0005615(extracellular space);GO:0005764(lysosome);GO:0006955(immune response);GO:0008656(cysteine-type endopeptidase activator activity involved in apoptotic process);GO:0010952(positive regulation of peptidase activity);GO:0051603(proteolysis involved in cellular protein catabolic process);GO:2001235(positive…	04142(Lysosome);04210(Apoptosis)	K01366	EC:3.4.22.16	pro-cathepsin H precursor [Gallus gallus]	protein_coding	50.7222	48.5029	55.1926	40.9815	69.0362	68.2183	65.3543	72.7481	0.709621	-0.494879	0.0598461	1	down	no
ENSGALG00000053961	ENSGALG00000053961	ENSGALT00000091941	GO:0005049(nuclear export signal receptor activity);GO:0005643(nuclear pore);GO:0005737(cytoplasm);GO:0006611(protein export from nucleus);GO:0008536(Ran GTPase binding)	NA	NA	NA	LOW QUALITY PROTEIN: ran-binding protein 17 [Gallus gallus]	protein_coding	1.09776	0.124889	1.37891	0.677176	0.408274	0.268191	0.09079	0.726546	2.19489	1.13415	0.0600528	1	up	no
ENSGALG00000044433	ENSGALG00000044433	ENSGALT00000086771	GO:0003735(structural constituent of ribosome);GO:0005622(intracellular);GO:0005739(mitochondrion);GO:0005763(mitochondrial small ribosomal subunit);GO:0005840(ribosome);GO:0006412(translation);GO:0032543(mitochondrial translation)	03010(Ribosome)	K02956	NA	28S ribosomal protein S15, mitochondrial [Gallus gallus]	protein_coding	37.5304	29.4176	33.8413	44.9621	28.7413	31.8573	30.0308	28.9576	1.21879	0.285448	0.0602055	1	up	no
ENSGALG00000009974	MMAA	ENSGALT00000016214	GO:0003924(GTPase activity);GO:0005525(GTP binding)	NA	NA	NA	PREDICTED: methylmalonic aciduria type A protein, mitochondrial isoform X1 [Meleagris gallopavo]	protein_coding	5.44146	5.31878	4.60111	6.13387	4.7167	3.88085	3.97856	4.4927	1.25933	0.332653	0.0603355	1	up	no
ENSGALG00000010592	TET2	ENSGALT00000108375;ENSGALT00000106013;ENSGALT00000017236;ENSGALT00000102312	GO:0001822(kidney development);GO:0002318(myeloid progenitor cell differentiation);GO:0006211(5-methylcytosine catabolic process);GO:0006493(protein O-linked glycosylation);GO:0008198(ferrous iron binding);GO:0008270(zinc ion binding);GO:0009791(post-embryonic development);GO:0019858(cytosine metabolic process);GO:0020027(hemoglobin metabolic process);GO:0030099(myeloid cell differentiation);GO:0…	NA	NA	NA	methylcytosine dioxygenase TET2 isoform X2 [Gallus gallus];methylcytosine dioxygenase TET2 isoform X1 [Gallus gallus]	protein_coding	0.39252	0.474182	0.364391	0.417078	0.899221	0.888	0.404653	0.624018	0.58531	-0.772726	0.0603755	1	down	no
ENSGALG00000015433	ABCA1	ENSGALT00000024891	GO:0005524(ATP binding);GO:0005887(integral component of plasma membrane);GO:0006869(lipid transport);GO:0006911(phagocytosis, engulfment);GO:0033344(cholesterol efflux);GO:0034186(apolipoprotein A-I binding);GO:0042626(ATPase activity, coupled to transmembrane movement of substances);GO:0043231(intracellular membrane-bounded organelle);GO:0043691(reverse cholesterol transport);GO:0055085(transme…	02010(ABC transporters)	K05641	NA	ATP-binding cassette sub-family A member 1 [Gallus gallus]	protein_coding	5.38847	9.87002	7.9543	7.79767	14.5863	10.2323	9.59074	10.6037	0.688921	-0.537589	0.0603945	1	down	no
ENSGALG00000008999	AFAP1L2	ENSGALT00000014639;ENSGALT00000093954	GO:0005737(cytoplasm);GO:0005886(plasma membrane);GO:0006954(inflammatory response);GO:0007346(regulation of mitotic cell cycle);GO:0017124(SH3 domain binding);GO:0030296(protein tyrosine kinase activator activity);GO:0032675(regulation of interleukin-6 production);GO:0032757(positive regulation of interleukin-8 production);GO:0035591(signaling adaptor activity);GO:0042169(SH2 domain binding);GO:…	NA	NA	NA	actin filament-associated protein 1-like 2 isoform X11 [Gallus gallus];actin filament-associated protein 1-like 2 isoform X4 [Gallus gallus]	protein_coding	3.0957	3.26599	2.40856	2.41449	3.66735	3.99709	5.03438	4.08418	0.666432	-0.58547	0.0604026	1	down	no
ENSGALG00000050946	ENSGALG00000050946	ENSGALT00000091054	NA	NA	NA	NA	uncharacterized protein LOC426064 isoform X1 [Gallus gallus]	protein_coding	53.4303	41.2288	51.1275	33.9184	63.19	82.8605	53.9935	63.2954	0.682408	-0.551294	0.0604717	1	down	no
ENSGALG00000001171	SEMA6B	ENSGALT00000093261;ENSGALT00000001774	GO:0001755(neural crest cell migration);GO:0005887(integral component of plasma membrane);GO:0030215(semaphorin receptor binding);GO:0030335(positive regulation of cell migration);GO:0045499(chemorepellent activity);GO:0048843(negative regulation of axon extension involved in axon guidance);GO:0050919(negative chemotaxis);GO:0071526(semaphorin-plexin signaling pathway);GO:0071526(semaphorin-plexi…	04360(Axon guidance);04360(Axon guidance)	K06842	NA	semaphorin-6B isoform X2 [Gallus gallus]	protein_coding	0.869947	0.955548	1.39077	0.700887	1.42109	1.93531	1.92466	1.00948	0.622707	-0.683375	0.0605951	1	down	no
ENSGALG00000017167	SLC35F2	ENSGALT00000027727;ENSGALT00000083967	GO:0006810(transport);GO:0016021(integral component of membrane);GO:0016021(integral component of membrane)	NA	NA	NA	solute carrier family 35 member F2 isoform X2 [Gallus gallus];solute carrier family 35 member F2 isoform X1 [Gallus gallus]	protein_coding	1.45108	2.36312	1.1911	0.577248	0.953155	1.25197	0.358119	0.109968	2.08832	1.06235	0.0606606	1	up	no
ENSGALG00000035506	FAU	ENSGALT00000089439	GO:0003735(structural constituent of ribosome);GO:0005840(ribosome);GO:0006412(translation)	03010(Ribosome)	K02983	NA	PREDICTED: ubiquitin-like protein FUBI isoform X3 [Pantholops hodgsonii]	protein_coding	485.85	507.21	436.385	462.252	315.716	417.642	377.792	447.314	1.21382	0.279556	0.0607714	1	up	no
ENSGALG00000002408	NCDN	ENSGALT00000003792;ENSGALT00000091268;ENSGALT00000100010	GO:0016020(membrane);GO:0031175(neuron projection development);GO:0043005(neuron projection);GO:0045453(bone resorption);GO:0045453(bone resorption)	NA	NA	NA	neurochondrin [Gallus gallus]	protein_coding	5.16251	4.29177	8.6893	6.86191	3.87344	3.7637	6.67112	4.38243	1.33786	0.419925	0.0608583	1	up	no
ENSGALG00000001564	ATP2A3	ENSGALT00000002375;ENSGALT00000105379	GO:0005388(calcium-transporting ATPase activity);GO:0005524(ATP binding);GO:0005887(integral component of plasma membrane);GO:0006874(cellular calcium ion homeostasis);GO:0033017(sarcoplasmic reticulum membrane);GO:0046872(metal ion binding);GO:0070588(calcium ion transmembrane transport);GO:0070588(calcium ion transmembrane transport)	04020(Calcium signaling pathway);04020(Calcium signaling pathway)	K05853	EC:3.6.3.8	sarcoplasmic/endoplasmic reticulum calcium ATPase 3 [Gallus gallus];sarcoplasmic/endoplasmic reticulum calcium ATPase 3 isoform X1 [Gallus gallus]	protein_coding	1.86342	3.2198	2.40308	1.89478	3.52609	4.60093	2.6423	3.24338	0.669469	-0.57891	0.06116	1	down	no
ENSGALG00000007831	TLX1	ENSGALT00000012707	GO:0000978(RNA polymerase II proximal promoter sequence-specific DNA binding);GO:0005634(nucleus);GO:0006366(transcription by RNA polymerase II);GO:0007275(multicellular organism development);GO:0045944(positive regulation of transcription by RNA polymerase II)	NA	NA	NA	T-cell leukemia homeobox protein 1 [Gallus gallus]	protein_coding	0.049815	0.187375	0.0001	0.575179	0.589634	1.06346	0.463036	0.559452	0.30366	-1.71947	0.0612072	1	down	no
ENSGALG00000047911	ENSGALG00000047911	ENSGALT00000103540;ENSGALT00000092647;ENSGALT00000091694	GO:0005200(structural constituent of cytoskeleton);GO:0005882(intermediate filament);GO:0005882(intermediate filament)	NA	NA	NA	hypothetical protein CIB84_010896, partial [Bambusicola thoracicus]	protein_coding	0.0001	0.0001	0.247421	0.0001	0.0001	0.324183	0.623553	0.603269	0.159706	-2.64651	0.0614473	1	down	no
ENSGALG00000032530	SASH3	ENSGALT00000054712	GO:0002639(positive regulation of immunoglobulin production);GO:0002726(positive regulation of T cell cytokine production);GO:0005634(nucleus);GO:0005737(cytoplasm);GO:0030890(positive regulation of B cell proliferation);GO:0032729(positive regulation of interferon-gamma production);GO:0032733(positive regulation of interleukin-10 production);GO:0032743(positive regulation of interleukin-2 produc…	NA	NA	NA	SAM and SH3 domain-containing protein 3 [Gallus gallus]	protein_coding	4.50672	5.62385	3.91688	4.81836	5.4852	9.13433	8.10316	6.39513	0.647913	-0.626127	0.0614574	1	down	no
ENSGALG00000005378	ARNTL	ENSGALT00000095064;ENSGALT00000008634;ENSGALT00000078497	GO:0001046(core promoter sequence-specific DNA binding);GO:0003677(DNA binding);GO:0005667(transcription factor complex);GO:0006366(transcription by RNA polymerase II);GO:0007283(spermatogenesis);GO:0007623(circadian rhythm);GO:0016605(PML body);GO:0017162(aryl hydrocarbon receptor binding);GO:0032007(negative regulation of TOR signaling);GO:0032922(circadian regulation of gene expression);GO:003…	05168(Herpes simplex infection);05168(Herpes simplex infection)	K02296	NA	aryl hydrocarbon receptor nuclear translocator-like protein 1 isoform A [Patagioenas fasciata monilis];aryl hydrocarbon receptor nuclear translocator-like protein 1 [Gallus gallus]	protein_coding	2.61964	4.76856	4.13966	3.56024	1.86039	3.72211	3.32933	2.41846	1.33166	0.413227	0.0615621	1	up	no
ENSGALG00000043929	ENSGALG00000043929	ENSGALT00000085556;ENSGALT00000099562;ENSGALT00000085757	GO:0000166(nucleotide binding);GO:0003723(RNA binding);GO:0005634(nucleus);GO:0006397(mRNA processing);GO:0006397(mRNA processing)	NA	NA	NA	heterogeneous nuclear ribonucleoprotein L isoform X2 [Chelonia mydas]	protein_coding	19.8062	22.8446	19.784	20.9062	25.1525	32.8432	30.9222	27.6259	0.715105	-0.483773	0.0616341	1	down	no
ENSGALG00000040189	RIPK4	ENSGALT00000070155	GO:0004674(protein serine/threonine kinase activity);GO:0005515(protein binding);GO:0005524(ATP binding);GO:0006468(protein phosphorylation)	NA	NA	NA	receptor-interacting serine/threonine-protein kinase 4 [Gallus gallus]	protein_coding	3.72086	7.24083	7.16972	6.57234	6.34858	3.43501	4.45039	4.41766	1.32448	0.405426	0.0617962	1	up	no
ENSGALG00000017485	TLR1A	ENSGALT00000028179	GO:0002224(toll-like receptor signaling pathway);GO:0002755(MyD88-dependent toll-like receptor signaling pathway);GO:0004888(transmembrane signaling receptor activity);GO:0005887(integral component of plasma membrane);GO:0006954(inflammatory response);GO:0034150(toll-like receptor 6 signaling pathway);GO:0042088(T-helper 1 type immune response);GO:0042496(detection of diacyl bacterial lipopeptide…	04620(Toll-like receptor signaling pathway)	K05398	NA	toll-like receptor1 isoform X1 [Gallus gallus]	protein_coding	0.722762	0.307415	0.470615	0.159802	0.837655	1.29254	0.570572	0.760101	0.47982	-1.05943	0.0618345	1	down	no
ENSGALG00000031720	LGI1	ENSGALT00000106354;ENSGALT00000062086;ENSGALT00000066345	GO:0005102(receptor binding);GO:0005615(extracellular space);GO:0007411(axon guidance);GO:0030307(positive regulation of cell growth);GO:0030307(positive regulation of cell growth)	NA	NA	NA	hypothetical protein llap_11820 [Limosa lapponica baueri]	protein_coding	0.593544	0.173349	0.448003	0.362443	0.177942	0.30349	0.22985	0.17629	1.77714	0.829558	0.0619291	1	up	no
ENSGALG00000006267	TPX2	ENSGALT00000010129;ENSGALT00000084713;ENSGALT00000088315	GO:0005819(spindle);GO:0005874(microtubule);GO:0032147(activation of protein kinase activity);GO:0060236(regulation of mitotic spindle organization);GO:0060236(regulation of mitotic spindle organization)	NA	NA	NA	targeting protein for Xklp2 isoform X4 [Gallus gallus];targeting protein for Xklp2 isoform X3 [Gallus gallus]	protein_coding	0.516536	1.24456	0.42788	0.750612	1.28221	2.13407	0.867276	1.02842	0.553389	-0.853635	0.0620203	1	down	no
ENSGALG00000042220	PRUNE1	ENSGALT00000057077	GO:0004427(inorganic diphosphatase activity);GO:0005634(nucleus);GO:0005737(cytoplasm);GO:0005925(focal adhesion);GO:0046872(metal ion binding)	00230(Purine metabolism)	K01514	EC:3.6.1.11	exopolyphosphatase PRUNE1 [Gallus gallus]	protein_coding	14.166	17.2916	9.26924	17.5201	8.39489	11.0304	12.6704	13.4174	1.27978	0.355901	0.0620243	1	up	no
ENSGALG00000009479	ENSGALG00000009479	ENSGALT00000015431	GO:0002244(hematopoietic progenitor cell differentiation);GO:0005737(cytoplasm);GO:0005769(early endosome);GO:0005829(cytosol);GO:0017145(stem cell division);GO:0034058(endosomal vesicle fusion);GO:0035726(common myeloid progenitor cell proliferation);GO:0042176(regulation of protein catabolic process);GO:0043231(intracellular membrane-bounded organelle);GO:0048536(spleen development)	NA	NA	NA	sterile alpha motif domain-containing protein 9-like [Gallus gallus]	protein_coding	0.467438	0.117886	0.480941	0.367164	0.23918	1.58725	0.334871	1.16234	0.431283	-1.21329	0.0621992	1	down	no
ENSGALG00000010311	NAV3	ENSGALT00000091198;ENSGALT00000104030;ENSGALT00000102652;ENSGALT00000091169;ENSGALT00000104500;ENSGALT00000102821;ENSGALT00000094699;ENSGALT00000092313;ENSGALT00000016778	GO:0005524(ATP binding);GO:0005524(ATP binding)	NA	NA	NA	neuron navigator 3 isoform X12 [Gallus gallus];neuron navigator 3 isoform X4 [Gallus gallus];neuron navigator 3 [Gallus gallus];neuron navigator 3 isoform X9 [Gallus gallus];neuron navigator 3 isoform X10 [Gallus gallus];neuron navigator 3 isoform X6 [Gallus gallus];neuron navigator 3 isoform X3 [Gallus gallus]	protein_coding	0.0681807	0.0406134	0.0873575	0.0314373	0.159412	0.113203	0.0321457	0.234857	0.421759	-1.24551	0.0622011	1	down	no
ENSGALG00000030701	IQCC	ENSGALT00000056327	GO:0003674(molecular_function);GO:0005575(cellular_component);GO:0008150(biological_process)	NA	NA	NA	IQ domain-containing protein C [Gallus gallus]	protein_coding	1.99027	2.33625	2.38885	2.4497	3.44573	4.71416	3.83634	3.0249	0.610145	-0.712777	0.0623309	1	down	no
ENSGALG00000033244	DNM3	ENSGALT00000103406;ENSGALT00000079833	GO:0001917(photoreceptor inner segment);GO:0003924(GTPase activity);GO:0005515(protein binding);GO:0005525(GTP binding);GO:0005739(mitochondrion);GO:0005794(Golgi apparatus);GO:0005874(microtubule);GO:0006897(endocytosis);GO:0007416(synapse assembly);GO:0014069(postsynaptic density);GO:0030424(axon);GO:0031798(type 1 metabotropic glutamate receptor binding);GO:0031802(type 5 metabotropic glutamat…	04144(Endocytosis);04144(Endocytosis)	K01528	EC:3.6.5.5	PREDICTED: dynamin-3-like isoform X2 [Meleagris gallopavo];PREDICTED: dynamin-3 isoform X6 [Coturnix japonica]	protein_coding	0.753915	0.475307	0.594675	0.794964	1.59512	1.66526	0.720003	1.29181	0.496731	-1.00946	0.0625281	1	down	no
ENSGALG00000016828	GRTP1	ENSGALT00000027169	GO:0005096(GTPase activator activity);GO:0005622(intracellular);GO:0006886(intracellular protein transport);GO:0012505(endomembrane system);GO:0017137(Rab GTPase binding);GO:0031338(regulation of vesicle fusion);GO:0090630(activation of GTPase activity)	NA	NA	NA	growth hormone-regulated TBC protein 1 [Gallus gallus]	protein_coding	5.3992	4.34908	6.44563	10.9617	4.66751	4.77499	5.01653	5.58512	1.35479	0.43807	0.0628361	1	up	no
ENSGALG00000003929	SYS1	ENSGALT00000006261	GO:0005802(trans-Golgi network);GO:0005829(cytosol);GO:0006895(Golgi to endosome transport);GO:0030173(integral component of Golgi membrane);GO:0043001(Golgi to plasma membrane protein transport)	NA	NA	NA	protein SYS1 homolog [Gallus gallus]	protein_coding	12.7174	13.4595	14.1218	16.3739	10.293	13.6762	10.8596	11.9925	1.2104	0.275486	0.0630018	1	up	no
ENSGALG00000011718	ZBTB1	ENSGALT00000037416;ENSGALT00000098889;ENSGALT00000107925	GO:0003676(nucleic acid binding);GO:0046872(metal ion binding);GO:0000122(negative regulation of transcription by RNA polymerase II);GO:0002711(positive regulation of T cell mediated immunity);GO:0016604(nuclear body);GO:0019985(translesion synthesis);GO:0030183(B cell differentiation);GO:0032825(positive regulation of natural killer cell differentiation);GO:0033077(T cell differentiation in thym…	NA	NA	NA	zinc finger and BTB domain-containing protein 1 isoform X1 [Gallus gallus];zinc finger and BTB domain-containing protein 1 isoform X3 [Gallus gallus]	protein_coding	4.21794	4.55322	4.83525	3.1714	2.3742	3.11573	2.63309	4.99332	1.27915	0.35519	0.0630238	1	up	no
ENSGALG00000012639	MTERF2	ENSGALT00000020628	GO:0003676(nucleic acid binding);GO:0003690(double-stranded DNA binding);GO:0005759(mitochondrial matrix);GO:0006355(regulation of transcription, DNA-templated);GO:0006393(termination of mitochondrial transcription);GO:0042803(protein homodimerization activity);GO:0044212(transcription regulatory region DNA binding)	NA	NA	NA	transcription termination factor 2, mitochondrial isoform X1 [Gallus gallus]	protein_coding	3.7356	2.44386	4.86497	3.25985	2.52736	2.8683	2.47759	3.06027	1.3083	0.387689	0.0632569	1	up	no
ENSGALG00000034917	GCDH	ENSGALT00000083877;ENSGALT00000068270;ENSGALT00000103318;ENSGALT00000104218	GO:0000062(fatty-acyl-CoA binding);GO:0003995(acyl-CoA dehydrogenase activity);GO:0005739(mitochondrion);GO:0009055(electron transfer activity);GO:0033539(fatty acid beta-oxidation using acyl-CoA dehydrogenase);GO:0050660(flavin adenine dinucleotide binding);GO:0052890(oxidoreductase activity, acting on the CH-CH group of donors, with a flavin as acceptor);GO:0055088(lipid homeostasis);GO:0055088…	00071(Fatty acid degradation);00310(Lysine degradation);00380(Tryptophan metabolism);00380(Tryptophan metabolism)	K00252	EC:1.3.8.6	glutaryl-CoA dehydrogenase, mitochondrial [Gallus gallus]	protein_coding	38.8103	27.1622	30.2936	48.9523	20.2532	28.389	36.0627	26.7628	1.30278	0.381598	0.0634001	1	up	no
ENSGALG00000008365	CHRM4	ENSGALT00000091746;ENSGALT00000013620	GO:0005887(integral component of plasma membrane);GO:0007197(adenylate cyclase-inhibiting G-protein coupled acetylcholine receptor signaling pathway);GO:0016907(G-protein coupled acetylcholine receptor activity);GO:0030054(cell junction);GO:0040012(regulation of locomotion);GO:0045211(postsynaptic membrane);GO:0045211(postsynaptic membrane)	04080(Neuroactive ligand-receptor interaction);04810(Regulation of actin cytoskeleton);04810(Regulation of actin cytoskeleton)	K04132	NA	muscarinic acetylcholine receptor M4 isoform X3 [Gallus gallus];muscarinic acetylcholine receptor M4 isoform X4 [Gallus gallus]	protein_coding	1.75594	4.18262	1.81283	2.29	1.39259	1.67076	2.40673	1.29228	1.48489	0.570359	0.0634058	1	up	no
ENSGALG00000008123	RINT1	ENSGALT00000013186	GO:0005783(endoplasmic reticulum);GO:0048193(Golgi vesicle transport);GO:0060628(regulation of ER to Golgi vesicle-mediated transport);GO:0070939(Dsl1/NZR complex);GO:1902504(regulation of signal transduction involved in mitotic G2 DNA damage checkpoint)	NA	NA	NA	RAD50-interacting protein 1 [Gallus gallus]	protein_coding	2.81357	2.74309	4.02618	4.36378	2.29405	2.6208	3.25631	2.50987	1.30574	0.384864	0.0635499	1	up	no
ENSGALG00000048338	ENSGALG00000048338	ENSGALT00000102806	NA	NA	NA	NA	leukocyte immunoglobulin-like receptor subfamily B member 5, partial [Gallus gallus]	protein_coding	0.80532	0.853893	0.54932	0.653656	1.9411	1.70096	1.54126	0.667884	0.489162	-1.03162	0.0637044	1	down	no
ENSGALG00000028290	C1H21ORF91	ENSGALT00000043255	GO:0005515(protein binding);GO:0005575(cellular_component);GO:0007399(nervous system development);GO:0021895(cerebral cortex neuron differentiation);GO:0030154(cell differentiation);GO:0060999(positive regulation of dendritic spine development)	NA	NA	NA	protein EURL isoform X1 [Gallus gallus]	protein_coding	0.676955	0.964265	0.983106	0.702895	1.019	1.7919	1.00243	2.32997	0.541601	-0.884697	0.0637072	1	down	no
ENSGALG00000051033	ENSGALG00000051033	ENSGALT00000099854	GO:0005044(scavenger receptor activity);GO:0005737(cytoplasm);GO:0005886(plasma membrane);GO:0005903(brush border);GO:0006898(receptor-mediated endocytosis);GO:0009897(external side of plasma membrane)	NA	NA	NA	antigen WC1.1 isoform X1 [Gallus gallus]	protein_coding	0.142746	0.683024	0.240841	0.526399	0.209497	0.084673	0.120808	0.352534	2.07555	1.05349	0.0638072	1	up	no
ENSGALG00000046559	ENSGALG00000046559	ENSGALT00000088719	NA	04514(Cell adhesion molecules (CAMs))	K06744	NA	programmed cell death protein 1 [Gallus gallus]	protein_coding	0.968167	0.486468	0.222502	0.26767	0.612148	2.58574	0.5572	1.04899	0.404825	-1.30463	0.0639313	1	down	no
ENSGALG00000016522	PPEF1	ENSGALT00000026662;ENSGALT00000061130	GO:0004721(phosphoprotein phosphatase activity);GO:0005506(iron ion binding);GO:0005509(calcium ion binding);GO:0006470(protein dephosphorylation);GO:0030145(manganese ion binding);GO:0050906(detection of stimulus involved in sensory perception);GO:0050906(detection of stimulus involved in sensory perception)	NA	NA	NA	serine/threonine-protein phosphatase with EF-hands 1 isoform X1 [Gallus gallus]	protein_coding	1.85238	2.26706	1.33983	2.08923	0.785883	2.17958	0.482703	1.54215	1.51263	0.597061	0.0639848	1	up	no
ENSGALG00000030845	ENHO	ENSGALT00000048145	NA	NA	NA	NA	adropin [Gallus gallus]	protein_coding	2.4421	6.21429	2.30779	3.53313	2.16626	2.77069	2.38216	2.49757	1.4768	0.562477	0.0644588	1	up	no
ENSGALG00000016266	PRRG1	ENSGALT00000026229	GO:0005509(calcium ion binding);GO:0005576(extracellular region);GO:0016021(integral component of membrane)	04610(Complement and coagulation cascades)	K01314	EC:3.4.21.6	transmembrane gamma-carboxyglutamic acid protein 1 isoform X2 [Gallus gallus]	protein_coding	2.44083	3.73353	3.18511	1.39427	1.39312	2.99857	1.73821	1.71605	1.37061	0.454819	0.0649951	1	up	no
ENSGALG00000002622	FCHSD1	ENSGALT00000091464;ENSGALT00000096534;ENSGALT00000102840;ENSGALT00000092210;ENSGALT00000041243	GO:0007274(neuromuscular synaptic transmission);GO:0030833(regulation of actin filament polymerization);GO:0031594(neuromuscular junction);GO:0055037(recycling endosome);GO:0003674(molecular_function);GO:0003674(molecular_function)	NA	NA	NA	F-BAR and double SH3 domains protein 1 isoform X1 [Gallus gallus];hypothetical protein CIB84_013486 [Bambusicola thoracicus];F-BAR and double SH3 domains protein 1 isoform X2 [Gallus gallus]	protein_coding	3.67533	4.80353	2.60736	3.6499	5.60627	5.76255	4.37463	6.15008	0.673081	-0.571148	0.0651716	1	down	no
ENSGALG00000005648	ENSGALG00000005648	ENSGALT00000009061	GO:0005634(nucleus);GO:1901031(regulation of response to reactive oxygen species)	04115(p53 signaling pathway)	K10141	NA	sestrin-3 [Gallus gallus]	protein_coding	0.589188	0.443078	0.269453	0.65315	0.384803	0.324903	0.174491	0.30566	1.64294	0.716284	0.0652213	1	up	no
ENSGALG00000007193	ENSGALG00000007193	ENSGALT00000089081;ENSGALT00000092026;ENSGALT00000011646	GO:0016021(integral component of membrane);GO:0016021(integral component of membrane)	00564(Glycerophospholipid metabolism);00565(Ether lipid metabolism);00590(Arachidonic acid metabolism);00591(Linoleic acid metabolism);00592(alpha-Linolenic acid metabolism);04014(Ras signaling pathway);04923(Regulation of lipolysis in adipocyte);04923(Regulation of lipolysis in adipocyte)	K16817	EC:3.1.1.32;EC:3.1.1.4	phospholipid-metabolizing enzyme A-C1 [Gallus gallus]	protein_coding	1.69895	2.55537	1.55879	2.1658	2.65145	4.71548	2.01633	3.71761	0.609036	-0.7154	0.0652448	1	down	no
ENSGALG00000002192	PTPRC	ENSGALT00000055243;ENSGALT00000085261;ENSGALT00000065151;ENSGALT00000078997;ENSGALT00000003428	GO:0004725(protein tyrosine phosphatase activity);GO:0016021(integral component of membrane);GO:0035335(peptidyl-tyrosine dephosphorylation);GO:0050852(T cell receptor signaling pathway);GO:0050852(T cell receptor signaling pathway)	04514(Cell adhesion molecules (CAMs));04514(Cell adhesion molecules (CAMs))	K06478	EC:3.1.3.48	receptor-type tyrosine-protein phosphatase C precursor [Gallus gallus];receptor-type tyrosine-protein phosphatase C isoform X4 [Gallus gallus];receptor-type tyrosine-protein phosphatase C isoform X6 [Gallus gallus];receptor-type tyrosine-protein phosphatase C isoform X8 [Gallus gallus]	protein_coding	5.55844	3.86117	3.50469	3.32206	6.03009	8.51876	3.90874	6.31256	0.655884	-0.608486	0.0653165	1	down	no
ENSGALG00000035505	AOAH	ENSGALT00000075332	GO:0016788(hydrolase activity, acting on ester bonds)	NA	NA	NA	acyloxyacyl hydrolase isoform X1 [Gallus gallus]	protein_coding	0.789068	1.64031	1.79005	0.167724	2.12569	3.49633	1.77144	1.64435	0.485422	-1.04269	0.0656753	1	down	no
ENSGALG00000000906	RALGPS1	ENSGALT00000106384;ENSGALT00000049922;ENSGALT00000092370;ENSGALT00000001330;ENSGALT00000051891;ENSGALT00000054976;ENSGALT00000097803	GO:0005622(intracellular);GO:0007264(small GTPase mediated signal transduction);GO:0008321(Ral guanyl-nucleotide exchange factor activity);GO:0032485(regulation of Ral protein signal transduction);GO:0043547(positive regulation of GTPase activity);GO:0043547(positive regulation of GTPase activity)	04014(Ras signaling pathway);04010(MAPK signaling pathway);04010(MAPK signaling pathway)	K12326	NA	ras-specific guanine nucleotide-releasing factor RalGPS1 isoform X2 [Gallus gallus];ras-specific guanine nucleotide-releasing factor RalGPS1 isoform X1 [Gallus gallus]	protein_coding	2.21618	0.979629	1.77642	1.45429	3.07834	2.75088	1.7219	2.73313	0.624889	-0.678327	0.0662218	1	down	no
ENSGALG00000042371	ANO10	ENSGALT00000077598	GO:0005227(calcium activated cation channel activity);GO:0005229(intracellular calcium activated chloride channel activity);GO:0005622(intracellular);GO:0005886(plasma membrane);GO:0016021(integral component of membrane);GO:0098655(cation transmembrane transport);GO:1902476(chloride transmembrane transport)	NA	NA	NA	anoctamin-10 isoform X1 [Gallus gallus]	protein_coding	0.555144	0.551567	0.683732	0.822786	1.26981	1.41857	0.778826	1.11998	0.569681	-0.811773	0.0662913	1	down	no
ENSGALG00000003149	ENSGALG00000003149	ENSGALT00000004981	GO:0005220(inositol 1,4,5-trisphosphate-sensitive calcium-release channel activity);GO:0005654(nucleoplasm);GO:0005730(nucleolus);GO:0005789(endoplasmic reticulum membrane);GO:0005887(integral component of plasma membrane);GO:0007613(memory);GO:0035091(phosphatidylinositol binding);GO:0043235(receptor complex);GO:0048016(inositol phosphate-mediated signaling);GO:0050913(sensory perception of bitt…	NA	NA	NA	inositol 1,4,5-trisphosphate receptor type 3 isoform X4 [Gallus gallus]	pseudogene	0.477589	0.583638	0.694834	0.553798	0.67142	0.970414	1.12171	0.793705	0.649338	-0.622959	0.0663544	1	down	no
ENSGALG00000021656	PTPN22	ENSGALT00000040106	GO:0002230(positive regulation of defense response to virus by host);GO:0002685(regulation of leukocyte migration);GO:0004725(protein tyrosine phosphatase activity);GO:0005634(nucleus);GO:0005737(cytoplasm);GO:0009898(cytoplasmic side of plasma membrane);GO:0010628(positive regulation of gene expression);GO:0010629(negative regulation of gene expression);GO:0017124(SH3 domain binding);GO:0019900(…	NA	NA	NA	tyrosine-protein phosphatase non-receptor type 22 [Gallus gallus]	protein_coding	2.36623	1.65518	2.12873	1.74978	3.14666	2.95998	2.55385	3.17315	0.667581	-0.582985	0.0665917	1	down	no
ENSGALG00000038820	ENSGALG00000038820	ENSGALT00000105009;ENSGALT00000048999	GO:0005739(mitochondrion);GO:0005739(mitochondrion)	NA	NA	NA	39S ribosomal protein L55, mitochondrial isoform X1 [Numida meleagris]	protein_coding	14.1222	12.4905	20.6091	19.5171	9.66689	15.077	15.387	10.2614	1.32439	0.405327	0.0666552	1	up	no
ENSGALG00000008022	TAPBP	ENSGALT00000000203;ENSGALT00000044889	GO:0016021(integral component of membrane);GO:0016021(integral component of membrane)	NA	NA	NA	tapasin isoform 1 precursor [Gallus gallus];tapasin isoform 2 precursor [Gallus gallus]	protein_coding	56.2496	43.0794	52.2186	64.8068	46.5337	119.391	66.6356	102.052	0.646583	-0.629093	0.0669397	1	down	no
ENSGALG00000047514	ENSGALG00000047514	ENSGALT00000095275	GO:0001046(core promoter sequence-specific DNA binding);GO:0003700(DNA binding transcription factor activity);GO:0005634(nucleus);GO:0010628(positive regulation of gene expression);GO:1990841(promoter-specific chromatin binding)	NA	NA	NA	CCAAT/enhancer-binding protein alpha [Gallus gallus]	protein_coding	10.8977	12.8216	21.7419	9.44354	16.115	23.0709	18.9212	29.1477	0.629246	-0.668303	0.0669709	1	down	no
ENSGALG00000006152	ENSGALG00000006152	ENSGALT00000039422	GO:0016021(integral component of membrane)	NA	NA	NA	tyrosine-protein phosphatase non-receptor type substrate 1 isoform X2 [Gallus gallus]	protein_coding	2.40254	2.37217	2.61606	1.05719	2.86761	3.84753	3.44556	3.35868	0.624878	-0.678353	0.0672292	1	down	no
ENSGALG00000014811	SMCHD1	ENSGALT00000023912;ENSGALT00000101860;ENSGALT00000090858	GO:0000781(chromosome, telomeric region);GO:0005524(ATP binding);GO:0051276(chromosome organization);GO:0051276(chromosome organization)	NA	NA	NA	structural maintenance of chromosomes flexible hinge domain-containing protein 1 isoform X1 [Gallus gallus]	protein_coding	1.56867	1.48767	1.50665	2.51079	1.79474	3.29871	1.94701	3.94701	0.643805	-0.635305	0.067274	1	down	no
ENSGALG00000000636	MDM4	ENSGALT00000101926;ENSGALT00000107710;ENSGALT00000000908;ENSGALT00000095205	GO:0000122(negative regulation of transcription by RNA polymerase II);GO:0005634(nucleus);GO:0008270(zinc ion binding);GO:0008283(cell proliferation);GO:0019899(enzyme binding);GO:0030330(DNA damage response, signal transduction by p53 class mediator);GO:0042177(negative regulation of protein catabolic process);GO:0043066(negative regulation of apoptotic process);GO:0045023(G0 to G1 transition);G…	04115(p53 signaling pathway);04115(p53 signaling pathway)	K10127	NA	protein Mdm4 isoform X1 [Gallus gallus]	protein_coding	5.90686	7.68428	9.90884	7.13441	10.1954	14.0153	7.80436	11.6288	0.701917	-0.510628	0.0675512	1	down	no
ENSGALG00000009796	RPS6KC1	ENSGALT00000091373;ENSGALT00000094100;ENSGALT00000093547;ENSGALT00000031937	GO:0004674(protein serine/threonine kinase activity);GO:0005737(cytoplasm);GO:0007165(signal transduction);GO:0043231(intracellular membrane-bounded organelle);GO:0043231(intracellular membrane-bounded organelle)	NA	NA	NA	ribosomal protein S6 kinase delta-1 isoform X1 [Gallus gallus];ribosomal protein S6 kinase delta-1 isoform X5 [Gallus gallus]	protein_coding	3.55	3.92901	4.05104	4.34921	3.27767	3.25918	2.91297	3.76671	1.20147	0.2648	0.0675897	1	up	no
ENSGALG00000005259	VIPR1	ENSGALT00000008443;ENSGALT00000045060	GO:0004999(vasoactive intestinal polypeptide receptor activity);GO:0007166(cell surface receptor signaling pathway);GO:0007186(G-protein coupled receptor signaling pathway);GO:0016021(integral component of membrane);GO:0043235(receptor complex);GO:0043235(receptor complex)	04080(Neuroactive ligand-receptor interaction);04080(Neuroactive ligand-receptor interaction)	K04589	NA	vasoactive intestinal polypeptide receptor 1 precursor [Gallus gallus];vasoactive intestinal peptide type I receptor precursor variant [Gallus gallus]	protein_coding	21.7521	26.0384	21.3642	28.6168	18.2126	13.1582	21.6054	24.5353	1.26138	0.335004	0.0676125	1	up	no
ENSGALG00000029276	PPP1R9B	ENSGALT00000061859	GO:0005737(cytoplasm);GO:0007015(actin filament organization);GO:0014069(postsynaptic density);GO:0015629(actin cytoskeleton);GO:0019722(calcium-mediated signaling);GO:0030425(dendrite);GO:0031175(neuron projection development);GO:0051015(actin filament binding)	NA	NA	NA	neurabin-2 isoform X2 [Gallus gallus]	protein_coding	3.06227	4.1314	3.21376	2.97864	5.02831	6.02706	3.98686	4.13066	0.698177	-0.518336	0.0676881	1	down	no
ENSGALG00000008931	COMMD1	ENSGALT00000077297;ENSGALT00000069546;ENSGALT00000014515	GO:0005507(copper ion binding);GO:0005546(phosphatidylinositol-4,5-bisphosphate binding);GO:0005547(phosphatidylinositol-3,4,5-trisphosphate binding);GO:0005654(nucleoplasm);GO:0005768(endosome);GO:0005769(early endosome);GO:0006893(Golgi to plasma membrane transport);GO:0031398(positive regulation of protein ubiquitination);GO:0031462(Cul2-RING ubiquitin ligase complex);GO:0032088(negative regul…	NA	NA	NA	COMM domain-containing protein 1 isoform X1 [Gallus gallus];COMM domain-containing protein 1 isoform X2 [Gallus gallus];COMM domain-containing protein 1 isoform X3 [Gallus gallus]	protein_coding	4.91449	4.68125	5.77584	4.6977	3.75405	5.84293	2.83477	2.22405	1.36937	0.453517	0.0677141	1	up	no
ENSGALG00000010702	ADSS	ENSGALT00000074255;ENSGALT00000017407	GO:0000287(magnesium ion binding);GO:0004019(adenylosuccinate synthase activity);GO:0005525(GTP binding);GO:0005737(cytoplasm);GO:0005886(plasma membrane);GO:0044208('de novo' AMP biosynthetic process);GO:0046040(IMP metabolic process);GO:0070062(extracellular exosome);GO:0070062(extracellular exosome)	00230(Purine metabolism);00250(Alanine, aspartate and glutamate metabolism);00250(Alanine, aspartate and glutamate metabolism)	K01939	EC:6.3.4.4	adenylosuccinate synthetase isozyme 2 isoform X1 [Numida meleagris]	protein_coding	3.57714	2.49178	3.0903	1.87805	3.9669	4.75705	3.35358	4.80802	0.653651	-0.613407	0.0679094	1	down	no
ENSGALG00000017394	INSIG1	ENSGALT00000028082	GO:0006641(triglyceride metabolic process);GO:0006695(cholesterol biosynthetic process);GO:0010894(negative regulation of steroid biosynthetic process);GO:0032933(SREBP signaling pathway);GO:0032937(SREBP-SCAP-Insig complex);GO:0042472(inner ear morphogenesis);GO:0042474(middle ear morphogenesis);GO:0045599(negative regulation of fat cell differentiation);GO:0045717(negative regulation of fatty a…	NA	NA	NA	insulin-induced gene 1 protein [Gallus gallus]	protein_coding	164.629	81.6487	162.625	214.56	75.3617	188.133	87.7826	106.534	1.36184	0.445553	0.0680782	1	up	no
ENSGALG00000033758	ENSGALG00000033758	ENSGALT00000074948;ENSGALT00000107326	NA	NA	NA	NA		lncRNA	0.635728	0.184445	0.591856	0.108294	1.09082	0.879209	0.669173	0.645024	0.462917	-1.11117	0.0682454	1	down	no
ENSGALG00000010463	AHSA1	ENSGALT00000017033	GO:0001671(ATPase activator activity);GO:0005737(cytoplasm);GO:0006950(response to stress);GO:0032781(positive regulation of ATPase activity);GO:0051087(chaperone binding);GO:0070062(extracellular exosome)	04080(Neuroactive ligand-receptor interaction)	K04131	NA	activator of 90 kDa heat shock protein ATPase homolog 1 [Gallus gallus]	protein_coding	31.5481	31.705	40.0769	46.3093	31.4321	30.894	33.2018	25.4965	1.23644	0.306191	0.0683974	1	up	no
ENSGALG00000007153	DYL1	ENSGALT00000087846	GO:0000776(kinetochore);GO:0005737(cytoplasm);GO:0005813(centrosome);GO:0007017(microtubule-based process);GO:0008180(COP9 signalosome);GO:0016020(membrane);GO:0021762(substantia nigra development);GO:0030286(dynein complex);GO:0042326(negative regulation of phosphorylation);GO:0070062(extracellular exosome);GO:0072686(mitotic spindle)	NA	NA	NA	dynein light chain 1, cytoplasmic-like isoform X2 [Zonotrichia albicollis]	protein_coding	54.3795	77.4602	48.3898	69.8608	59.147	55.1142	46.457	39.092	1.25164	0.323818	0.0685324	1	up	no
ENSGALG00000040737	ENSGALG00000040737	ENSGALT00000103622;ENSGALT00000084213;ENSGALT00000078099	GO:0016021(integral component of membrane);GO:0016021(integral component of membrane)	NA	NA	NA	protein MANBAL [Gallus gallus]	protein_coding	3.47052	0.509654	3.62026	2.99399	6.0625	4.00619	4.18701	5.22668	0.543795	-0.878864	0.0685775	1	down	no
ENSGALG00000038902	PIM1	ENSGALT00000067485	GO:0004674(protein serine/threonine kinase activity);GO:0005737(cytoplasm);GO:0007346(regulation of mitotic cell cycle);GO:0043066(negative regulation of apoptotic process);GO:0046777(protein autophosphorylation)	04933(AGE-RAGE signaling pathway in diabetic complications)	K04702	EC:2.7.11.1	serine/threonine-protein kinase pim-1 isoform X1 [Gallus gallus]	protein_coding	3.70235	3.61618	5.13397	4.31961	4.95739	6.77794	4.91766	7.91707	0.682624	-0.550836	0.0686705	1	down	no
ENSGALG00000034009	AMPD2	ENSGALT00000108304;ENSGALT00000104258;ENSGALT00000052880	GO:0003876(AMP deaminase activity);GO:0032264(IMP salvage);GO:0046033(AMP metabolic process);GO:0046034(ATP metabolic process);GO:0046039(GTP metabolic process);GO:0052652(cyclic purine nucleotide metabolic process);GO:0097009(energy homeostasis);GO:0005829(cytosol);GO:0006188(IMP biosynthetic process);GO:0009117(nucleotide metabolic process);GO:0042632(cholesterol homeostasis);GO:0046872(metal i…	00230(Purine metabolism);00230(Purine metabolism)	K01490	EC:3.5.4.6	AMP deaminase 2 isoform X1 [Gallus gallus];AMP deaminase 2 isoform X2 [Gallus gallus]	protein_coding	4.09094	5.4797	4.67532	4.78626	6.57687	6.05696	6.28918	7.44408	0.721817	-0.470295	0.0687191	1	down	no
ENSGALG00000010569	TXNDC12	ENSGALT00000017199	GO:0005788(endoplasmic reticulum lumen);GO:0015037(peptide disulfide oxidoreductase activity);GO:0045454(cell redox homeostasis);GO:0055114(oxidation-reduction process);GO:1902236(negative regulation of endoplasmic reticulum stress-induced intrinsic apoptotic signaling pathway)	00480(Glutathione metabolism)	K05360	EC:1.8.4.2	Thioredoxin domain-containing protein 12, partial [Calypte anna]	protein_coding	44.8031	49.7179	44.6394	49.5703	73.555	78.7486	50.065	64.8188	0.706361	-0.501522	0.0687585	1	down	no
ENSGALG00000038723	RPP25L	ENSGALT00000054070;ENSGALT00000093945	GO:0003676(nucleic acid binding);GO:0005575(cellular_component);GO:0008150(biological_process);GO:0008150(biological_process)	03013(RNA transport);03008(Ribosome biogenesis in eukaryotes);03008(Ribosome biogenesis in eukaryotes)	K14525	EC:3.1.26.5	hypothetical protein CIB84_006370, partial [Bambusicola thoracicus]	protein_coding	14.9374	23.2109	17.105	24.5944	14.92	18.56	17.5919	13.2361	1.24165	0.312253	0.0688302	1	up	no
ENSGALG00000016279	RAB23	ENSGALT00000046840;ENSGALT00000026245	GO:0000045(autophagosome assembly);GO:0003924(GTPase activity);GO:0005525(GTP binding);GO:0005776(autophagosome);GO:0005886(plasma membrane);GO:0006968(cellular defense response);GO:0007264(small GTPase mediated signal transduction);GO:0010008(endosome membrane);GO:0045335(phagocytic vesicle);GO:0070062(extracellular exosome);GO:0097094(craniofacial suture morphogenesis);GO:0097094(craniofacial s…	NA	NA	NA	ras-related protein Rab-23 isoform X1 [Gallus gallus]	protein_coding	1.69893	0.387786	2.08186	0.897806	3.15977	1.19513	3.17167	2.05205	0.528926	-0.918863	0.0689431	1	down	no
ENSGALG00000026070	ENSGALG00000026070	ENSGALT00000043691;ENSGALT00000101611	GO:0004674(protein serine/threonine kinase activity);GO:0005524(ATP binding);GO:0006468(protein phosphorylation);GO:0006468(protein phosphorylation)	04140(Autophagy - animal);04140(Autophagy - animal)	K08803	EC:2.7.11.1	PREDICTED: death-associated protein kinase 2-like isoform X1 [Meleagris gallopavo];death-associated protein kinase 2 [Gallus gallus]	protein_coding	2.51629	1.73208	1.8932	1.47321	2.42278	3.60021	1.86194	5.30819	0.577179	-0.79291	0.0692915	1	down	no
ENSGALG00000016132	IGSF5	ENSGALT00000036727	GO:0005886(plasma membrane);GO:0005911(cell-cell junction);GO:0009986(cell surface);GO:0016021(integral component of membrane)	04530(Tight junction)	K06786	NA	immunoglobulin superfamily member 5 isoform X1 [Gallus gallus]	protein_coding	13.0678	7.58925	19.0355	9.58782	12.3831	7.7334	8.70067	8.30763	1.32742	0.408629	0.0694952	1	up	no
ENSGALG00000005423	GRHPR	ENSGALT00000008710	GO:0005829(cytosol);GO:0007588(excretion);GO:0008465(glycerate dehydrogenase activity);GO:0016618(hydroxypyruvate reductase activity);GO:0030267(glyoxylate reductase (NADP) activity);GO:0042803(protein homodimerization activity);GO:0051259(protein complex oligomerization);GO:0051287(NAD binding);GO:0055114(oxidation-reduction process);GO:0070062(extracellular exosome);GO:0070402(NADPH binding)	00620(Pyruvate metabolism);00630(Glyoxylate and dicarboxylate metabolism);00260(Glycine, serine and threonine metabolism)	K00049	EC:1.1.1.79;EC:1.1.1.81	glyoxylate reductase/hydroxypyruvate reductase [Gallus gallus]	protein_coding	240.539	205.332	266.092	281.412	178.625	230.239	205.979	203.301	1.21418	0.279983	0.0697512	1	up	no
ENSGALG00000014846	OXCT1	ENSGALT00000023963	GO:0005739(mitochondrion);GO:0008260(3-oxoacid CoA-transferase activity);GO:0046952(ketone body catabolic process)	00650(Butanoate metabolism);00072(Synthesis and degradation of ketone bodies);00280(Valine, leucine and isoleucine degradation)	K01027	EC:2.8.3.5	succinyl-CoA:3-ketoacid coenzyme A transferase 1, mitochondrial [Gallus gallus]	protein_coding	1.45611	1.46491	1.4949	0.736584	1.52846	2.90791	1.58241	2.04739	0.638781	-0.646607	0.0702321	1	down	no
ENSGALG00000037325	SERP1	ENSGALT00000049525	GO:0001501(skeletal system development);GO:0005783(endoplasmic reticulum);GO:0005789(endoplasmic reticulum membrane);GO:0005881(cytoplasmic microtubule);GO:0006006(glucose metabolic process);GO:0006486(protein glycosylation);GO:0009791(post-embryonic development);GO:0010259(multicellular organism aging);GO:0015031(protein transport);GO:0016021(integral component of membrane);GO:0030968(endoplasmi…	NA	NA	NA	PREDICTED: stress-associated endoplasmic reticulum protein 1 [Pseudopodoces humilis]	protein_coding	171.737	202.184	229.489	173.399	156.118	108.008	214.259	109.474	1.32142	0.402092	0.0702815	1	up	no
ENSGALG00000053678	ENSGALG00000053678	ENSGALT00000105621;ENSGALT00000101150	NA	NA	NA	NA		lncRNA	14.3098	15.818	8.67131	13.8098	10.9865	12.962	10.0629	7.68102	1.26183	0.335521	0.0703033	1	up	no
ENSGALG00000023933	G0S2	ENSGALT00000040292	GO:0005739(mitochondrion);GO:0097191(extrinsic apoptotic signaling pathway);GO:2001238(positive regulation of extrinsic apoptotic signaling pathway)	NA	NA	NA	hypothetical protein ASZ78_004040 [Callipepla squamata]	protein_coding	45.0938	85.5026	108.532	151.244	47.5602	80.8308	93.6365	55.4973	1.40662	0.492231	0.0704686	1	up	no
ENSGALG00000032854	ACP5	ENSGALT00000069613	GO:0003993(acid phosphatase activity);GO:0016020(membrane);GO:0016021(integral component of membrane);GO:0016787(hydrolase activity)	00740(Riboflavin metabolism);04142(Lysosome)	K14379	EC:3.1.3.2	tartrate-resistant acid phosphatase type 5 [Gallus gallus]	protein_coding	10.4243	11.1627	13.871	5.40023	15.2814	19.3097	10.799	17.1785	0.653014	-0.614815	0.0706444	1	down	no
ENSGALG00000035386	NCKAP1L	ENSGALT00000068761;ENSGALT00000057550	GO:0001782(B cell homeostasis);GO:0002262(myeloid cell homeostasis);GO:0005096(GTPase activator activity);GO:0005515(protein binding);GO:0005829(cytosol);GO:0005886(plasma membrane);GO:0005887(integral component of plasma membrane);GO:0006935(chemotaxis);GO:0016020(membrane);GO:0030011(maintenance of cell polarity);GO:0030295(protein kinase activator activity);GO:0030593(neutrophil chemotaxis);GO…	04810(Regulation of actin cytoskeleton);04810(Regulation of actin cytoskeleton)	K05750	NA	nck-associated protein 1-like [Gallus gallus]	protein_coding	3.37443	3.03778	3.82038	2.15848	4.13571	4.90472	3.65784	5.08948	0.696607	-0.521583	0.0708624	1	down	no
ENSGALG00000004141	LBFABP	ENSGALT00000006584	GO:0005215(transporter activity);GO:0005504(fatty acid binding);GO:0006810(transport)	03320(PPAR signaling pathway)	K08755	NA	PREDICTED: fatty acid-binding protein, liver [Meleagris gallopavo]	protein_coding	2597.05	2172.82	2467.06	2960.53	1814.58	3120.2	1530.39	1642.27	1.25779	0.33089	0.071245	1	up	no
ENSGALG00000007595	LRCH3	ENSGALT00000095973;ENSGALT00000012281;ENSGALT00000098455;ENSGALT00000106591	GO:0005737(cytoplasm);GO:0016021(integral component of membrane);GO:0016021(integral component of membrane)	NA	NA	NA	leucine-rich repeat and calponin homology domain-containing protein 3 isoform X2 [Gallus gallus]	protein_coding	1.78422	3.04705	1.29006	1.04102	3.49423	2.90503	2.39379	2.75223	0.620372	-0.688795	0.0715792	1	down	no
ENSGALG00000008340	FES	ENSGALT00000065318;ENSGALT00000013580	GO:0001578(microtubule bundle formation);GO:0004715(non-membrane spanning protein tyrosine kinase activity);GO:0005102(receptor binding);GO:0005524(ATP binding);GO:0005925(focal adhesion);GO:0006935(chemotaxis);GO:0007155(cell adhesion);GO:0007173(epidermal growth factor receptor signaling pathway);GO:0008017(microtubule binding);GO:0008360(regulation of cell shape);GO:0010976(positive regulation…	NA	NA	NA	tyrosine-protein kinase Fes/Fps isoform X3 [Gallus gallus]	protein_coding	5.23949	3.78086	4.74499	2.26914	5.75153	6.19211	5.10965	7.11186	0.663537	-0.591751	0.0716436	1	down	no
ENSGALG00000030324	ELAPOR2	ENSGALT00000068608	GO:0016021(integral component of membrane)	00970(Aminoacyl-tRNA biosynthesis)	K01875	EC:6.1.1.11	LOW QUALITY PROTEIN: UPF0577 protein KIAA1324-like homolog [Gallus gallus]	protein_coding	0.205774	0.108344	0.434436	0.163182	0.481333	0.389854	0.640164	0.340653	0.492297	-1.0224	0.0719669	1	down	no
ENSGALG00000002009	FANCG	ENSGALT00000003129	GO:0001541(ovarian follicle development);GO:0005730(nucleolus);GO:0005739(mitochondrion);GO:0005886(plasma membrane);GO:0006974(cellular response to DNA damage stimulus);GO:0007005(mitochondrion organization);GO:0007286(spermatid development);GO:0009314(response to radiation);GO:0043240(Fanconi anaemia nuclear complex)	03460(Fanconi anemia pathway)	K10894	NA	Fanconi anemia group G protein [Gallus gallus]	protein_coding	0.462696	0.438245	0.428572	0.46441	0.572387	1.12246	0.558138	1.08186	0.537934	-0.8945	0.0721035	1	down	no
ENSGALG00000035733	CCR7	ENSGALT00000072703	GO:0002408(myeloid dendritic cell chemotaxis);GO:0002606(positive regulation of dendritic cell antigen processing and presentation);GO:0002885(positive regulation of hypersensitivity);GO:0002922(positive regulation of humoral immune response);GO:0005622(intracellular);GO:0006954(inflammatory response);GO:0006955(immune response);GO:0007186(G-protein coupled receptor signaling pathway);GO:0009897(…	04060(Cytokine-cytokine receptor interaction)	K04182	NA	PREDICTED: C-C chemokine receptor type 7 [Meleagris gallopavo]	protein_coding	0.798999	0.858085	0.548344	0.62695	0.959236	2.60997	0.494802	1.31296	0.526761	-0.924779	0.072138	1	down	no
ENSGALG00000011309	PLXNC1	ENSGALT00000106791;ENSGALT00000018451;ENSGALT00000106056;ENSGALT00000091354	GO:0002116(semaphorin receptor complex);GO:0005887(integral component of plasma membrane);GO:0017154(semaphorin receptor activity);GO:0021785(branchiomotor neuron axon guidance);GO:0030334(regulation of cell migration);GO:0048841(regulation of axon extension involved in axon guidance);GO:1902287(semaphorin-plexin signaling pathway involved in axon guidance);GO:1902287(semaphorin-plexin signaling …	NA	NA	NA	plexin-C1 [Gallus gallus]	protein_coding	1.66598	1.68496	1.56896	0.821999	2.50622	2.90271	1.44569	2.15332	0.637425	-0.649672	0.072329	1	down	no
ENSGALG00000028341	ENSGALG00000028341	ENSGALT00000100057;ENSGALT00000045496;ENSGALT00000093810;ENSGALT00000096236	GO:0002687(positive regulation of leukocyte migration);GO:0005886(plasma membrane);GO:0007160(cell-matrix adhesion);GO:0007229(integrin-mediated signaling pathway);GO:0016021(integral component of membrane);GO:0034113(heterotypic cell-cell adhesion);GO:0043113(receptor clustering);GO:0050901(leukocyte tethering or rolling);GO:0098640(integrin binding involved in cell-matrix adhesion);GO:0098640(i…	04514(Cell adhesion molecules (CAMs));04672(Intestinal immune network for IgA production);04672(Intestinal immune network for IgA production)	K06779	NA	mucosal addressin cell adhesion molecule 1 [Gallus gallus]	protein_coding	6.89541	5.55003	3.73718	4.45339	4.89892	10.9109	5.55377	11.3284	0.631226	-0.663772	0.0724047	1	down	no
ENSGALG00000001373	TRAF3IP3	ENSGALT00000096868;ENSGALT00000002093	GO:0005515(protein binding);GO:0016021(integral component of membrane);GO:0016021(integral component of membrane)	00140(Steroid hormone biosynthesis);00980(Metabolism of xenobiotics by cytochrome P450);00980(Metabolism of xenobiotics by cytochrome P450)	K15680	EC:1.1.1.146	TRAF3-interacting JNK-activating modulator isoform X1 [Gallus gallus]	protein_coding	5.08262	4.92751	4.47464	5.25934	6.2792	8.51515	6.31269	7.39022	0.692843	-0.5294	0.0724915	1	down	no
ENSGALG00000011866	RRP7A	ENSGALT00000089216	GO:0000028(ribosomal small subunit assembly);GO:0000166(nucleotide binding);GO:0005737(cytoplasm);GO:0006364(rRNA processing);GO:0032545(CURI complex);GO:0034456(UTP-C complex)	03008(Ribosome biogenesis in eukaryotes)	K14545	NA	ribosomal RNA-processing protein 7 homolog A [Gallus gallus]	protein_coding	19.4762	20.2907	19.706	24.7193	17.4013	23.3414	12.1615	16.4799	1.21342	0.279083	0.0725459	1	up	no
ENSGALG00000031751	SCRN3	ENSGALT00000082696;ENSGALT00000067425	GO:0006887(exocytosis);GO:0006887(exocytosis)	NA	NA	NA	secernin 3 [Gallus gallus]	protein_coding	5.97527	6.89747	5.07872	4.89303	5.05297	4.16294	3.55432	5.88546	1.22453	0.29223	0.0725636	1	up	no
ENSGALG00000033204	PQLC2	ENSGALT00000068441	GO:0005765(lysosomal membrane);GO:0015181(arginine transmembrane transporter activity);GO:0015189(L-lysine transmembrane transporter activity);GO:0015809(arginine transport);GO:0015819(lysine transport);GO:0031301(integral component of organelle membrane);GO:0080144(amino acid homeostasis);GO:1903401(L-lysine transmembrane transport);GO:1903826(arginine transmembrane transport)	NA	NA	NA	lysosomal amino acid transporter 1 homolog [Gallus gallus]	protein_coding	10.732	16.1124	17.7482	13.5119	11.858	12.5461	10.4391	13.4447	1.20329	0.266988	0.072623	1	up	no
ENSGALG00000030552	ENSGALG00000030552	ENSGALT00000069289	GO:0003839(gamma-glutamylcyclotransferase activity);GO:0006750(glutathione biosynthetic process)	00480(Glutathione metabolism)	K00682	EC:4.3.2.9	gamma-glutamylcyclotransferase [Gallus gallus]	protein_coding	17.8148	20.8084	19.6979	20.1586	17.3317	16.2425	18.7986	10.7889	1.24252	0.31327	0.0726406	1	up	no
ENSGALG00000043137	ENSGALG00000043137	ENSGALT00000063965;ENSGALT00000092367;ENSGALT00000091295	GO:0000790(nuclear chromatin);GO:0002052(positive regulation of neuroblast proliferation);GO:0003139(secondary heart field specification);GO:0003219(cardiac right ventricle formation);GO:0003407(neural retina development);GO:0005654(nucleoplasm);GO:0005737(cytoplasm);GO:0006337(nucleosome disassembly);GO:0006338(chromatin remodeling);GO:0006351(transcription, DNA-templated);GO:0006357(regulation …	NA	NA	NA	PREDICTED: SWI/SNF-related matrix-associated actin-dependent regulator of chromatin subfamily D member 3 isoform X3 [Ficedula albicollis]	protein_coding	4.60763	4.24121	4.32434	3.30376	4.25389	6.76934	5.51854	7.70653	0.679509	-0.557435	0.0728495	1	down	no
ENSGALG00000005147	AMY1A	ENSGALT00000095795;ENSGALT00000008265	GO:0004556(alpha-amylase activity);GO:0005975(carbohydrate metabolic process);GO:0043169(cation binding);GO:0043169(cation binding)	00500(Starch and sucrose metabolism);00500(Starch and sucrose metabolism)	K01176	EC:3.2.1.1	amylase, alpha 1A hepatic precursor [Gallus gallus]	protein_coding	56.7677	81.4223	85.0326	54.9397	69.0309	51.787	52.6258	48.2966	1.25445	0.327056	0.0728586	1	up	no
ENSGALG00000016348	SAT1	ENSGALT00000036635	GO:0001525(angiogenesis);GO:0004145(diamine N-acetyltransferase activity);GO:0005622(intracellular);GO:0042127(regulation of cell proliferation)	00330(Arginine and proline metabolism);04216(Ferroptosis)	K00657	EC:2.3.1.57	hypothetical protein ASZ78_001015, partial [Callipepla squamata]	protein_coding	100.613	95.9957	87.2053	92.9115	128.776	192.863	100.696	123.663	0.689976	-0.535382	0.0728629	1	down	no
ENSGALG00000015712	SLBP	ENSGALT00000025338	GO:0003729(mRNA binding);GO:0005737(cytoplasm);GO:0006398(mRNA 3'-end processing by stem-loop binding and cleavage);GO:0033260(nuclear DNA replication);GO:0051028(mRNA transport);GO:0071204(histone pre-mRNA 3'end processing complex);GO:0071207(histone pre-mRNA stem-loop binding)	NA	NA	NA	histone RNA hairpin-binding protein [Gallus gallus]	protein_coding	0.274756	0.383769	0.214138	0.663779	0.111801	2.74867	0.341627	1.00962	0.364802	-1.45481	0.0730667	1	down	no
ENSGALG00000004800	C1orf50	ENSGALT00000007659	GO:0005515(protein binding)	NA	NA	NA	PREDICTED: uncharacterized protein C1orf50 homolog [Coturnix japonica]	protein_coding	8.92717	8.33975	11.579	10.4906	6.94607	7.35608	9.13817	8.67954	1.22468	0.292405	0.073248	1	up	no
ENSGALG00000004897	GTSE1	ENSGALT00000007817;ENSGALT00000091595;ENSGALT00000107453	GO:0005881(cytoplasmic microtubule);GO:0016020(membrane);GO:0016020(membrane)	04115(p53 signaling pathway);04115(p53 signaling pathway)	K10129	NA	G2 and S phase-expressed protein 1 [Gallus gallus]	protein_coding	0.350634	0.141816	0.0484428	0.152478	0.0845143	0.595998	0.413604	0.689805	0.388677	-1.36335	0.0733233	1	down	no
ENSGALG00000047570	ENSGALG00000047570	ENSGALT00000101956;ENSGALT00000096945	NA	NA	NA	NA		lncRNA	0.987572	0.994222	0.973384	0.922902	1.40544	1.86607	0.992184	1.8113	0.638367	-0.647541	0.0733817	1	down	no
ENSGALG00000030933	C1H12ORF73	ENSGALT00000068252	GO:0005576(extracellular region)	NA	NA	NA	uncharacterized protein C12orf73 homolog [Gallus gallus]	protein_coding	15.4089	12.7593	14.935	16.1057	11.2148	11.7573	12.4931	13.6759	1.20488	0.268884	0.073412	1	up	no
ENSGALG00000029083	NXPH2	ENSGALT00000045141	GO:0005576(extracellular region)	NA	NA	NA	neurexophilin-2 isoform X2 [Gallus gallus]	protein_coding	0.898286	2.03204	1.54671	0.958254	1.22403	0.886187	0.404957	0.582355	1.75472	0.811238	0.0735769	1	up	no
ENSGALG00000039872	PDLIM4	ENSGALT00000081675	GO:0008270(zinc ion binding)	NA	NA	NA	PDZ and LIM domain protein 4 [Gallus gallus]	protein_coding	0.565494	0.71463	0.917728	0.6977	1.28791	1.36963	1.15901	1.34481	0.561005	-0.833915	0.0736086	1	down	no
ENSGALG00000043016	ENSGALG00000043016	ENSGALT00000062959;ENSGALT00000106749;ENSGALT00000100457	GO:0001530(lipopolysaccharide binding);GO:0001771(immunological synapse formation);GO:0001772(immunological synapse);GO:0002438(acute inflammatory response to antigenic stimulus);GO:0005044(scavenger receptor activity);GO:0006898(receptor-mediated endocytosis);GO:0007157(heterophilic cell-cell adhesion via plasma membrane cell adhesion molecules);GO:0016021(integral component of membrane);GO:0031…	04514(Cell adhesion molecules (CAMs));04514(Cell adhesion molecules (CAMs))	K06456	NA	T-cell differentiation antigen CD6 isoform X1 [Gallus gallus]	protein_coding	0.323225	0.39457	0.438219	0.628577	0.468674	1.65477	0.547818	0.818486	0.511382	-0.967528	0.07384	1	down	no
ENSGALG00000001740	MGAT5B	ENSGALT00000002671	GO:0005794(Golgi apparatus);GO:0006487(protein N-linked glycosylation);GO:0016021(integral component of membrane);GO:0030144(alpha-1,6-mannosylglycoprotein 6-beta-N-acetylglucosaminyltransferase activity)	00510(N-Glycan biosynthesis);00515(Mannose type O-glycan biosyntheis)	K09661	EC:2.4.1.-	PREDICTED: alpha-1,6-mannosylglycoprotein 6-beta-N-acetylglucosaminyltransferase B, partial [Meleagris gallopavo]	protein_coding	3.62123	3.81276	1.96136	3.62048	2.49905	3.80366	0.789091	1.11507	1.58597	0.665363	0.0745144	1	up	no
ENSGALG00000048069	LIX1L	ENSGALT00000095182	GO:0003674(molecular_function);GO:0005575(cellular_component);GO:0005737(cytoplasm);GO:0008150(biological_process);GO:0097352(autophagosome maturation)	03040(Spliceosome);03013(RNA transport);03015(mRNA surveillance pathway)	K12876	NA	hypothetical protein A6R68_17261 [Neotoma lepida]	protein_coding	1.00267	1.13339	1.23265	1.03996	1.72739	1.85081	2.29745	1.42634	0.603762	-0.727947	0.0746548	1	down	no
ENSGALG00000008121	CYP17A1	ENSGALT00000033172;ENSGALT00000050280	GO:0004508(steroid 17-alpha-monooxygenase activity);GO:0005506(iron ion binding);GO:0005739(mitochondrion);GO:0006704(glucocorticoid biosynthetic process);GO:0007548(sex differentiation);GO:0020037(heme binding);GO:0030424(axon);GO:0042446(hormone biosynthetic process);GO:0042448(progesterone metabolic process);GO:0043025(neuronal cell body);GO:0047442(17-alpha-hydroxyprogesterone aldolase activi…	00140(Steroid hormone biosynthesis);00140(Steroid hormone biosynthesis)	K00512	EC:1.14.14.19;EC:1.14.14.32	steroid 17-alpha-hydroxylase/17,20 lyase precursor [Gallus gallus]	protein_coding	0.453246	0.93602	3.59022	0.772591	0.0609656	0.317924	1.29136	0.0001	3.44364	1.78394	0.0747691	1	up	no
ENSGALG00000047410	ENSGALG00000047410	ENSGALT00000102091;ENSGALT00000094544;ENSGALT00000105189	NA	NA	NA	NA		lncRNA	39.1319	35.9685	40.3498	27.317	39.8933	38.494	40.6192	106.262	0.633764	-0.657982	0.0748007	1	down	no
ENSGALG00000044662	ENSGALG00000044662	ENSGALT00000083357;ENSGALT00000085901	GO:0016021(integral component of membrane);GO:0016021(integral component of membrane)	04512(ECM-receptor interaction);04512(ECM-receptor interaction)	K06264	NA	LOW QUALITY PROTEIN: leukocyte immunoglobulin-like receptor subfamily B member 3A, partial [Gallus gallus]	protein_coding	1.12884	2.39279	1.74072	0.592975	3.71911	2.20567	1.94314	2.3663	0.572133	-0.805578	0.074805	1	down	no
ENSGALG00000034493	DCLK3	ENSGALT00000049251;ENSGALT00000047732	GO:0004674(protein serine/threonine kinase activity);GO:0005524(ATP binding);GO:0006468(protein phosphorylation);GO:0006468(protein phosphorylation)	NA	NA	NA	serine/threonine-protein kinase DCLK3 [Gallus gallus]	protein_coding	0.369728	0.327614	0.339204	0.337764	0.682569	0.808528	0.369568	0.641516	0.549245	-0.864479	0.0749398	1	down	no
ENSGALG00000014812	SIDT1	ENSGALT00000023915;ENSGALT00000103566	GO:0016021(integral component of membrane);GO:0033227(dsRNA transport);GO:0051033(RNA transmembrane transporter activity);GO:0051033(RNA transmembrane transporter activity)	NA	NA	NA	SID1 transmembrane family member 1 isoform X2 [Gallus gallus];SID1 transmembrane family member 1 isoform X1 [Gallus gallus]	protein_coding	1.36858	0.778949	4.36804	0.15971	6.97647	3.88391	4.50098	0.814624	0.412666	-1.27695	0.0750777	1	down	no
ENSGALG00000013725	LONRF1	ENSGALT00000022307	GO:0004176(ATP-dependent peptidase activity);GO:0006508(proteolysis);GO:0008270(zinc ion binding)	NA	NA	NA	LON peptidase N-terminal domain and RING finger protein 1 [Gallus gallus]	protein_coding	4.86582	3.48215	3.36776	3.90242	4.44548	5.53155	5.72703	7.50495	0.672935	-0.571462	0.0751943	1	down	no
ENSGALG00000019094	PHF11	ENSGALT00000064512;ENSGALT00000030139	GO:0008270(zinc ion binding);GO:0008270(zinc ion binding)	00310(Lysine degradation);00310(Lysine degradation)	K18494	EC:2.1.1.43	histone-lysine N-methyltransferase SETDB2 [Gallus gallus]	protein_coding	1.87517	1.67814	2.13656	3.41858	2.4111	5.56035	1.93154	5.82375	0.579169	-0.787945	0.0752084	1	down	no
ENSGALG00000007483	LRIG1	ENSGALT00000036226	GO:0007605(sensory perception of sound);GO:0016021(integral component of membrane);GO:0032474(otolith morphogenesis);GO:0060384(innervation)	NA	NA	NA	leucine-rich repeats and immunoglobulin-like domains protein 1 isoform X2 [Gallus gallus]	protein_coding	2.2338	3.4895	2.19995	2.68801	3.74827	3.96283	3.49712	3.94382	0.700319	-0.513917	0.0755292	1	down	no
ENSGALG00000006516	MTHFS	ENSGALT00000010528	GO:0005524(ATP binding);GO:0005739(mitochondrion);GO:0009396(folic acid-containing compound biosynthetic process);GO:0030272(5-formyltetrahydrofolate cyclo-ligase activity);GO:0035999(tetrahydrofolate interconversion);GO:0046872(metal ion binding)	00670(One carbon pool by folate)	K01934	EC:6.3.3.2	5-formyltetrahydrofolate cyclo-ligase isoform X1 [Gallus gallus]	protein_coding	52.0973	79.824	83.6099	70.2768	74.2481	52.9857	58.8004	30.216	1.32165	0.402345	0.0755782	1	up	no
ENSGALG00000051260	ENSGALG00000051260	ENSGALT00000099259;ENSGALT00000105286;ENSGALT00000090727	GO:0000062(fatty-acyl-CoA binding);GO:0005739(mitochondrion);GO:0005777(peroxisome);GO:0009055(electron transfer activity);GO:0033539(fatty acid beta-oxidation using acyl-CoA dehydrogenase);GO:0050660(flavin adenine dinucleotide binding);GO:0052890(oxidoreductase activity, acting on the CH-CH group of donors, with a flavin as acceptor);GO:0055088(lipid homeostasis);GO:0070991(medium-chain-acyl-Co…	00640(Propanoate metabolism);00071(Fatty acid degradation);00280(Valine, leucine and isoleucine degradation);00410(beta-Alanine metabolism);03320(PPAR signaling pathway);03320(PPAR signaling pathway)	K00249	EC:1.3.8.7	medium-chain specific acyl-CoA dehydrogenase, mitochondrial [Numida meleagris]	protein_coding	11.9749	12.8358	15.1541	9.02309	17.401	21.7835	15.2862	15.074	0.704408	-0.505516	0.0756098	1	down	no
ENSGALG00000052782	ENSGALG00000052782	ENSGALT00000107946;ENSGALT00000096095	NA	NA	NA	NA		lncRNA	0.528503	1.08784	0.75523	0.970749	1.46102	1.94791	0.857262	1.64111	0.565795	-0.821649	0.0756782	1	down	no
ENSGALG00000006378	LIPA	ENSGALT00000010304	GO:0000902(cell morphogenesis);GO:0001816(cytokine production);GO:0004771(sterol esterase activity);GO:0005764(lysosome);GO:0006631(fatty acid metabolic process);GO:0006954(inflammatory response);GO:0008283(cell proliferation);GO:0016042(lipid catabolic process);GO:0016125(sterol metabolic process);GO:0016298(lipase activity);GO:0030324(lung development);GO:0034383(low-density lipoprotein particl…	00100(Steroid biosynthesis);04142(Lysosome)	K01052	EC:3.1.1.13	lysosomal acid lipase/cholesteryl ester hydrolase [Gallus gallus]	protein_coding	12.6003	16.028	21.3825	12.7667	19.4228	43.3106	14.1894	20.7687	0.64261	-0.637985	0.0760845	1	down	no
ENSGALG00000042784	TPPP	ENSGALT00000066450	GO:0001578(microtubule bundle formation);GO:0005634(nucleus);GO:0005874(microtubule);GO:0015631(tubulin binding);GO:0032273(positive regulation of protein polymerization);GO:0043209(myelin sheath);GO:0046785(microtubule polymerization);GO:0048471(perinuclear region of cytoplasm)	NA	NA	NA	tubulin polymerization-promoting protein isoform X2 [Gallus gallus]	protein_coding	0.757181	1.3987	1.15017	0.726688	0.42594	0.928248	0.665708	0.386776	1.67565	0.744718	0.0760948	1	up	no
ENSGALG00000043694	RAPGEF4	ENSGALT00000069697;ENSGALT00000054639	GO:0005085(guanyl-nucleotide exchange factor activity);GO:0005088(Ras guanyl-nucleotide exchange factor activity);GO:0005515(protein binding);GO:0005829(cytosol);GO:0005886(plasma membrane);GO:0007186(G-protein coupled receptor signaling pathway);GO:0007264(small GTPase mediated signal transduction);GO:0016020(membrane);GO:0017016(Ras GTPase binding);GO:0017156(calcium ion regulated exocytosis);G…	04261(Adrenergic signaling in cardiomyocytes);04261(Adrenergic signaling in cardiomyocytes)	K04351	NA	rap guanine nucleotide exchange factor 4 isoform X3 [Gallus gallus];rap guanine nucleotide exchange factor 4 isoform X2 [Gallus gallus]	protein_coding	5.64013	5.33973	2.17517	2.99679	4.56381	2.73482	1.51034	2.47349	1.43159	0.517616	0.0763801	1	up	no
ENSGALG00000010193	ZNF410	ENSGALT00000055125;ENSGALT00000085893;ENSGALT00000016570	GO:0003676(nucleic acid binding);GO:0046872(metal ion binding);GO:0046872(metal ion binding)	00130(Ubiquinone and other terpenoid-quinone biosynthesis);00130(Ubiquinone and other terpenoid-quinone biosynthesis)	K06126	EC:1.14.13.-	zinc finger protein 410 isoform X1 [Gallus gallus]	protein_coding	2.92505	2.5999	2.97386	3.3978	2.16222	2.80139	2.20868	2.61229	1.21585	0.281969	0.0763959	1	up	no
[truncated: 23,165 more rows]
