# Supplementary material for: Integrative Analysis of Metabolomic and Transcriptomic Data Reveals the Antioxidant Potential of Dietary Lutein in Chickens
Source: Front Vet Sci. 2022 Jun 23;9:906853. doi: 10.3389/fvets.2022.906853 (PMC9260106; doi:10.3389/fvets.2022.906853)
Supplement: Supplementary file 1 [file Data_Sheet_1.ZIP › Supplementary information/Supplementary Tables/Table S11.xlsx]

## Sheet: Sheet1
GO_ID	GO_Term	GO_function	GO_class	pvalue	Gene_ID	Gene_name	Description	FPKM.Lutein_10	FPKM.Lutein_7	FPKM.Lutein_8	FPKM.Lutein_9	FPKM.Control_3	FPKM.Control_4	FPKM.Control_6	FPKM.Control_7	fc	log2(fc)	regulation
GO:0005576	extracellular region	cellular_component	3	7.43916e-08	ENSGALG00000003519	ENSGALG00000003519	acidic mammalian chitinase isoform X1 [Gallus gallus]	21.775	4.06062	16.2576	11.1949	0.0001	4.0875	5.24958	1.81225	4.77944	2.25684	up
GO:0005576	extracellular region	cellular_component	3	7.43916e-08	ENSGALG00000004771	C1QB	complement C1q subcomponent subunit B [Gallus gallus]	71.0386	46.9327	101.024	8.74243	117.032	137.517	99.5795	143.299	0.45783	-1.12711	down
GO:0005576	extracellular region	cellular_component	3	7.43916e-08	ENSGALG00000009612	TGFB2	transforming growth factor beta-2 precursor [Gallus gallus]	0.146159	0.40896	0.173944	0.290913	0.086979	0.208241	0.022848	0.040832	2.84195	1.50688	up
GO:0005576	extracellular region	cellular_component	3	7.43916e-08	ENSGALG00000010201	ABHD18	protein ABHD18 isoform X1 [Gallus gallus]	4.75192	1.48862	4.18359	1.36826	1.73203	1.32898	1.11675	1.51403	2.07182	1.0509	up
GO:0005576	extracellular region	cellular_component	3	7.43916e-08	ENSGALG00000011190	ENSGALG00000011190	placenta-specific gene 8 protein [Gallus gallus]	13.2641	6.0162	7.01057	7.83459	15.4271	28.2364	12.1394	31.7421	0.389805	-1.35918	down
GO:0005576	extracellular region	cellular_component	3	7.43916e-08	ENSGALG00000016669	DEFB4A	PREDICTED: antimicrobial peptide THP2 [Coturnix japonica]	0.1338	39.7512	2.763	1.26069	6.12756	0.504452	0.279556	1.73866	5.07602	2.3437	up
GO:0005576	extracellular region	cellular_component	3	7.43916e-08	ENSGALG00000019696	CATHL2	cathelicidin-2 precursor [Gallus gallus]	0.0001	23.2562	1.88736	0.84034	3.15737	0.218536	0.410275	0.909888	5.53314	2.4681	up
GO:0005576	extracellular region	cellular_component	3	7.43916e-08	ENSGALG00000019848	AvBD13	gallinacin-13 precursor [Gallus gallus]	135.719	210.718	196.45	254.866	63.4769	51.8466	100.906	29.5876	3.24531	1.69836	up
GO:0005576	extracellular region	cellular_component	3	7.43916e-08	ENSGALG00000022815	AvBD1	gallinacin-1 alpha precursor [Gallus gallus]	0.177198	49.4204	5.04259	3.38023	4.97739	1.35098	0.237766	1.64688	7.06445	2.82058	up
GO:0005576	extracellular region	cellular_component	3	7.43916e-08	ENSGALG00000023760	CHIA	acidic mammalian chitinase precursor [Gallus gallus];acidic mammalian chitinase isoform X1 [Gallus gallus]	222.969	44.1912	180.934	126.443	62.2724	53.2558	46.9322	30.5147	2.97726	1.57399	up
GO:0005576	extracellular region	cellular_component	3	7.43916e-08	ENSGALG00000025945	AVD	avidin precursor [Gallus gallus]	1.49487	1.92545	2.31328	1.1001	7.8783	36.1242	4.43664	2.60125	0.133888	-2.9009	down
GO:0005576	extracellular region	cellular_component	3	7.43916e-08	ENSGALG00000026884	ENSGALG00000026884	phospholipase A2 inhibitor and Ly6/PLAUR domain-containing protein [Gallus gallus]	1.43027	1.42835	2.88833	1.77816	3.65358	3.8269	2.43222	5.9972	0.472983	-1.08014	down
GO:0005576	extracellular region	cellular_component	3	7.43916e-08	ENSGALG00000027973	CATHL1	cathelicidin-1 precursor [Gallus gallus]	0.0001	19.525	2.05322	1.1123	2.26748	0.0001	0.232359	0.0001	9.07609	3.18207	up
GO:0005576	extracellular region	cellular_component	3	7.43916e-08	ENSGALG00000028560	OC3	uncharacterized protein LOC417943 precursor [Gallus gallus]	0.955319	0.632892	0.473684	0.859963	1.101	4.36777	1.30303	1.77506	0.341864	-1.54851	down
GO:0005576	extracellular region	cellular_component	3	7.43916e-08	ENSGALG00000031807	ENSGALG00000031807	acidic mammalian chitinase [Gallus gallus]	12.8316	2.26307	13.8821	5.08317	4.93239	3.17603	2.50544	1.61524	2.78515	1.47776	up
GO:0005576	extracellular region	cellular_component	3	7.43916e-08	ENSGALG00000034150	CATHL3	cathelicidin-3 precursor [Gallus gallus]	0.581029	35.9772	5.18576	1.85607	4.10235	0.831928	0.743903	3.57213	4.71336	2.23676	up
GO:0005576	extracellular region	cellular_component	3	7.43916e-08	ENSGALG00000037479	IGSF21	immunoglobulin superfamily member 21 isoform X1 [Gallus gallus];immunoglobulin superfamily member 21 isoform X4 [Gallus gallus]	30.0134	17.5085	58.4482	8.38024	4.22068	18.2686	8.39224	5.82984	3.11485	1.63916	up
GO:0005576	extracellular region	cellular_component	3	7.43916e-08	ENSGALG00000047285	BD7	gallinacin-7 preproprotein [Gallus gallus]	1.1705	24.0987	4.01378	0.710155	4.3419	1.21394	0.342564	1.62566	3.98629	1.99505	up
GO:0005576	extracellular region	cellular_component	3	7.43916e-08	ENSGALG00000048109	ENSGALG00000048109	uncharacterized protein LOC107051636 [Gallus gallus]	0.076273	0.158071	0.14776	0.375378	0.664056	4.68381	0.303556	0.031177	0.133299	-2.90727	down
GO:0005576	extracellular region	cellular_component	3	7.43916e-08	ENSGALG00000049716	ENSGALG00000049716	RecName: Full=Ig mu chain C region	2.46257	2.4958	2.60505	1.61791	3.65488	17.9373	7.0764	5.86993	0.265828	-1.91143	down
GO:0005576	extracellular region	cellular_component	3	7.43916e-08	ENSGALG00000051068	ENSGALG00000051068	sialoadhesin isoform X1 [Gallus gallus]	1.63599	0.345485	0.788833	0.566399	0.801229	5.54458	1.12865	2.72163	0.327253	-1.61152	down
GO:0005576	extracellular region	cellular_component	3	7.43916e-08	ENSGALG00000051946	ENSGALG00000051946	RecName: Full=Ig mu chain C region	2.7659	1.84016	1.51944	2.07429	2.94861	14.7598	3.61687	5.09783	0.310326	-1.68814	down
GO:0042605	peptide antigen binding	molecular_function	5	9.92302e-08	ENSGALG00000047380	ENSGALG00000047380	class I histocompatibility antigen, F10 alpha chain-like isoform X4 [Gallus gallus];class I histocompatibility antigen, F10 alpha chain-like isoform X3 [Gallus gallus];class I histocompatibility antigen, F10 alpha chain-like isoform X2 [Gallus gallus]	0.126747	0.708194	0.940726	0.29547	1.20007	5.06853	0.528233	0.323088	0.290893	-1.78144	down
GO:0042605	peptide antigen binding	molecular_function	5	9.92302e-08	ENSGALG00000047627	ENSGALG00000047627	class I histocompatibility antigen, F10 alpha chain isoform X1 [Gallus gallus]	1.09474	2.32446	5.94201	1.40858	7.70719	43.2423	16.7747	7.04148	0.144047	-2.79539	down
GO:0042605	peptide antigen binding	molecular_function	5	9.92302e-08	ENSGALG00000049444	ENSGALG00000049444	class I histocompatibility antigen, F10 alpha chain-like isoform X1 [Gallus gallus]	0.858151	3.44794	0.108942	0.0001	0.273782	0.177853	0.268618	0.0001	6.12913	2.61568	up
GO:0042605	peptide antigen binding	molecular_function	5	9.92302e-08	ENSGALG00000050329	ENSGALG00000050329	class I histocompatibility antigen, F10 alpha chain-like isoform X1 [Gallus gallus]	5.35899	2.09666	0.320706	0.0001	0.306011	0.657943	0.0001	0.0243324	7.86783	2.97597	up
GO:0042605	peptide antigen binding	molecular_function	5	9.92302e-08	ENSGALG00000051101	ENSGALG00000051101	MHC class II alpha chain [Gallus gallus]	13.4091	16.5073	8.53134	11.7999	22.6826	27.2915	44.271	33.2232	0.394197	-1.34301	down
GO:0042605	peptide antigen binding	molecular_function	5	9.92302e-08	ENSGALG00000054397	ENSGALG00000054397	class I histocompatibility antigen, F10 alpha chain-like isoform X2 [Gallus gallus]	0.904486	1.15901	0.644883	0.164579	0.617268	2.18806	2.07011	2.67337	0.380584	-1.39371	down
GO:0050829	defense response to Gram-negative bacterium	biological_process	9	1.75023e-07	ENSGALG00000006756	ENSGALG00000006756	bactericidal permeability-increasing protein isoform X2 [Gallus gallus]	34.8288	39.3217	45.1457	8.74874	75.1664	80.5704	76.3307	53.8061	0.447908	-1.15873	down
GO:0050829	defense response to Gram-negative bacterium	biological_process	9	1.75023e-07	ENSGALG00000007001	TLR4	TLR4 [Gallus gallus]	1.37889	1.33005	1.97717	0.34901	1.9778	4.63846	2.18474	2.38593	0.450089	-1.15172	down
GO:0050829	defense response to Gram-negative bacterium	biological_process	9	1.75023e-07	ENSGALG00000019696	CATHL2	cathelicidin-2 precursor [Gallus gallus]	0.0001	23.2562	1.88736	0.84034	3.15737	0.218536	0.410275	0.909888	5.53314	2.4681	up
GO:0050829	defense response to Gram-negative bacterium	biological_process	9	1.75023e-07	ENSGALG00000027973	CATHL1	cathelicidin-1 precursor [Gallus gallus]	0.0001	19.525	2.05322	1.1123	2.26748	0.0001	0.232359	0.0001	9.07609	3.18207	up
GO:0050829	defense response to Gram-negative bacterium	biological_process	9	1.75023e-07	ENSGALG00000034150	CATHL3	cathelicidin-3 precursor [Gallus gallus]	0.581029	35.9772	5.18576	1.85607	4.10235	0.831928	0.743903	3.57213	4.71336	2.23676	up
GO:0050829	defense response to Gram-negative bacterium	biological_process	9	1.75023e-07	ENSGALG00000047285	BD7	gallinacin-7 preproprotein [Gallus gallus]	1.1705	24.0987	4.01378	0.710155	4.3419	1.21394	0.342564	1.62566	3.98629	1.99505	up
GO:0050829	defense response to Gram-negative bacterium	biological_process	9	1.75023e-07	ENSGALG00000048876	LEAP2	PREDICTED: liver-expressed antimicrobial peptide 2 [Anser cygnoides domesticus]	13.1397	4.49472	31.6928	13.9285	7.36939	4.67672	7.27212	3.04374	2.82872	1.50015	up
GO:0003823	antigen binding	molecular_function	4	2.98904e-06	ENSGALG00000047380	ENSGALG00000047380	class I histocompatibility antigen, F10 alpha chain-like isoform X4 [Gallus gallus];class I histocompatibility antigen, F10 alpha chain-like isoform X3 [Gallus gallus];class I histocompatibility antigen, F10 alpha chain-like isoform X2 [Gallus gallus]	0.126747	0.708194	0.940726	0.29547	1.20007	5.06853	0.528233	0.323088	0.290893	-1.78144	down
GO:0003823	antigen binding	molecular_function	4	2.98904e-06	ENSGALG00000049444	ENSGALG00000049444	class I histocompatibility antigen, F10 alpha chain-like isoform X1 [Gallus gallus]	0.858151	3.44794	0.108942	0.0001	0.273782	0.177853	0.268618	0.0001	6.12913	2.61568	up
GO:0003823	antigen binding	molecular_function	4	2.98904e-06	ENSGALG00000049716	ENSGALG00000049716	RecName: Full=Ig mu chain C region	2.46257	2.4958	2.60505	1.61791	3.65488	17.9373	7.0764	5.86993	0.265828	-1.91143	down
GO:0003823	antigen binding	molecular_function	4	2.98904e-06	ENSGALG00000050329	ENSGALG00000050329	class I histocompatibility antigen, F10 alpha chain-like isoform X1 [Gallus gallus]	5.35899	2.09666	0.320706	0.0001	0.306011	0.657943	0.0001	0.0243324	7.86783	2.97597	up
GO:0003823	antigen binding	molecular_function	4	2.98904e-06	ENSGALG00000051946	ENSGALG00000051946	RecName: Full=Ig mu chain C region	2.7659	1.84016	1.51944	2.07429	2.94861	14.7598	3.61687	5.09783	0.310326	-1.68814	down
GO:0003823	antigen binding	molecular_function	4	2.98904e-06	ENSGALG00000054397	ENSGALG00000054397	class I histocompatibility antigen, F10 alpha chain-like isoform X2 [Gallus gallus]	0.904486	1.15901	0.644883	0.164579	0.617268	2.18806	2.07011	2.67337	0.380584	-1.39371	down
GO:0006032	chitin catabolic process	biological_process	8	1.72553e-05	ENSGALG00000003519	ENSGALG00000003519	acidic mammalian chitinase isoform X1 [Gallus gallus]	21.775	4.06062	16.2576	11.1949	0.0001	4.0875	5.24958	1.81225	4.77944	2.25684	up
GO:0006032	chitin catabolic process	biological_process	8	1.72553e-05	ENSGALG00000023760	CHIA	acidic mammalian chitinase precursor [Gallus gallus];acidic mammalian chitinase isoform X1 [Gallus gallus]	222.969	44.1912	180.934	126.443	62.2724	53.2558	46.9322	30.5147	2.97726	1.57399	up
GO:0006032	chitin catabolic process	biological_process	8	1.72553e-05	ENSGALG00000031807	ENSGALG00000031807	acidic mammalian chitinase [Gallus gallus]	12.8316	2.26307	13.8821	5.08317	4.93239	3.17603	2.50544	1.61524	2.78515	1.47776	up
GO:0004568	chitinase activity	molecular_function	7	1.72553e-05	ENSGALG00000003519	ENSGALG00000003519	acidic mammalian chitinase isoform X1 [Gallus gallus]	21.775	4.06062	16.2576	11.1949	0.0001	4.0875	5.24958	1.81225	4.77944	2.25684	up
GO:0004568	chitinase activity	molecular_function	7	1.72553e-05	ENSGALG00000023760	CHIA	acidic mammalian chitinase precursor [Gallus gallus];acidic mammalian chitinase isoform X1 [Gallus gallus]	222.969	44.1912	180.934	126.443	62.2724	53.2558	46.9322	30.5147	2.97726	1.57399	up
GO:0004568	chitinase activity	molecular_function	7	1.72553e-05	ENSGALG00000031807	ENSGALG00000031807	acidic mammalian chitinase [Gallus gallus]	12.8316	2.26307	13.8821	5.08317	4.93239	3.17603	2.50544	1.61524	2.78515	1.47776	up
GO:0002474	antigen processing and presentation of peptide antigen via MHC class I	biological_process	6	3.40676e-05	ENSGALG00000047380	ENSGALG00000047380	class I histocompatibility antigen, F10 alpha chain-like isoform X4 [Gallus gallus];class I histocompatibility antigen, F10 alpha chain-like isoform X3 [Gallus gallus];class I histocompatibility antigen, F10 alpha chain-like isoform X2 [Gallus gallus]	0.126747	0.708194	0.940726	0.29547	1.20007	5.06853	0.528233	0.323088	0.290893	-1.78144	down
GO:0002474	antigen processing and presentation of peptide antigen via MHC class I	biological_process	6	3.40676e-05	ENSGALG00000049444	ENSGALG00000049444	class I histocompatibility antigen, F10 alpha chain-like isoform X1 [Gallus gallus]	0.858151	3.44794	0.108942	0.0001	0.273782	0.177853	0.268618	0.0001	6.12913	2.61568	up
GO:0002474	antigen processing and presentation of peptide antigen via MHC class I	biological_process	6	3.40676e-05	ENSGALG00000050329	ENSGALG00000050329	class I histocompatibility antigen, F10 alpha chain-like isoform X1 [Gallus gallus]	5.35899	2.09666	0.320706	0.0001	0.306011	0.657943	0.0001	0.0243324	7.86783	2.97597	up
GO:0002474	antigen processing and presentation of peptide antigen via MHC class I	biological_process	6	3.40676e-05	ENSGALG00000054397	ENSGALG00000054397	class I histocompatibility antigen, F10 alpha chain-like isoform X2 [Gallus gallus]	0.904486	1.15901	0.644883	0.164579	0.617268	2.18806	2.07011	2.67337	0.380584	-1.39371	down
GO:0042612	MHC class I protein complex	cellular_component	7	3.40676e-05	ENSGALG00000047380	ENSGALG00000047380	class I histocompatibility antigen, F10 alpha chain-like isoform X4 [Gallus gallus];class I histocompatibility antigen, F10 alpha chain-like isoform X3 [Gallus gallus];class I histocompatibility antigen, F10 alpha chain-like isoform X2 [Gallus gallus]	0.126747	0.708194	0.940726	0.29547	1.20007	5.06853	0.528233	0.323088	0.290893	-1.78144	down
GO:0042612	MHC class I protein complex	cellular_component	7	3.40676e-05	ENSGALG00000049444	ENSGALG00000049444	class I histocompatibility antigen, F10 alpha chain-like isoform X1 [Gallus gallus]	0.858151	3.44794	0.108942	0.0001	0.273782	0.177853	0.268618	0.0001	6.12913	2.61568	up
GO:0042612	MHC class I protein complex	cellular_component	7	3.40676e-05	ENSGALG00000050329	ENSGALG00000050329	class I histocompatibility antigen, F10 alpha chain-like isoform X1 [Gallus gallus]	5.35899	2.09666	0.320706	0.0001	0.306011	0.657943	0.0001	0.0243324	7.86783	2.97597	up
GO:0042612	MHC class I protein complex	cellular_component	7	3.40676e-05	ENSGALG00000054397	ENSGALG00000054397	class I histocompatibility antigen, F10 alpha chain-like isoform X2 [Gallus gallus]	0.904486	1.15901	0.644883	0.164579	0.617268	2.18806	2.07011	2.67337	0.380584	-1.39371	down
GO:0030246	carbohydrate binding	molecular_function	4	3.73992e-05	ENSGALG00000001130	GALNT17	polypeptide N-acetylgalactosaminyltransferase 17 isoform X1 [Gallus gallus]	0.181564	0.14735	0.172542	0.086085	0.487767	0.526509	0.245642	0.398886	0.354196	-1.49738	down
GO:0030246	carbohydrate binding	molecular_function	4	3.73992e-05	ENSGALG00000002496	SFTPA1	surfactant protein A1 precursor [Gallus gallus]	1.9404	2.10388	1.34485	1.72283	1.44963	0.771007	0.503687	0.759575	2.04138	1.02954	up
GO:0030246	carbohydrate binding	molecular_function	4	3.73992e-05	ENSGALG00000002503	SFTPA2	surfactant protein A2 precursor [Gallus gallus]	3.98877	1.35154	4.53928	1.75682	0.484473	0.926304	0.851408	0.563088	4.11868	2.04218	up
GO:0030246	carbohydrate binding	molecular_function	4	3.73992e-05	ENSGALG00000009552	ENSGALG00000009552	galectin-related protein A isoform X1 [Gallus gallus]	0.21169	0.537617	0.620241	0.923263	0.212983	0.224719	0.155225	0.162849	3.03372	1.60109	up
GO:0030246	carbohydrate binding	molecular_function	4	3.73992e-05	ENSGALG00000011319	ADGRL3	adhesion G protein-coupled receptor L3 isoform X1 [Gallus gallus];adhesion G protein-coupled receptor L3 isoform X9 [Gallus gallus];adhesion G protein-coupled receptor L3 isoform X5 [Gallus gallus];adhesion G protein-coupled receptor L3 isoform X3 [Numida meleagris];adhesion G protein-coupled receptor L3 isoform X4 [Gallus gallus];adhesion G protein-coupled receptor L3 isoform X10 [Gallus gallus]…	0.092204	0.56378	0.178342	0.289801	0.124844	0.140036	0.086577	0.114531	2.41235	1.27044	up
GO:0030246	carbohydrate binding	molecular_function	4	3.73992e-05	ENSGALG00000028659	BLEC1	C-type lectin domain family 2 member E isoform X1 [Gallus gallus]	1.16209	0.686391	0.990928	1.0598	1.78754	2.65812	1.0109	3.44456	0.438058	-1.19081	down
GO:0030246	carbohydrate binding	molecular_function	4	3.73992e-05	ENSGALG00000051068	ENSGALG00000051068	sialoadhesin isoform X1 [Gallus gallus]	1.63599	0.345485	0.788833	0.566399	0.801229	5.54458	1.12865	2.72163	0.327253	-1.61152	down
GO:0001530	lipopolysaccharide binding	molecular_function	5	4.41281e-05	ENSGALG00000006756	ENSGALG00000006756	bactericidal permeability-increasing protein isoform X2 [Gallus gallus]	34.8288	39.3217	45.1457	8.74874	75.1664	80.5704	76.3307	53.8061	0.447908	-1.15873	down
GO:0001530	lipopolysaccharide binding	molecular_function	5	4.41281e-05	ENSGALG00000007001	TLR4	TLR4 [Gallus gallus]	1.37889	1.33005	1.97717	0.34901	1.9778	4.63846	2.18474	2.38593	0.450089	-1.15172	down
GO:0001530	lipopolysaccharide binding	molecular_function	5	4.41281e-05	ENSGALG00000019696	CATHL2	cathelicidin-2 precursor [Gallus gallus]	0.0001	23.2562	1.88736	0.84034	3.15737	0.218536	0.410275	0.909888	5.53314	2.4681	up
GO:0001530	lipopolysaccharide binding	molecular_function	5	4.41281e-05	ENSGALG00000027973	CATHL1	cathelicidin-1 precursor [Gallus gallus]	0.0001	19.525	2.05322	1.1123	2.26748	0.0001	0.232359	0.0001	9.07609	3.18207	up
GO:0008061	chitin binding	molecular_function	5	5.93178e-05	ENSGALG00000003519	ENSGALG00000003519	acidic mammalian chitinase isoform X1 [Gallus gallus]	21.775	4.06062	16.2576	11.1949	0.0001	4.0875	5.24958	1.81225	4.77944	2.25684	up
GO:0008061	chitin binding	molecular_function	5	5.93178e-05	ENSGALG00000023760	CHIA	acidic mammalian chitinase precursor [Gallus gallus];acidic mammalian chitinase isoform X1 [Gallus gallus]	222.969	44.1912	180.934	126.443	62.2724	53.2558	46.9322	30.5147	2.97726	1.57399	up
GO:0008061	chitin binding	molecular_function	5	5.93178e-05	ENSGALG00000031807	ENSGALG00000031807	acidic mammalian chitinase [Gallus gallus]	12.8316	2.26307	13.8821	5.08317	4.93239	3.17603	2.50544	1.61524	2.78515	1.47776	up
GO:0004859	phospholipase inhibitor activity	molecular_function	7	0.000146328	ENSGALG00000010978	ANGPTL3	angiopoietin-related protein 3 precursor [Gallus gallus]	4.20929	13.0097	2.84696	16.1961	1.89413	6.78087	4.11516	2.03022	2.44676	1.29088	up
GO:0004859	phospholipase inhibitor activity	molecular_function	7	0.000146328	ENSGALG00000026884	ENSGALG00000026884	phospholipase A2 inhibitor and Ly6/PLAUR domain-containing protein [Gallus gallus]	1.43027	1.42835	2.88833	1.77816	3.65358	3.8269	2.43222	5.9972	0.472983	-1.08014	down
GO:0051673	membrane disruption in other organism	biological_process	6	0.000146328	ENSGALG00000027973	CATHL1	cathelicidin-1 precursor [Gallus gallus]	0.0001	19.525	2.05322	1.1123	2.26748	0.0001	0.232359	0.0001	9.07609	3.18207	up
GO:0051673	membrane disruption in other organism	biological_process	6	0.000146328	ENSGALG00000034150	CATHL3	cathelicidin-3 precursor [Gallus gallus]	0.581029	35.9772	5.18576	1.85607	4.10235	0.831928	0.743903	3.57213	4.71336	2.23676	up
GO:0006954	inflammatory response	biological_process	6	0.000158869	ENSGALG00000000616	ELF3	ETS-related transcription factor Elf-3 [Gallus gallus]	1.19759	1.03214	2.11237	1.7226	2.65803	3.46443	2.17725	4.05159	0.491017	-1.02616	down
GO:0006954	inflammatory response	biological_process	6	0.000158869	ENSGALG00000000731	THEMIS2	protein THEMIS2 [Gallus gallus]	5.80775	5.73158	8.7997	1.59538	10.6835	16.3368	9.5845	14.5783	0.428548	-1.22247	down
GO:0006954	inflammatory response	biological_process	6	0.000158869	ENSGALG00000002329	CCL1	chemokine [Gallus gallus]	2.54695	2.46955	2.19604	3.38929	3.78951	9.79276	1.64251	7.02794	0.476428	-1.06967	down
GO:0006954	inflammatory response	biological_process	6	0.000158869	ENSGALG00000007001	TLR4	TLR4 [Gallus gallus]	1.37889	1.33005	1.97717	0.34901	1.9778	4.63846	2.18474	2.38593	0.450089	-1.15172	down
GO:0006954	inflammatory response	biological_process	6	0.000158869	ENSGALG00000014585	ENSGALG00000014585	C-C motif chemokine 3-like 1 [Gallus gallus]	102.343	85.0111	139.365	21.1092	127.66	380.331	143.729	237.984	0.39095	-1.35495	down
GO:0006954	inflammatory response	biological_process	6	0.000158869	ENSGALG00000023411	CD180	CD180 antigen [Gallus gallus]	1.19733	1.88095	1.55339	0.406113	3.10617	3.58735	2.91349	3.02971	0.398662	-1.32676	down
GO:0006954	inflammatory response	biological_process	6	0.000158869	ENSGALG00000028256	CCL19	C-C motif chemokine 19 precursor [Gallus gallus]	4.95693	3.83114	4.94113	5.1257	5.68861	14.9287	6.63968	12.2563	0.477179	-1.0674	down
GO:0006954	inflammatory response	biological_process	6	0.000158869	ENSGALG00000051068	ENSGALG00000051068	sialoadhesin isoform X1 [Gallus gallus]	1.63599	0.345485	0.788833	0.566399	0.801229	5.54458	1.12865	2.72163	0.327253	-1.61152	down
GO:0019882	antigen processing and presentation	biological_process	4	0.000295926	ENSGALG00000047380	ENSGALG00000047380	class I histocompatibility antigen, F10 alpha chain-like isoform X4 [Gallus gallus];class I histocompatibility antigen, F10 alpha chain-like isoform X3 [Gallus gallus];class I histocompatibility antigen, F10 alpha chain-like isoform X2 [Gallus gallus]	0.126747	0.708194	0.940726	0.29547	1.20007	5.06853	0.528233	0.323088	0.290893	-1.78144	down
GO:0019882	antigen processing and presentation	biological_process	4	0.000295926	ENSGALG00000049444	ENSGALG00000049444	class I histocompatibility antigen, F10 alpha chain-like isoform X1 [Gallus gallus]	0.858151	3.44794	0.108942	0.0001	0.273782	0.177853	0.268618	0.0001	6.12913	2.61568	up
GO:0019882	antigen processing and presentation	biological_process	4	0.000295926	ENSGALG00000050329	ENSGALG00000050329	class I histocompatibility antigen, F10 alpha chain-like isoform X1 [Gallus gallus]	5.35899	2.09666	0.320706	0.0001	0.306011	0.657943	0.0001	0.0243324	7.86783	2.97597	up
GO:0019882	antigen processing and presentation	biological_process	4	0.000295926	ENSGALG00000054397	ENSGALG00000054397	class I histocompatibility antigen, F10 alpha chain-like isoform X2 [Gallus gallus]	0.904486	1.15901	0.644883	0.164579	0.617268	2.18806	2.07011	2.67337	0.380584	-1.39371	down
GO:0048020	CCR chemokine receptor binding	molecular_function	8	0.000356502	ENSGALG00000002329	CCL1	chemokine [Gallus gallus]	2.54695	2.46955	2.19604	3.38929	3.78951	9.79276	1.64251	7.02794	0.476428	-1.06967	down
GO:0048020	CCR chemokine receptor binding	molecular_function	8	0.000356502	ENSGALG00000014585	ENSGALG00000014585	C-C motif chemokine 3-like 1 [Gallus gallus]	102.343	85.0111	139.365	21.1092	127.66	380.331	143.729	237.984	0.39095	-1.35495	down
GO:0048020	CCR chemokine receptor binding	molecular_function	8	0.000356502	ENSGALG00000028256	CCL19	C-C motif chemokine 19 precursor [Gallus gallus]	4.95693	3.83114	4.94113	5.1257	5.68861	14.9287	6.63968	12.2563	0.477179	-1.0674	down
GO:0010693	negative regulation of alkaline phosphatase activity	biological_process	12	0.00043547	ENSGALG00000009612	TGFB2	transforming growth factor beta-2 precursor [Gallus gallus]	0.146159	0.40896	0.173944	0.290913	0.086979	0.208241	0.022848	0.040832	2.84195	1.50688	up
GO:0010693	negative regulation of alkaline phosphatase activity	biological_process	12	0.00043547	ENSGALG00000010697	SEMA4D	semaphorin-4D isoform X1 [Gallus gallus];semaphorin-4D isoform X3 [Gallus gallus];semaphorin-4D isoform X4 [Gallus gallus]	0.444283	0.830632	0.3608	0.323048	1.46632	1.07782	1.8389	3.32725	0.254045	-1.97684	down
GO:0005975	carbohydrate metabolic process	biological_process	5	0.000512791	ENSGALG00000000901	ENSGALG00000000901	carbohydrate sulfotransferase 4 [Gallus gallus]	2.25214	6.83319	2.534	3.10035	10.8712	5.10087	14.9396	7.48974	0.383311	-1.38341	down
GO:0005975	carbohydrate metabolic process	biological_process	5	0.000512791	ENSGALG00000003519	ENSGALG00000003519	acidic mammalian chitinase isoform X1 [Gallus gallus]	21.775	4.06062	16.2576	11.1949	0.0001	4.0875	5.24958	1.81225	4.77944	2.25684	up
GO:0005975	carbohydrate metabolic process	biological_process	5	0.000512791	ENSGALG00000023760	CHIA	acidic mammalian chitinase precursor [Gallus gallus];acidic mammalian chitinase isoform X1 [Gallus gallus]	222.969	44.1912	180.934	126.443	62.2724	53.2558	46.9322	30.5147	2.97726	1.57399	up
GO:0005975	carbohydrate metabolic process	biological_process	5	0.000512791	ENSGALG00000031807	ENSGALG00000031807	acidic mammalian chitinase [Gallus gallus]	12.8316	2.26307	13.8821	5.08317	4.93239	3.17603	2.50544	1.61524	2.78515	1.47776	up
GO:0005975	carbohydrate metabolic process	biological_process	5	0.000512791	ENSGALG00000036286	ENSGALG00000036286	HHIP-like protein 1 [Gallus gallus]	2.09851	1.37753	1.17204	0.741759	3.46962	3.04359	2.38296	4.05459	0.416179	-1.26472	down
GO:0005975	carbohydrate metabolic process	biological_process	5	0.000512791	ENSGALG00000049891	GPD1	glycerol-3-phosphate dehydrogenase 1 [Gallus gallus]	9.07315	17.3378	15.8408	25.0328	6.32658	14.2517	3.30665	1.67284	2.63265	1.39651	up
GO:0030593	neutrophil chemotaxis	biological_process	7	0.000578318	ENSGALG00000002329	CCL1	chemokine [Gallus gallus]	2.54695	2.46955	2.19604	3.38929	3.78951	9.79276	1.64251	7.02794	0.476428	-1.06967	down
GO:0030593	neutrophil chemotaxis	biological_process	7	0.000578318	ENSGALG00000014585	ENSGALG00000014585	C-C motif chemokine 3-like 1 [Gallus gallus]	102.343	85.0111	139.365	21.1092	127.66	380.331	143.729	237.984	0.39095	-1.35495	down
GO:0030593	neutrophil chemotaxis	biological_process	7	0.000578318	ENSGALG00000027973	CATHL1	cathelicidin-1 precursor [Gallus gallus]	0.0001	19.525	2.05322	1.1123	2.26748	0.0001	0.232359	0.0001	9.07609	3.18207	up
GO:0030593	neutrophil chemotaxis	biological_process	7	0.000578318	ENSGALG00000028256	CCL19	C-C motif chemokine 19 precursor [Gallus gallus]	4.95693	3.83114	4.94113	5.1257	5.68861	14.9287	6.63968	12.2563	0.477179	-1.0674	down
GO:0048247	lymphocyte chemotaxis	biological_process	6	0.000579382	ENSGALG00000002329	CCL1	chemokine [Gallus gallus]	2.54695	2.46955	2.19604	3.38929	3.78951	9.79276	1.64251	7.02794	0.476428	-1.06967	down
GO:0048247	lymphocyte chemotaxis	biological_process	6	0.000579382	ENSGALG00000014585	ENSGALG00000014585	C-C motif chemokine 3-like 1 [Gallus gallus]	102.343	85.0111	139.365	21.1092	127.66	380.331	143.729	237.984	0.39095	-1.35495	down
GO:0048247	lymphocyte chemotaxis	biological_process	6	0.000579382	ENSGALG00000028256	CCL19	C-C motif chemokine 19 precursor [Gallus gallus]	4.95693	3.83114	4.94113	5.1257	5.68861	14.9287	6.63968	12.2563	0.477179	-1.0674	down
GO:0070098	chemokine-mediated signaling pathway	biological_process	7	0.000731859	ENSGALG00000002329	CCL1	chemokine [Gallus gallus]	2.54695	2.46955	2.19604	3.38929	3.78951	9.79276	1.64251	7.02794	0.476428	-1.06967	down
GO:0070098	chemokine-mediated signaling pathway	biological_process	7	0.000731859	ENSGALG00000007675	CXCR5	C-X-C chemokine receptor type 5 [Gallus gallus]	0.319216	0.183063	0.141752	0.0001	0.186085	1.83834	0.192125	0.496204	0.237446	-2.07433	down
GO:0070098	chemokine-mediated signaling pathway	biological_process	7	0.000731859	ENSGALG00000014585	ENSGALG00000014585	C-C motif chemokine 3-like 1 [Gallus gallus]	102.343	85.0111	139.365	21.1092	127.66	380.331	143.729	237.984	0.39095	-1.35495	down
GO:0070098	chemokine-mediated signaling pathway	biological_process	7	0.000731859	ENSGALG00000028256	CCL19	C-C motif chemokine 19 precursor [Gallus gallus]	4.95693	3.83114	4.94113	5.1257	5.68861	14.9287	6.63968	12.2563	0.477179	-1.0674	down
GO:2000107	negative regulation of leukocyte apoptotic process	biological_process	10	0.000863976	ENSGALG00000008257	MERTK	tyrosine-protein kinase Mer precursor [Gallus gallus]	8.16947	8.52775	10.4135	2.32944	14.1042	23.1138	10.2798	14.0112	0.478631	-1.06301	down
GO:2000107	negative regulation of leukocyte apoptotic process	biological_process	10	0.000863976	ENSGALG00000028256	CCL19	C-C motif chemokine 19 precursor [Gallus gallus]	4.95693	3.83114	4.94113	5.1257	5.68861	14.9287	6.63968	12.2563	0.477179	-1.0674	down
GO:0032497	detection of lipopolysaccharide	biological_process	8	0.000863976	ENSGALG00000007001	TLR4	TLR4 [Gallus gallus]	1.37889	1.33005	1.97717	0.34901	1.9778	4.63846	2.18474	2.38593	0.450089	-1.15172	down
GO:0032497	detection of lipopolysaccharide	biological_process	8	0.000863976	ENSGALG00000032701	LY96	lymphocyte antigen 96 isoform X1 [Gallus gallus]	1.86806	1.77611	1.21037	0.915514	2.03091	4.1617	2.33848	3.57738	0.47653	-1.06936	down
GO:0002322	B cell proliferation involved in immune response	biological_process	9	0.000863976	ENSGALG00000007001	TLR4	TLR4 [Gallus gallus]	1.37889	1.33005	1.97717	0.34901	1.9778	4.63846	2.18474	2.38593	0.450089	-1.15172	down
GO:0002322	B cell proliferation involved in immune response	biological_process	9	0.000863976	ENSGALG00000023411	CD180	CD180 antigen [Gallus gallus]	1.19733	1.88095	1.55339	0.406113	3.10617	3.58735	2.91349	3.02971	0.398662	-1.32676	down
GO:0001875	lipopolysaccharide receptor activity	molecular_function	7	0.000863976	ENSGALG00000007001	TLR4	TLR4 [Gallus gallus]	1.37889	1.33005	1.97717	0.34901	1.9778	4.63846	2.18474	2.38593	0.450089	-1.15172	down
GO:0001875	lipopolysaccharide receptor activity	molecular_function	7	0.000863976	ENSGALG00000032701	LY96	lymphocyte antigen 96 isoform X1 [Gallus gallus]	1.86806	1.77611	1.21037	0.915514	2.03091	4.1617	2.33848	3.57738	0.47653	-1.06936	down
GO:0019896	axonal transport of mitochondrion	biological_process	8	0.00142846	ENSGALG00000014261	UCHL1	ubiquitin carboxyl-terminal hydrolase isozyme L1 [Gallus gallus]	0.931283	2.17185	1.25308	13.0195	1.88216	1.81485	0.534594	1.8028	2.87945	1.52579	up
GO:0019896	axonal transport of mitochondrion	biological_process	8	0.00142846	ENSGALG00000036527	SYBU	syntabulin isoform X1 [Gallus gallus]	0.832045	1.14661	2.11658	0.749911	1.65808	4.5093	2.85726	2.41121	0.423681	-1.23895	down
GO:0046696	lipopolysaccharide receptor complex	cellular_component	5	0.00142846	ENSGALG00000007001	TLR4	TLR4 [Gallus gallus]	1.37889	1.33005	1.97717	0.34901	1.9778	4.63846	2.18474	2.38593	0.450089	-1.15172	down
GO:0046696	lipopolysaccharide receptor complex	cellular_component	5	0.00142846	ENSGALG00000032701	LY96	lymphocyte antigen 96 isoform X1 [Gallus gallus]	1.86806	1.77611	1.21037	0.915514	2.03091	4.1617	2.33848	3.57738	0.47653	-1.06936	down
GO:0002548	monocyte chemotaxis	biological_process	6	0.00147499	ENSGALG00000002329	CCL1	chemokine [Gallus gallus]	2.54695	2.46955	2.19604	3.38929	3.78951	9.79276	1.64251	7.02794	0.476428	-1.06967	down
GO:0002548	monocyte chemotaxis	biological_process	6	0.00147499	ENSGALG00000014585	ENSGALG00000014585	C-C motif chemokine 3-like 1 [Gallus gallus]	102.343	85.0111	139.365	21.1092	127.66	380.331	143.729	237.984	0.39095	-1.35495	down
GO:0002548	monocyte chemotaxis	biological_process	6	0.00147499	ENSGALG00000028256	CCL19	C-C motif chemokine 19 precursor [Gallus gallus]	4.95693	3.83114	4.94113	5.1257	5.68861	14.9287	6.63968	12.2563	0.477179	-1.0674	down
GO:0072562	blood microparticle	cellular_component	4	0.00159416	ENSGALG00000004771	C1QB	complement C1q subcomponent subunit B [Gallus gallus]	71.0386	46.9327	101.024	8.74243	117.032	137.517	99.5795	143.299	0.45783	-1.12711	down
GO:0072562	blood microparticle	cellular_component	4	0.00159416	ENSGALG00000029669	C1QC	complement C1q subcomponent subunit C [Gallus gallus]	96.2055	73.649	110.439	14.7526	128.615	176.034	124.319	167.086	0.494999	-1.0145	down
GO:0072562	blood microparticle	cellular_component	4	0.00159416	ENSGALG00000044709	ENSGALG00000044709	platelet glycoprotein VI-like [Gallus gallus]	1.49882	0.395256	0.184288	0.416067	1.56448	1.54562	2.2241	1.56133	0.361746	-1.46695	down
GO:0072562	blood microparticle	cellular_component	4	0.00159416	ENSGALG00000047648	ENSGALG00000047648	leukocyte immunoglobulin-like receptor subfamily A member 2 [Gallus gallus];T-cell-interacting, activating receptor on myeloid cells protein 1 isoform X1 [Gallus gallus]	0.16067	0.23307	0.286528	0.262787	0.873916	1.65461	1.10962	0.222222	0.244292	-2.03332	down
GO:0072562	blood microparticle	cellular_component	4	0.00159416	ENSGALG00000054321	ENSGALG00000054321	T-cell-interacting, activating receptor on myeloid cells protein 1 isoform X1 [Gallus gallus]	0.750074	0.503599	0.482448	0.235997	2.66686	1.19411	2.68542	0.623474	0.275056	-1.8622	down
GO:0071356	cellular response to tumor necrosis factor	biological_process	8	0.00178898	ENSGALG00000002329	CCL1	chemokine [Gallus gallus]	2.54695	2.46955	2.19604	3.38929	3.78951	9.79276	1.64251	7.02794	0.476428	-1.06967	down
GO:0071356	cellular response to tumor necrosis factor	biological_process	8	0.00178898	ENSGALG00000014585	ENSGALG00000014585	C-C motif chemokine 3-like 1 [Gallus gallus]	102.343	85.0111	139.365	21.1092	127.66	380.331	143.729	237.984	0.39095	-1.35495	down
GO:0071356	cellular response to tumor necrosis factor	biological_process	8	0.00178898	ENSGALG00000028256	CCL19	C-C motif chemokine 19 precursor [Gallus gallus]	4.95693	3.83114	4.94113	5.1257	5.68861	14.9287	6.63968	12.2563	0.477179	-1.0674	down
GO:0071356	cellular response to tumor necrosis factor	biological_process	8	0.00178898	ENSGALG00000033520	DCSTAMP	dendritic cell-specific transmembrane protein [Gallus gallus]	0.350459	4.46913	0.284178	0.525554	0.186183	0.213388	0.454189	0.612398	3.8395	1.94092	up
GO:0008009	chemokine activity	molecular_function	8	0.0022823	ENSGALG00000002329	CCL1	chemokine [Gallus gallus]	2.54695	2.46955	2.19604	3.38929	3.78951	9.79276	1.64251	7.02794	0.476428	-1.06967	down
GO:0008009	chemokine activity	molecular_function	8	0.0022823	ENSGALG00000014585	ENSGALG00000014585	C-C motif chemokine 3-like 1 [Gallus gallus]	102.343	85.0111	139.365	21.1092	127.66	380.331	143.729	237.984	0.39095	-1.35495	down
GO:0008009	chemokine activity	molecular_function	8	0.0022823	ENSGALG00000028256	CCL19	C-C motif chemokine 19 precursor [Gallus gallus]	4.95693	3.83114	4.94113	5.1257	5.68861	14.9287	6.63968	12.2563	0.477179	-1.0674	down
GO:0008219	cell death	biological_process	4	0.0022823	ENSGALG00000009612	TGFB2	transforming growth factor beta-2 precursor [Gallus gallus]	0.146159	0.40896	0.173944	0.290913	0.086979	0.208241	0.022848	0.040832	2.84195	1.50688	up
GO:0008219	cell death	biological_process	4	0.0022823	ENSGALG00000019696	CATHL2	cathelicidin-2 precursor [Gallus gallus]	0.0001	23.2562	1.88736	0.84034	3.15737	0.218536	0.410275	0.909888	5.53314	2.4681	up
GO:0008219	cell death	biological_process	4	0.0022823	ENSGALG00000027973	CATHL1	cathelicidin-1 precursor [Gallus gallus]	0.0001	19.525	2.05322	1.1123	2.26748	0.0001	0.232359	0.0001	9.07609	3.18207	up
GO:0071346	cellular response to interferon-gamma	biological_process	8	0.00294667	ENSGALG00000002329	CCL1	chemokine [Gallus gallus]	2.54695	2.46955	2.19604	3.38929	3.78951	9.79276	1.64251	7.02794	0.476428	-1.06967	down
GO:0071346	cellular response to interferon-gamma	biological_process	8	0.00294667	ENSGALG00000014585	ENSGALG00000014585	C-C motif chemokine 3-like 1 [Gallus gallus]	102.343	85.0111	139.365	21.1092	127.66	380.331	143.729	237.984	0.39095	-1.35495	down
GO:0071346	cellular response to interferon-gamma	biological_process	8	0.00294667	ENSGALG00000028256	CCL19	C-C motif chemokine 19 precursor [Gallus gallus]	4.95693	3.83114	4.94113	5.1257	5.68861	14.9287	6.63968	12.2563	0.477179	-1.0674	down
GO:0042116	macrophage activation	biological_process	7	0.00295209	ENSGALG00000007001	TLR4	TLR4 [Gallus gallus]	1.37889	1.33005	1.97717	0.34901	1.9778	4.63846	2.18474	2.38593	0.450089	-1.15172	down
GO:0042116	macrophage activation	biological_process	7	0.00295209	ENSGALG00000027973	CATHL1	cathelicidin-1 precursor [Gallus gallus]	0.0001	19.525	2.05322	1.1123	2.26748	0.0001	0.232359	0.0001	9.07609	3.18207	up
GO:0019835	cytolysis	biological_process	4	0.00295209	ENSGALG00000019696	CATHL2	cathelicidin-2 precursor [Gallus gallus]	0.0001	23.2562	1.88736	0.84034	3.15737	0.218536	0.410275	0.909888	5.53314	2.4681	up
GO:0019835	cytolysis	biological_process	4	0.00295209	ENSGALG00000027973	CATHL1	cathelicidin-1 precursor [Gallus gallus]	0.0001	19.525	2.05322	1.1123	2.26748	0.0001	0.232359	0.0001	9.07609	3.18207	up
GO:0031666	positive regulation of lipopolysaccharide-mediated signaling pathway	biological_process	8	0.00295209	ENSGALG00000023411	CD180	CD180 antigen [Gallus gallus]	1.19733	1.88095	1.55339	0.406113	3.10617	3.58735	2.91349	3.02971	0.398662	-1.32676	down
GO:0031666	positive regulation of lipopolysaccharide-mediated signaling pathway	biological_process	8	0.00295209	ENSGALG00000032701	LY96	lymphocyte antigen 96 isoform X1 [Gallus gallus]	1.86806	1.77611	1.21037	0.915514	2.03091	4.1617	2.33848	3.57738	0.47653	-1.06936	down
GO:0005871	kinesin complex	cellular_component	5	0.00360608	ENSGALG00000008095	KIF23	kinesin-like protein KIF23 isoform X1 [Gallus gallus];kinesin-like protein KIF23 isoform X6 [Gallus gallus];kinesin-like protein KIF23 isoform X5 [Gallus gallus];kinesin-like protein KIF23 isoform X4 [Gallus gallus];kinesin-like protein KIF23 isoform X8 [Gallus gallus]	0.23411	0.123432	0.21328	0.169936	0.493541	0.652255	0.647741	0.549786	0.316114	-1.66148	down
GO:0005871	kinesin complex	cellular_component	5	0.00360608	ENSGALG00000011299	KIF25	kinesin-like protein KIF25 [Gallus gallus]	0.149353	0.147066	0.304136	0.297931	0.737942	0.761526	0.214518	1.35923	0.292361	-1.77418	down
GO:0005871	kinesin complex	cellular_component	5	0.00360608	ENSGALG00000012462	KIF5C	kinesin heavy chain [Gallus gallus]	0.346545	0.308894	0.197377	0.262304	0.479348	1.00683	0.424636	0.685637	0.429479	-1.21934	down
GO:0005871	kinesin complex	cellular_component	5	0.00360608	ENSGALG00000030597	KIF11	kinesin-like protein KIF11 [Gallus gallus]	0.168167	0.135996	0.076198	0.035549	0.275533	0.434692	0.136359	0.353827	0.346473	-1.52919	down
GO:0071347	cellular response to interleukin-1	biological_process	8	0.00460289	ENSGALG00000002329	CCL1	chemokine [Gallus gallus]	2.54695	2.46955	2.19604	3.38929	3.78951	9.79276	1.64251	7.02794	0.476428	-1.06967	down
GO:0071347	cellular response to interleukin-1	biological_process	8	0.00460289	ENSGALG00000014585	ENSGALG00000014585	C-C motif chemokine 3-like 1 [Gallus gallus]	102.343	85.0111	139.365	21.1092	127.66	380.331	143.729	237.984	0.39095	-1.35495	down
GO:0071347	cellular response to interleukin-1	biological_process	8	0.00460289	ENSGALG00000028256	CCL19	C-C motif chemokine 19 precursor [Gallus gallus]	4.95693	3.83114	4.94113	5.1257	5.68861	14.9287	6.63968	12.2563	0.477179	-1.0674	down
GO:0006955	immune response	biological_process	4	0.00473932	ENSGALG00000007675	CXCR5	C-X-C chemokine receptor type 5 [Gallus gallus]	0.319216	0.183063	0.141752	0.0001	0.186085	1.83834	0.192125	0.496204	0.237446	-2.07433	down
GO:0006955	immune response	biological_process	4	0.00473932	ENSGALG00000031794	PDCD1LG2	programmed cell death 1 ligand 1 isoform X1 [Gallus gallus];programmed cell death 1 ligand 1 isoform X3 [Gallus gallus]	1.42763	1.14861	1.19074	0.549327	2.41562	3.981	0.879063	1.71404	0.480137	-1.05848	down
GO:0006955	immune response	biological_process	4	0.00473932	ENSGALG00000047380	ENSGALG00000047380	class I histocompatibility antigen, F10 alpha chain-like isoform X4 [Gallus gallus];class I histocompatibility antigen, F10 alpha chain-like isoform X3 [Gallus gallus];class I histocompatibility antigen, F10 alpha chain-like isoform X2 [Gallus gallus]	0.126747	0.708194	0.940726	0.29547	1.20007	5.06853	0.528233	0.323088	0.290893	-1.78144	down
GO:0006955	immune response	biological_process	4	0.00473932	ENSGALG00000049444	ENSGALG00000049444	class I histocompatibility antigen, F10 alpha chain-like isoform X1 [Gallus gallus]	0.858151	3.44794	0.108942	0.0001	0.273782	0.177853	0.268618	0.0001	6.12913	2.61568	up
GO:0006955	immune response	biological_process	4	0.00473932	ENSGALG00000050329	ENSGALG00000050329	class I histocompatibility antigen, F10 alpha chain-like isoform X1 [Gallus gallus]	5.35899	2.09666	0.320706	0.0001	0.306011	0.657943	0.0001	0.0243324	7.86783	2.97597	up
GO:0006955	immune response	biological_process	4	0.00473932	ENSGALG00000051101	ENSGALG00000051101	MHC class II alpha chain [Gallus gallus]	13.4091	16.5073	8.53134	11.7999	22.6826	27.2915	44.271	33.2232	0.394197	-1.34301	down
GO:0006955	immune response	biological_process	4	0.00473932	ENSGALG00000054397	ENSGALG00000054397	class I histocompatibility antigen, F10 alpha chain-like isoform X2 [Gallus gallus]	0.904486	1.15901	0.644883	0.164579	0.617268	2.18806	2.07011	2.67337	0.380584	-1.39371	down
GO:0045087	innate immune response	biological_process	5	0.00488969	ENSGALG00000006756	ENSGALG00000006756	bactericidal permeability-increasing protein isoform X2 [Gallus gallus]	34.8288	39.3217	45.1457	8.74874	75.1664	80.5704	76.3307	53.8061	0.447908	-1.15873	down
GO:0045087	innate immune response	biological_process	5	0.00488969	ENSGALG00000007001	TLR4	TLR4 [Gallus gallus]	1.37889	1.33005	1.97717	0.34901	1.9778	4.63846	2.18474	2.38593	0.450089	-1.15172	down
GO:0045087	innate immune response	biological_process	5	0.00488969	ENSGALG00000015925	CGAS	cyclic GMP-AMP synthase [Gallus gallus]	0.666405	0.809076	0.52704	0.32187	1.33451	1.41241	1.32992	1.0053	0.457365	-1.12858	down
GO:0045087	innate immune response	biological_process	5	0.00488969	ENSGALG00000019696	CATHL2	cathelicidin-2 precursor [Gallus gallus]	0.0001	23.2562	1.88736	0.84034	3.15737	0.218536	0.410275	0.909888	5.53314	2.4681	up
GO:0045087	innate immune response	biological_process	5	0.00488969	ENSGALG00000024272	S100A12	PREDICTED: protein MRP-126 [Meleagris gallopavo]	12.9633	69.4917	15.0501	15.7334	16.6804	4.11573	13.2856	15.374	2.28969	1.19515	up
GO:0045087	innate immune response	biological_process	5	0.00488969	ENSGALG00000034150	CATHL3	cathelicidin-3 precursor [Gallus gallus]	0.581029	35.9772	5.18576	1.85607	4.10235	0.831928	0.743903	3.57213	4.71336	2.23676	up
GO:0034142	toll-like receptor 4 signaling pathway	biological_process	9	0.00498047	ENSGALG00000007001	TLR4	TLR4 [Gallus gallus]	1.37889	1.33005	1.97717	0.34901	1.9778	4.63846	2.18474	2.38593	0.450089	-1.15172	down
GO:0034142	toll-like receptor 4 signaling pathway	biological_process	9	0.00498047	ENSGALG00000032701	LY96	lymphocyte antigen 96 isoform X1 [Gallus gallus]	1.86806	1.77611	1.21037	0.915514	2.03091	4.1617	2.33848	3.57738	0.47653	-1.06936	down
GO:0043011	myeloid dendritic cell differentiation	biological_process	8	0.00498047	ENSGALG00000008127	SPI1	transcription factor PU.1 isoform X2 [Gallus gallus]	15.4358	10.5097	12.457	4.07958	20.2289	28.4097	14.9075	25.4314	0.477448	-1.06658	down
GO:0043011	myeloid dendritic cell differentiation	biological_process	8	0.00498047	ENSGALG00000033520	DCSTAMP	dendritic cell-specific transmembrane protein [Gallus gallus]	0.350459	4.46913	0.284178	0.525554	0.186183	0.213388	0.454189	0.612398	3.8395	1.94092	up
GO:0070300	phosphatidic acid binding	molecular_function	6	0.00498047	ENSGALG00000005805	PLCD1	1-phosphatidylinositol 4,5-bisphosphate phosphodiesterase delta-1 isoform X3 [Gallus gallus];1-phosphatidylinositol 4,5-bisphosphate phosphodiesterase delta-1 isoform X4 [Gallus gallus]	4.31875	2.35087	3.60117	1.61692	6.16938	8.26441	5.04254	6.612	0.455672	-1.13393	down
GO:0070300	phosphatidic acid binding	molecular_function	6	0.00498047	ENSGALG00000052526	ENSGALG00000052526	LOW QUALITY PROTEIN: junctophilin-2 [Gallus gallus]	1.11525	1.29646	0.160671	0.188192	2.50237	5.71776	0.678545	4.45823	0.206678	-2.27455	down
GO:0007160	cell-matrix adhesion	biological_process	6	0.00502061	ENSGALG00000010978	ANGPTL3	angiopoietin-related protein 3 precursor [Gallus gallus]	4.20929	13.0097	2.84696	16.1961	1.89413	6.78087	4.11516	2.03022	2.44676	1.29088	up
GO:0007160	cell-matrix adhesion	biological_process	6	0.00502061	ENSGALG00000035879	ITGA7	integrin alpha-7 isoform X1 [Gallus gallus];integrin alpha-7 isoform X2 [Gallus gallus];integrin alpha-7 isoform X3 [Gallus gallus];integrin alpha-7 isoform X4 [Gallus gallus]	0.274379	0.283574	0.561638	0.299284	0.148307	0.126057	0.144984	0.183131	2.35506	1.23576	up
GO:0007160	cell-matrix adhesion	biological_process	6	0.00502061	ENSGALG00000048048	ENSGALG00000048048	mucin-4 isoform X4 [Gallus gallus];mucin-4 isoform X2 [Gallus gallus]	0.009825	0.00525	0.024677	0.0001	0.115464	0.022112	0.188271	0.00863	0.119147	-3.06918	down
GO:0007160	cell-matrix adhesion	biological_process	6	0.00502061	ENSGALG00000051068	ENSGALG00000051068	sialoadhesin isoform X1 [Gallus gallus]	1.63599	0.345485	0.788833	0.566399	0.801229	5.54458	1.12865	2.72163	0.327253	-1.61152	down
GO:0030890	positive regulation of B cell proliferation	biological_process	11	0.00560415	ENSGALG00000007001	TLR4	TLR4 [Gallus gallus]	1.37889	1.33005	1.97717	0.34901	1.9778	4.63846	2.18474	2.38593	0.450089	-1.15172	down
GO:0030890	positive regulation of B cell proliferation	biological_process	11	0.00560415	ENSGALG00000049716	ENSGALG00000049716	RecName: Full=Ig mu chain C region	2.46257	2.4958	2.60505	1.61791	3.65488	17.9373	7.0764	5.86993	0.265828	-1.91143	down
GO:0030890	positive regulation of B cell proliferation	biological_process	11	0.00560415	ENSGALG00000051946	ENSGALG00000051946	RecName: Full=Ig mu chain C region	2.7659	1.84016	1.51944	2.07429	2.94861	14.7598	3.61687	5.09783	0.310326	-1.68814	down
GO:0050839	cell adhesion molecule binding	molecular_function	5	0.00614987	ENSGALG00000017046	POSTN	periostin isoform X6 [Gallus gallus];periostin isoform X2 [Gallus gallus];periostin isoform X3 [Gallus gallus];periostin isoform X5 [Gallus gallus];periostin precursor [Gallus gallus];periostin isoform X1 [Gallus gallus];periostin isoform X3 [Numida meleagris]	2.01076	2.11678	0.975484	1.31462	4.31095	3.46922	2.9874	2.50322	0.483592	-1.04814	down
GO:0050839	cell adhesion molecule binding	molecular_function	5	0.00614987	ENSGALG00000036925	CADM3	cell adhesion molecule 3 isoform X3 [Gallus gallus];cell adhesion molecule 3 isoform X2 [Gallus gallus];cell adhesion molecule 3 isoform X4 [Gallus gallus]	0.65817	1.78806	1.08802	0.846013	1.84758	5.96457	1.16444	1.28695	0.426779	-1.22844	down
GO:0050839	cell adhesion molecule binding	molecular_function	5	0.00614987	ENSGALG00000045596	ENSGALG00000045596	OX-2 membrane glycoprotein [Gallus gallus]	0.584507	0.484975	0.666296	0.195334	0.94044	3.39387	0.889308	0.632974	0.329733	-1.60063	down
GO:0031295	T cell costimulation	biological_process	5	0.00617609	ENSGALG00000015474	CD80	CD80 [Gallus gallus]	2.8206	2.60739	3.83383	0.595209	3.417	7.81609	4.10674	4.69716	0.491941	-1.02344	down
GO:0031295	T cell costimulation	biological_process	5	0.00617609	ENSGALG00000031794	PDCD1LG2	programmed cell death 1 ligand 1 isoform X1 [Gallus gallus];programmed cell death 1 ligand 1 isoform X3 [Gallus gallus]	1.42763	1.14861	1.19074	0.549327	2.41562	3.981	0.879063	1.71404	0.480137	-1.05848	down
GO:0043240	Fanconi anaemia nuclear complex	cellular_component	4	0.00617609	ENSGALG00000000516	FANCA	Fanconi anemia group A protein [Gallus gallus]	0.293958	0.306283	0.321341	0.227576	0.067425	0.200099	0.140184	0.144384	2.08146	1.0576	up
GO:0043240	Fanconi anaemia nuclear complex	cellular_component	4	0.00617609	ENSGALG00000030022	FANCL	E3 ubiquitin-protein ligase FANCL [Gallus gallus]	1.21663	3.26794	1.49632	3.49612	0.874941	1.55018	0.513499	1.59176	2.09188	1.0648	up
GO:0090023	positive regulation of neutrophil chemotaxis	biological_process	10	0.00617609	ENSGALG00000013218	C3AR1	C3a anaphylatoxin chemotactic receptor [Gallus gallus]	1.74727	2.52777	4.193	0.720651	3.57792	8.77015	2.83646	4.91687	0.457117	-1.12937	down
GO:0090023	positive regulation of neutrophil chemotaxis	biological_process	10	0.00617609	ENSGALG00000028256	CCL19	C-C motif chemokine 19 precursor [Gallus gallus]	4.95693	3.83114	4.94113	5.1257	5.68861	14.9287	6.63968	12.2563	0.477179	-1.0674	down
GO:0009725	response to hormone	biological_process	5	0.00617609	ENSGALG00000016313	GCLC	glutamate--cysteine ligase catalytic subunit [Gallus gallus]	10.3317	12.0949	16.5105	15.6332	28.3682	16.4539	25.9134	50.1279	0.451503	-1.14719	down
GO:0009725	response to hormone	biological_process	5	0.00617609	ENSGALG00000016797	FHL2	four and a half LIM domains 2, transcript variant X5, partial [Columba livia];hypothetical protein ASZ78_008213 [Callipepla squamata]	0.18092	0.129313	0.359568	0.164796	0.530511	0.750345	0.244741	0.716462	0.372246	-1.42567	down
GO:0008017	microtubule binding	molecular_function	7	0.00748089	ENSGALG00000006110	PLK1	serine/threonine-protein kinase PLK1 [Gallus gallus]	0.288722	0.509046	0.343146	0.326873	0.587442	1.20018	0.49029	0.767793	0.481921	-1.05313	down
GO:0008017	microtubule binding	molecular_function	7	0.00748089	ENSGALG00000008095	KIF23	kinesin-like protein KIF23 isoform X1 [Gallus gallus];kinesin-like protein KIF23 isoform X6 [Gallus gallus];kinesin-like protein KIF23 isoform X5 [Gallus gallus];kinesin-like protein KIF23 isoform X4 [Gallus gallus];kinesin-like protein KIF23 isoform X8 [Gallus gallus]	0.23411	0.123432	0.21328	0.169936	0.493541	0.652255	0.647741	0.549786	0.316114	-1.66148	down
GO:0008017	microtubule binding	molecular_function	7	0.00748089	ENSGALG00000011299	KIF25	kinesin-like protein KIF25 [Gallus gallus]	0.149353	0.147066	0.304136	0.297931	0.737942	0.761526	0.214518	1.35923	0.292361	-1.77418	down
GO:0008017	microtubule binding	molecular_function	7	0.00748089	ENSGALG00000012462	KIF5C	kinesin heavy chain [Gallus gallus]	0.346545	0.308894	0.197377	0.262304	0.479348	1.00683	0.424636	0.685637	0.429479	-1.21934	down
GO:0008017	microtubule binding	molecular_function	7	0.00748089	ENSGALG00000024272	S100A12	PREDICTED: protein MRP-126 [Meleagris gallopavo]	12.9633	69.4917	15.0501	15.7334	16.6804	4.11573	13.2856	15.374	2.28969	1.19515	up
GO:0008017	microtubule binding	molecular_function	7	0.00748089	ENSGALG00000036527	SYBU	syntabulin isoform X1 [Gallus gallus]	0.832045	1.14661	2.11658	0.749911	1.65808	4.5093	2.85726	2.41121	0.423681	-1.23895	down
GO:0008037	cell recognition	biological_process	4	0.0074886	ENSGALG00000036925	CADM3	cell adhesion molecule 3 isoform X3 [Gallus gallus];cell adhesion molecule 3 isoform X2 [Gallus gallus];cell adhesion molecule 3 isoform X4 [Gallus gallus]	0.65817	1.78806	1.08802	0.846013	1.84758	5.96457	1.16444	1.28695	0.426779	-1.22844	down
GO:0008037	cell recognition	biological_process	4	0.0074886	ENSGALG00000045596	ENSGALG00000045596	OX-2 membrane glycoprotein [Gallus gallus]	0.584507	0.484975	0.666296	0.195334	0.94044	3.39387	0.889308	0.632974	0.329733	-1.60063	down
GO:0015269	calcium-activated potassium channel activity	molecular_function	9	0.0074886	ENSGALG00000002118	KCNMB1	PREDICTED: calcium-activated potassium channel subunit beta-1 [Meleagris gallopavo];calcium-activated potassium channel subunit beta-1 [Gallus gallus]	3.39178	1.29184	1.41724	0.255029	3.95348	4.6172	2.84623	6.09192	0.363011	-1.46192	down
GO:0015269	calcium-activated potassium channel activity	molecular_function	9	0.0074886	ENSGALG00000004980	KCNMA1	PREDICTED: calcium-activated potassium channel subunit alpha-1 isoform X8 [Meleagris gallopavo];calcium-activated potassium channel subunit alpha-1 isoform X35 [Gallus gallus];calcium-activated potassium channel subunit alpha-1 isoform X29 [Gallus gallus];PREDICTED: calcium-activated potassium channel subunit alpha-1 isoform X24 [Coturnix japonica];calcium-activated potassium channel subunit alph…	1.04796	1.27055	1.54155	0.317121	2.5497	3.31068	1.96121	2.00645	0.425026	-1.23438	down
GO:0032689	negative regulation of interferon-gamma production	biological_process	8	0.00891502	ENSGALG00000007001	TLR4	TLR4 [Gallus gallus]	1.37889	1.33005	1.97717	0.34901	1.9778	4.63846	2.18474	2.38593	0.450089	-1.15172	down
GO:0032689	negative regulation of interferon-gamma production	biological_process	8	0.00891502	ENSGALG00000031794	PDCD1LG2	programmed cell death 1 ligand 1 isoform X1 [Gallus gallus];programmed cell death 1 ligand 1 isoform X3 [Gallus gallus]	1.42763	1.14861	1.19074	0.549327	2.41562	3.981	0.879063	1.71404	0.480137	-1.05848	down
GO:0002224	toll-like receptor signaling pathway	biological_process	8	0.0104524	ENSGALG00000007001	TLR4	TLR4 [Gallus gallus]	1.37889	1.33005	1.97717	0.34901	1.9778	4.63846	2.18474	2.38593	0.450089	-1.15172	down
GO:0002224	toll-like receptor signaling pathway	biological_process	8	0.0104524	ENSGALG00000023411	CD180	CD180 antigen [Gallus gallus]	1.19733	1.88095	1.55339	0.406113	3.10617	3.58735	2.91349	3.02971	0.398662	-1.32676	down
GO:0050830	defense response to Gram-positive bacterium	biological_process	9	0.0108493	ENSGALG00000019696	CATHL2	cathelicidin-2 precursor [Gallus gallus]	0.0001	23.2562	1.88736	0.84034	3.15737	0.218536	0.410275	0.909888	5.53314	2.4681	up
GO:0050830	defense response to Gram-positive bacterium	biological_process	9	0.0108493	ENSGALG00000027973	CATHL1	cathelicidin-1 precursor [Gallus gallus]	0.0001	19.525	2.05322	1.1123	2.26748	0.0001	0.232359	0.0001	9.07609	3.18207	up
GO:0050830	defense response to Gram-positive bacterium	biological_process	9	0.0108493	ENSGALG00000034150	CATHL3	cathelicidin-3 precursor [Gallus gallus]	0.581029	35.9772	5.18576	1.85607	4.10235	0.831928	0.743903	3.57213	4.71336	2.23676	up
GO:0008104	protein localization	biological_process	5	0.0108493	ENSGALG00000012462	KIF5C	kinesin heavy chain [Gallus gallus]	0.346545	0.308894	0.197377	0.262304	0.479348	1.00683	0.424636	0.685637	0.429479	-1.21934	down
GO:0008104	protein localization	biological_process	5	0.0108493	ENSGALG00000027415	GRIN2C	glutamate receptor ionotropic, NMDA 2C isoform X3 [Gallus gallus]	0.727761	0.348684	0.192189	0.834939	0.280713	1.93856	1.44417	2.01325	0.370563	-1.43221	down
GO:0008104	protein localization	biological_process	5	0.0108493	ENSGALG00000036925	CADM3	cell adhesion molecule 3 isoform X3 [Gallus gallus];cell adhesion molecule 3 isoform X2 [Gallus gallus];cell adhesion molecule 3 isoform X4 [Gallus gallus]	0.65817	1.78806	1.08802	0.846013	1.84758	5.96457	1.16444	1.28695	0.426779	-1.22844	down
GO:0045736	negative regulation of cyclin-dependent protein serine/threonine kinase activity	biological_process	13	0.0120979	ENSGALG00000006110	PLK1	serine/threonine-protein kinase PLK1 [Gallus gallus]	0.288722	0.509046	0.343146	0.326873	0.587442	1.20018	0.49029	0.767793	0.481921	-1.05313	down
GO:0045736	negative regulation of cyclin-dependent protein serine/threonine kinase activity	biological_process	13	0.0120979	ENSGALG00000006738	CDK5RAP1	CDK5 regulatory subunit-associated protein 1 isoform X1 [Gallus gallus]	22.2934	18.511	21.5076	7.69225	31.2443	45.2277	41.1773	29.2183	0.476649	-1.069	down
GO:0007094	mitotic spindle assembly checkpoint	biological_process	13	0.0120979	ENSGALG00000006110	PLK1	serine/threonine-protein kinase PLK1 [Gallus gallus]	0.288722	0.509046	0.343146	0.326873	0.587442	1.20018	0.49029	0.767793	0.481921	-1.05313	down
GO:0007094	mitotic spindle assembly checkpoint	biological_process	13	0.0120979	ENSGALG00000036892	BUB1B	mitotic checkpoint serine/threonine-protein kinase BUB1 beta [Gallus gallus]	0.227487	0.146029	0.092624	0.129116	0.379488	0.720043	0.227587	0.392421	0.346172	-1.53044	down
GO:0031735	CCR10 chemokine receptor binding	molecular_function	9	0.0121268	ENSGALG00000028256	CCL19	C-C motif chemokine 19 precursor [Gallus gallus]	4.95693	3.83114	4.94113	5.1257	5.68861	14.9287	6.63968	12.2563	0.477179	-1.0674	down
GO:0050996	positive regulation of lipid catabolic process	biological_process	8	0.0121268	ENSGALG00000010978	ANGPTL3	angiopoietin-related protein 3 precursor [Gallus gallus]	4.20929	13.0097	2.84696	16.1961	1.89413	6.78087	4.11516	2.03022	2.44676	1.29088	up
GO:0070430	positive regulation of nucleotide-binding oligomerization domain containing 1 signaling pathway	biological_process	10	0.0121268	ENSGALG00000007001	TLR4	TLR4 [Gallus gallus]	1.37889	1.33005	1.97717	0.34901	1.9778	4.63846	2.18474	2.38593	0.450089	-1.15172	down
GO:0019072	viral genome packaging	biological_process	7	0.0121268	ENSGALG00000048109	ENSGALG00000048109	uncharacterized protein LOC107051636 [Gallus gallus]	0.076273	0.158071	0.14776	0.375378	0.664056	4.68381	0.303556	0.031177	0.133299	-2.90727	down
GO:0002381	immunoglobulin production involved in immunoglobulin mediated immune response	biological_process	6	0.0121268	ENSGALG00000027973	CATHL1	cathelicidin-1 precursor [Gallus gallus]	0.0001	19.525	2.05322	1.1123	2.26748	0.0001	0.232359	0.0001	9.07609	3.18207	up
GO:0050211	procollagen galactosyltransferase activity	molecular_function	8	0.0121268	ENSGALG00000038320	COLGALT2	procollagen galactosyltransferase 2 isoform X1 [Gallus gallus]	2.47728	3.11567	3.95816	0.900279	6.14688	8.47897	4.70151	3.81164	0.451679	-1.14663	down
GO:0016836	hydro-lyase activity	molecular_function	6	0.0121268	ENSGALG00000012011	L3HYPDH	trans-3-hydroxy-L-proline dehydratase [Gallus gallus]	4.66364	4.03897	6.3638	10.6206	3.0607	3.35207	2.17568	3.73473	2.08445	1.05966	up
GO:0051795	positive regulation of timing of catagen	biological_process	10	0.0121268	ENSGALG00000009612	TGFB2	transforming growth factor beta-2 precursor [Gallus gallus]	0.146159	0.40896	0.173944	0.290913	0.086979	0.208241	0.022848	0.040832	2.84195	1.50688	up
GO:0003904	deoxyribodipyrimidine photo-lyase activity	molecular_function	7	0.0121268	ENSGALG00000007536	ENSGALG00000007536	deoxyribodipyrimidine photo-lyase [Gallus gallus]	1.37264	1.03058	1.06904	1.7065	1.86731	2.47792	5.24695	3.18318	0.405371	-1.30269	down
GO:0008907	integrase activity	molecular_function	5	0.0121268	ENSGALG00000048109	ENSGALG00000048109	uncharacterized protein LOC107051636 [Gallus gallus]	0.076273	0.158071	0.14776	0.375378	0.664056	4.68381	0.303556	0.031177	0.133299	-2.90727	down
GO:0000719	photoreactive repair	biological_process	10	0.0121268	ENSGALG00000007536	ENSGALG00000007536	deoxyribodipyrimidine photo-lyase [Gallus gallus]	1.37264	1.03058	1.06904	1.7065	1.86731	2.47792	5.24695	3.18318	0.405371	-1.30269	down
GO:0002730	regulation of dendritic cell cytokine production	biological_process	8	0.0121268	ENSGALG00000007001	TLR4	TLR4 [Gallus gallus]	1.37889	1.33005	1.97717	0.34901	1.9778	4.63846	2.18474	2.38593	0.450089	-1.15172	down
GO:0021569	rhombomere 3 development	biological_process	6	0.0121268	ENSGALG00000040971	EGR2	E3 SUMO-protein ligase EGR2 [Gallus gallus]	0.218009	0.305467	0.110132	0.368155	0.188247	0.486377	0.893209	0.827412	0.41823	-1.25763	down
GO:0051169	nuclear transport	biological_process	7	0.0121268	ENSGALG00000048109	ENSGALG00000048109	uncharacterized protein LOC107051636 [Gallus gallus]	0.076273	0.158071	0.14776	0.375378	0.664056	4.68381	0.303556	0.031177	0.133299	-2.90727	down
GO:0033301	cell cycle comprising mitosis without cytokinesis	biological_process	6	0.0121268	ENSGALG00000041299	E2F8	transcription factor E2F8 isoform X1 [Gallus gallus]	0.071889	0.265974	0.211637	0.316614	0.490274	0.543823	0.432936	0.443949	0.45323	-1.14169	down
GO:1904426	positive regulation of GTP binding	biological_process	7	0.0121268	ENSGALG00000009612	TGFB2	transforming growth factor beta-2 precursor [Gallus gallus]	0.146159	0.40896	0.173944	0.290913	0.086979	0.208241	0.022848	0.040832	2.84195	1.50688	up
GO:0000915	actomyosin contractile ring assembly	biological_process	7	0.0121268	ENSGALG00000008095	KIF23	kinesin-like protein KIF23 isoform X1 [Gallus gallus];kinesin-like protein KIF23 isoform X6 [Gallus gallus];kinesin-like protein KIF23 isoform X5 [Gallus gallus];kinesin-like protein KIF23 isoform X4 [Gallus gallus];kinesin-like protein KIF23 isoform X8 [Gallus gallus]	0.23411	0.123432	0.21328	0.169936	0.493541	0.652255	0.647741	0.549786	0.316114	-1.66148	down
GO:1904661	negative regulation of sensory perception of bitter taste	biological_process	9	0.0121268	ENSGALG00000010293	RBP	riboflavin-binding protein, partial [Gallus gallus]	2.93597	4.97701	6.8279	3.84537	4.10199	2.82486	0.510249	0.973977	2.20974	1.14387	up
GO:0070237	positive regulation of activation-induced cell death of T cells	biological_process	7	0.0121268	ENSGALG00000009612	TGFB2	transforming growth factor beta-2 precursor [Gallus gallus]	0.146159	0.40896	0.173944	0.290913	0.086979	0.208241	0.022848	0.040832	2.84195	1.50688	up
GO:0055014	atrial cardiac muscle cell development	biological_process	9	0.0121268	ENSGALG00000016797	FHL2	four and a half LIM domains 2, transcript variant X5, partial [Columba livia];hypothetical protein ASZ78_008213 [Callipepla squamata]	0.18092	0.129313	0.359568	0.164796	0.530511	0.750345	0.244741	0.716462	0.372246	-1.42567	down
GO:0017171	serine hydrolase activity	molecular_function	5	0.0121268	ENSGALG00000009170	NCEH1	neutral cholesterol ester hydrolase 1 [Numida meleagris]	3.23751	10.2594	3.64535	5.47	1.88991	3.42971	1.27434	1.51095	2.78995	1.48024	up
GO:1904657	negative regulation of sensory perception of sweet taste	biological_process	9	0.0121268	ENSGALG00000010293	RBP	riboflavin-binding protein, partial [Gallus gallus]	2.93597	4.97701	6.8279	3.84537	4.10199	2.82486	0.510249	0.973977	2.20974	1.14387	up
GO:0032732	positive regulation of interleukin-1 production	biological_process	8	0.0121268	ENSGALG00000007001	TLR4	TLR4 [Gallus gallus]	1.37889	1.33005	1.97717	0.34901	1.9778	4.63846	2.18474	2.38593	0.450089	-1.15172	down
GO:0016028	rhabdomere	cellular_component	6	0.0121268	ENSGALG00000008257	MERTK	tyrosine-protein kinase Mer precursor [Gallus gallus]	8.16947	8.52775	10.4135	2.32944	14.1042	23.1138	10.2798	14.0112	0.478631	-1.06301	down
GO:1990048	anterograde neuronal dense core vesicle transport	biological_process	12	0.0121268	ENSGALG00000036527	SYBU	syntabulin isoform X1 [Gallus gallus]	0.832045	1.14661	2.11658	0.749911	1.65808	4.5093	2.85726	2.41121	0.423681	-1.23895	down
GO:0021666	rhombomere 5 formation	biological_process	6	0.0121268	ENSGALG00000040971	EGR2	E3 SUMO-protein ligase EGR2 [Gallus gallus]	0.218009	0.305467	0.110132	0.368155	0.188247	0.486377	0.893209	0.827412	0.41823	-1.25763	down
GO:0045838	positive regulation of membrane potential	biological_process	6	0.0121268	ENSGALG00000027483	GLRX	glutaredoxin-1 [Gallus gallus]	43.5911	102.938	49.1205	64.646	16.869	30.782	31.7563	34.1885	2.29141	1.19624	up
GO:0019852	L-ascorbic acid metabolic process	biological_process	7	0.0121268	ENSGALG00000016313	GCLC	glutamate--cysteine ligase catalytic subunit [Gallus gallus]	10.3317	12.0949	16.5105	15.6332	28.3682	16.4539	25.9134	50.1279	0.451503	-1.14719	down
GO:0061501	cyclic-GMP-AMP synthase activity	molecular_function	7	0.0121268	ENSGALG00000015925	CGAS	cyclic GMP-AMP synthase [Gallus gallus]	0.666405	0.809076	0.52704	0.32187	1.33451	1.41241	1.32992	1.0053	0.457365	-1.12858	down
GO:0070434	positive regulation of nucleotide-binding oligomerization domain containing 2 signaling pathway	biological_process	10	0.0121268	ENSGALG00000007001	TLR4	TLR4 [Gallus gallus]	1.37889	1.33005	1.97717	0.34901	1.9778	4.63846	2.18474	2.38593	0.450089	-1.15172	down
GO:0032707	negative regulation of interleukin-23 production	biological_process	8	0.0121268	ENSGALG00000007001	TLR4	TLR4 [Gallus gallus]	1.37889	1.33005	1.97717	0.34901	1.9778	4.63846	2.18474	2.38593	0.450089	-1.15172	down
GO:0015888	thiamine transport	biological_process	7	0.0121268	ENSGALG00000011003	SLC35F3	putative thiamine transporter SLC35F3 isoform X3 [Gallus gallus]	0.069328	0.7402	0.867497	0.343001	0.0001	0.04755	0.106372	0.157787	6.47841	2.69564	up
GO:0060073	micturition	biological_process	6	0.0121268	ENSGALG00000004980	KCNMA1	PREDICTED: calcium-activated potassium channel subunit alpha-1 isoform X8 [Meleagris gallopavo];calcium-activated potassium channel subunit alpha-1 isoform X35 [Gallus gallus];calcium-activated potassium channel subunit alpha-1 isoform X29 [Gallus gallus];PREDICTED: calcium-activated potassium channel subunit alpha-1 isoform X24 [Coturnix japonica];calcium-activated potassium channel subunit alph…	1.04796	1.27055	1.54155	0.317121	2.5497	3.31068	1.96121	2.00645	0.425026	-1.23438	down
GO:0070486	leukocyte aggregation	biological_process	7	0.0121268	ENSGALG00000010697	SEMA4D	semaphorin-4D isoform X1 [Gallus gallus];semaphorin-4D isoform X3 [Gallus gallus];semaphorin-4D isoform X4 [Gallus gallus]	0.444283	0.830632	0.3608	0.323048	1.46632	1.07782	1.8389	3.32725	0.254045	-1.97684	down
GO:1902444	riboflavin binding	molecular_function	5	0.0121268	ENSGALG00000010293	RBP	riboflavin-binding protein, partial [Gallus gallus]	2.93597	4.97701	6.8279	3.84537	4.10199	2.82486	0.510249	0.973977	2.20974	1.14387	up
GO:0007622	rhythmic behavior	biological_process	4	0.0121268	ENSGALG00000040971	EGR2	E3 SUMO-protein ligase EGR2 [Gallus gallus]	0.218009	0.305467	0.110132	0.368155	0.188247	0.486377	0.893209	0.827412	0.41823	-1.25763	down
GO:0008942	nitrite reductase [NAD(P)H] activity	molecular_function	7	0.0121268	ENSGALG00000014673	RFESD	Rieske domain-containing protein [Gallus gallus]	0.356747	0.372206	0.70272	1.31083	0.344273	0.303188	0.267391	0.326121	2.20996	1.14402	up
GO:0044027	hypermethylation of CpG island	biological_process	11	0.0121268	ENSGALG00000008127	SPI1	transcription factor PU.1 isoform X2 [Gallus gallus]	15.4358	10.5097	12.457	4.07958	20.2289	28.4097	14.9075	25.4314	0.477448	-1.06658	down
GO:0033233	regulation of protein sumoylation	biological_process	10	0.0121268	ENSGALG00000007669	EGR1	early growth response protein 1 [Numida meleagris]	16.8881	6.92131	10.061	4.72664	9.23675	2.77177	15.2843	79.802	0.360401	-1.47233	down
GO:0035596	methylthiotransferase activity	molecular_function	7	0.0121268	ENSGALG00000006738	CDK5RAP1	CDK5 regulatory subunit-associated protein 1 isoform X1 [Gallus gallus]	22.2934	18.511	21.5076	7.69225	31.2443	45.2277	41.1773	29.2183	0.476649	-1.069	down
GO:0042301	phosphate ion binding	molecular_function	6	0.0121268	ENSGALG00000009170	NCEH1	neutral cholesterol ester hydrolase 1 [Numida meleagris]	3.23751	10.2594	3.64535	5.47	1.88991	3.42971	1.27434	1.51095	2.78995	1.48024	up
GO:0002760	positive regulation of antimicrobial humoral response	biological_process	8	0.0121268	ENSGALG00000016919	ACOD1	cis-aconitate decarboxylase [Gallus gallus]	1.61802	1.15319	2.45929	0.473176	3.75685	2.12928	2.46647	4.21717	0.453761	-1.14	down
GO:0002506	polysaccharide assembly with MHC class II protein complex	biological_process	8	0.0121268	ENSGALG00000051101	ENSGALG00000051101	MHC class II alpha chain [Gallus gallus]	13.4091	16.5073	8.53134	11.7999	22.6826	27.2915	44.271	33.2232	0.394197	-1.34301	down
GO:0021660	rhombomere 3 formation	biological_process	6	0.0121268	ENSGALG00000040971	EGR2	E3 SUMO-protein ligase EGR2 [Gallus gallus]	0.218009	0.305467	0.110132	0.368155	0.188247	0.486377	0.893209	0.827412	0.41823	-1.25763	down
GO:2000097	regulation of smooth muscle cell-matrix adhesion	biological_process	8	0.0121268	ENSGALG00000005086	PLAU	urokinase-type plasminogen activator preproprotein [Gallus gallus]	7.334	2.89214	4.66064	0.960027	5.60784	11.001	7.4474	8.29999	0.489761	-1.02985	down
GO:0034465	response to carbon monoxide	biological_process	6	0.0121268	ENSGALG00000004980	KCNMA1	PREDICTED: calcium-activated potassium channel subunit alpha-1 isoform X8 [Meleagris gallopavo];calcium-activated potassium channel subunit alpha-1 isoform X35 [Gallus gallus];calcium-activated potassium channel subunit alpha-1 isoform X29 [Gallus gallus];PREDICTED: calcium-activated potassium channel subunit alpha-1 isoform X24 [Coturnix japonica];calcium-activated potassium channel subunit alph…	1.04796	1.27055	1.54155	0.317121	2.5497	3.31068	1.96121	2.00645	0.425026	-1.23438	down
GO:0042941	D-alanine transport	biological_process	9	0.0121268	ENSGALG00000004729	SLC7A10	asc-type amino acid transporter 1 isoform X2 [Gallus gallus]	1.81979	1.64624	2.17534	1.23368	4.20418	4.50571	3.78183	2.70929	0.452276	-1.14472	down
GO:0030198	extracellular matrix organization	biological_process	6	0.013658	ENSGALG00000000616	ELF3	ETS-related transcription factor Elf-3 [Gallus gallus]	1.19759	1.03214	2.11237	1.7226	2.65803	3.46443	2.17725	4.05159	0.491017	-1.02616	down
GO:0030198	extracellular matrix organization	biological_process	6	0.013658	ENSGALG00000007839	NCAM1	neural cell adhesion molecule 1 isoform 1 precursor [Gallus gallus];neural cell adhesion molecule 1 isoform X7 [Gallus gallus];neural cell adhesion molecule 1 isoform X18 [Gallus gallus];neural cell adhesion molecule [Gallus gallus]	0.805173	1.05748	0.658963	1.41231	0.942155	0.428564	0.171277	0.413967	2.01125	1.00809	up
GO:0030198	extracellular matrix organization	biological_process	6	0.013658	ENSGALG00000017046	POSTN	periostin isoform X6 [Gallus gallus];periostin isoform X2 [Gallus gallus];periostin isoform X3 [Gallus gallus];periostin isoform X5 [Gallus gallus];periostin precursor [Gallus gallus];periostin isoform X1 [Gallus gallus];periostin isoform X3 [Numida meleagris]	2.01076	2.11678	0.975484	1.31462	4.31095	3.46922	2.9874	2.50322	0.483592	-1.04814	down
GO:0030198	extracellular matrix organization	biological_process	6	0.013658	ENSGALG00000035879	ITGA7	integrin alpha-7 isoform X1 [Gallus gallus];integrin alpha-7 isoform X2 [Gallus gallus];integrin alpha-7 isoform X3 [Gallus gallus];integrin alpha-7 isoform X4 [Gallus gallus]	0.274379	0.283574	0.561638	0.299284	0.148307	0.126057	0.144984	0.183131	2.35506	1.23576	up
GO:0008574	ATP-dependent microtubule motor activity, plus-end-directed	molecular_function	12	0.0138487	ENSGALG00000012462	KIF5C	kinesin heavy chain [Gallus gallus]	0.346545	0.308894	0.197377	0.262304	0.479348	1.00683	0.424636	0.685637	0.429479	-1.21934	down
GO:0008574	ATP-dependent microtubule motor activity, plus-end-directed	molecular_function	12	0.0138487	ENSGALG00000030597	KIF11	kinesin-like protein KIF11 [Gallus gallus]	0.168167	0.135996	0.076198	0.035549	0.275533	0.434692	0.136359	0.353827	0.346473	-1.52919	down
GO:0003785	actin monomer binding	molecular_function	7	0.0138487	ENSGALG00000005448	MYL3	myosin light chain 1, cardiac muscle isoform X1 [Gallus gallus]	0.407039	0.0168378	0.286685	0.549792	0.0213576	0.218225	0.0001	0.0001	5.25622	2.39403	up
GO:0003785	actin monomer binding	molecular_function	7	0.0138487	ENSGALG00000031593	TMSB15B	thymosin beta-15B [Patagioenas fasciata monilis]	255.097	130.823	208.41	58.8503	336.508	447.481	219.307	401.348	0.465016	-1.10465	down
GO:0006953	acute-phase response	biological_process	8	0.015702	ENSGALG00000006756	ENSGALG00000006756	bactericidal permeability-increasing protein isoform X2 [Gallus gallus]	34.8288	39.3217	45.1457	8.74874	75.1664	80.5704	76.3307	53.8061	0.447908	-1.15873	down
GO:0006953	acute-phase response	biological_process	8	0.015702	ENSGALG00000027716	ENSGALG00000027716	serum amyloid A protein [Gallus gallus]	22.1215	30.2194	23.4766	18.7178	48.8501	613.1	80.7257	69.4817	0.1164	-3.10283	down
GO:0031663	lipopolysaccharide-mediated signaling pathway	biological_process	6	0.015702	ENSGALG00000007001	TLR4	TLR4 [Gallus gallus]	1.37889	1.33005	1.97717	0.34901	1.9778	4.63846	2.18474	2.38593	0.450089	-1.15172	down
GO:0031663	lipopolysaccharide-mediated signaling pathway	biological_process	6	0.015702	ENSGALG00000032701	LY96	lymphocyte antigen 96 isoform X1 [Gallus gallus]	1.86806	1.77611	1.21037	0.915514	2.03091	4.1617	2.33848	3.57738	0.47653	-1.06936	down
GO:0005546	phosphatidylinositol-4,5-bisphosphate binding	molecular_function	9	0.0161564	ENSGALG00000052526	ENSGALG00000052526	LOW QUALITY PROTEIN: junctophilin-2 [Gallus gallus]	1.11525	1.29646	0.160671	0.188192	2.50237	5.71776	0.678545	4.45823	0.206678	-2.27455	down
GO:0005546	phosphatidylinositol-4,5-bisphosphate binding	molecular_function	9	0.0161564	ENSGALG00000053886	ENSGALG00000053886	uncharacterized protein LOC112532140 [Gallus gallus]	0.158243	0.23651	0.274424	0.503798	0.976899	15.4365	0.30902	0.168615	0.0694438	-3.84801	down
GO:0005546	phosphatidylinositol-4,5-bisphosphate binding	molecular_function	9	0.0161564	ENSGALG00000053921	ENSGALG00000053921	uncharacterized protein LOC112532140 [Gallus gallus]	0.144334	0.134153	0.225186	0.376908	0.471214	5.88046	0.280441	0.126202	0.130296	-2.94014	down
GO:0042742	defense response to bacterium	biological_process	8	0.0161564	ENSGALG00000011190	ENSGALG00000011190	placenta-specific gene 8 protein [Gallus gallus]	13.2641	6.0162	7.01057	7.83459	15.4271	28.2364	12.1394	31.7421	0.389805	-1.35918	down
GO:0042742	defense response to bacterium	biological_process	8	0.0161564	ENSGALG00000019848	AvBD13	gallinacin-13 precursor [Gallus gallus]	135.719	210.718	196.45	254.866	63.4769	51.8466	100.906	29.5876	3.24531	1.69836	up
GO:0042742	defense response to bacterium	biological_process	8	0.0161564	ENSGALG00000022815	AvBD1	gallinacin-1 alpha precursor [Gallus gallus]	0.177198	49.4204	5.04259	3.38023	4.97739	1.35098	0.237766	1.64688	7.06445	2.82058	up
GO:0007018	microtubule-based movement	biological_process	5	0.0162231	ENSGALG00000008095	KIF23	kinesin-like protein KIF23 isoform X1 [Gallus gallus];kinesin-like protein KIF23 isoform X6 [Gallus gallus];kinesin-like protein KIF23 isoform X5 [Gallus gallus];kinesin-like protein KIF23 isoform X4 [Gallus gallus];kinesin-like protein KIF23 isoform X8 [Gallus gallus]	0.23411	0.123432	0.21328	0.169936	0.493541	0.652255	0.647741	0.549786	0.316114	-1.66148	down
GO:0007018	microtubule-based movement	biological_process	5	0.0162231	ENSGALG00000011299	KIF25	kinesin-like protein KIF25 [Gallus gallus]	0.149353	0.147066	0.304136	0.297931	0.737942	0.761526	0.214518	1.35923	0.292361	-1.77418	down
GO:0007018	microtubule-based movement	biological_process	5	0.0162231	ENSGALG00000012462	KIF5C	kinesin heavy chain [Gallus gallus]	0.346545	0.308894	0.197377	0.262304	0.479348	1.00683	0.424636	0.685637	0.429479	-1.21934	down
GO:0007018	microtubule-based movement	biological_process	5	0.0162231	ENSGALG00000030597	KIF11	kinesin-like protein KIF11 [Gallus gallus]	0.168167	0.135996	0.076198	0.035549	0.275533	0.434692	0.136359	0.353827	0.346473	-1.52919	down
GO:0010629	negative regulation of gene expression	biological_process	8	0.0176114	ENSGALG00000009612	TGFB2	transforming growth factor beta-2 precursor [Gallus gallus]	0.146159	0.40896	0.173944	0.290913	0.086979	0.208241	0.022848	0.040832	2.84195	1.50688	up
GO:0010629	negative regulation of gene expression	biological_process	8	0.0176114	ENSGALG00000019696	CATHL2	cathelicidin-2 precursor [Gallus gallus]	0.0001	23.2562	1.88736	0.84034	3.15737	0.218536	0.410275	0.909888	5.53314	2.4681	up
GO:0010629	negative regulation of gene expression	biological_process	8	0.0176114	ENSGALG00000027973	CATHL1	cathelicidin-1 precursor [Gallus gallus]	0.0001	19.525	2.05322	1.1123	2.26748	0.0001	0.232359	0.0001	9.07609	3.18207	up
GO:0010629	negative regulation of gene expression	biological_process	8	0.0176114	ENSGALG00000034150	CATHL3	cathelicidin-3 precursor [Gallus gallus]	0.581029	35.9772	5.18576	1.85607	4.10235	0.831928	0.743903	3.57213	4.71336	2.23676	up
GO:0015078	proton transmembrane transporter activity	molecular_function	9	0.0176551	ENSGALG00000034294	ATP6V0D2	V-type proton ATPase subunit d 2 [Gallus gallus];V-type proton ATPase subunit d 2 isoform X2 [Zonotrichia albicollis]	0.0001	0.128414	0.610249	0.0284713	0.0733061	3.1814	0.666877	0.24518	0.184132	-2.44119	down
GO:0015078	proton transmembrane transporter activity	molecular_function	9	0.0176551	ENSGALG00000041091	ATP6	ATP synthase F0 subunit 6 (mitochondrion) [Gallus gallus spadiceus]	1551.88	18544	1032.01	2428.51	1549.76	1675.66	1552.21	1259.53	3.90191	1.96418	up
GO:0015297	antiporter activity	molecular_function	7	0.0176551	ENSGALG00000004729	SLC7A10	asc-type amino acid transporter 1 isoform X2 [Gallus gallus]	1.81979	1.64624	2.17534	1.23368	4.20418	4.50571	3.78183	2.70929	0.452276	-1.14472	down
GO:0015297	antiporter activity	molecular_function	7	0.0176551	ENSGALG00000012847	ENSGALG00000012847	cystine/glutamate transporter isoform X1 [Gallus gallus]	9.64589	17.3614	13.7796	19.2359	42.74	18.3739	21.7688	88.9784	0.349252	-1.51766	down
GO:0051233	spindle midzone	cellular_component	6	0.0176551	ENSGALG00000006110	PLK1	serine/threonine-protein kinase PLK1 [Gallus gallus]	0.288722	0.509046	0.343146	0.326873	0.587442	1.20018	0.49029	0.767793	0.481921	-1.05313	down
GO:0051233	spindle midzone	cellular_component	6	0.0176551	ENSGALG00000036892	BUB1B	mitotic checkpoint serine/threonine-protein kinase BUB1 beta [Gallus gallus]	0.227487	0.146029	0.092624	0.129116	0.379488	0.720043	0.227587	0.392421	0.346172	-1.53044	down
GO:0032467	positive regulation of cytokinesis	biological_process	9	0.0197054	ENSGALG00000007675	CXCR5	C-X-C chemokine receptor type 5 [Gallus gallus]	0.319216	0.183063	0.141752	0.0001	0.186085	1.83834	0.192125	0.496204	0.237446	-2.07433	down
GO:0032467	positive regulation of cytokinesis	biological_process	9	0.0197054	ENSGALG00000008095	KIF23	kinesin-like protein KIF23 isoform X1 [Gallus gallus];kinesin-like protein KIF23 isoform X6 [Gallus gallus];kinesin-like protein KIF23 isoform X5 [Gallus gallus];kinesin-like protein KIF23 isoform X4 [Gallus gallus];kinesin-like protein KIF23 isoform X8 [Gallus gallus]	0.23411	0.123432	0.21328	0.169936	0.493541	0.652255	0.647741	0.549786	0.316114	-1.66148	down
GO:0005615	extracellular space	cellular_component	4	0.0198142	ENSGALG00000002329	CCL1	chemokine [Gallus gallus]	2.54695	2.46955	2.19604	3.38929	3.78951	9.79276	1.64251	7.02794	0.476428	-1.06967	down
GO:0005615	extracellular space	cellular_component	4	0.0198142	ENSGALG00000005086	PLAU	urokinase-type plasminogen activator preproprotein [Gallus gallus]	7.334	2.89214	4.66064	0.960027	5.60784	11.001	7.4474	8.29999	0.489761	-1.02985	down
GO:0005615	extracellular space	cellular_component	4	0.0198142	ENSGALG00000006323	LECT2	myeloid protein 1 precursor [Gallus gallus]	0.125543	36.664	4.40638	1.84269	4.93669	0.98485	0.457866	1.89307	5.20262	2.37924	up
GO:0005615	extracellular space	cellular_component	4	0.0198142	ENSGALG00000006756	ENSGALG00000006756	bactericidal permeability-increasing protein isoform X2 [Gallus gallus]	34.8288	39.3217	45.1457	8.74874	75.1664	80.5704	76.3307	53.8061	0.447908	-1.15873	down
GO:0005615	extracellular space	cellular_component	4	0.0198142	ENSGALG00000008257	MERTK	tyrosine-protein kinase Mer precursor [Gallus gallus]	8.16947	8.52775	10.4135	2.32944	14.1042	23.1138	10.2798	14.0112	0.478631	-1.06301	down
GO:0005615	extracellular space	cellular_component	4	0.0198142	ENSGALG00000009612	TGFB2	transforming growth factor beta-2 precursor [Gallus gallus]	0.146159	0.40896	0.173944	0.290913	0.086979	0.208241	0.022848	0.040832	2.84195	1.50688	up
GO:0005615	extracellular space	cellular_component	4	0.0198142	ENSGALG00000010018	CTSEAL	cathepsin E-A-like precursor [Gallus gallus]	6.7087	26.933	5.6975	16.1519	3.36388	3.5813	4.73313	2.40899	3.93908	1.97786	up
GO:0005615	extracellular space	cellular_component	4	0.0198142	ENSGALG00000010258	LTBP2	latent-transforming growth factor beta-binding protein 2 isoform X1 [Gallus gallus];latent-transforming growth factor beta-binding protein 2 isoform X3 [Gallus gallus]	0.0001	0.016749	0.0379774	0.0001	0.0228254	0.165294	0.046201	0.157465	0.140195	-2.83449	down
GO:0005615	extracellular space	cellular_component	4	0.0198142	ENSGALG00000010697	SEMA4D	semaphorin-4D isoform X1 [Gallus gallus];semaphorin-4D isoform X3 [Gallus gallus];semaphorin-4D isoform X4 [Gallus gallus]	0.444283	0.830632	0.3608	0.323048	1.46632	1.07782	1.8389	3.32725	0.254045	-1.97684	down
GO:0005615	extracellular space	cellular_component	4	0.0198142	ENSGALG00000010978	ANGPTL3	angiopoietin-related protein 3 precursor [Gallus gallus]	4.20929	13.0097	2.84696	16.1961	1.89413	6.78087	4.11516	2.03022	2.44676	1.29088	up
GO:0005615	extracellular space	cellular_component	4	0.0198142	ENSGALG00000013409	ENSGALG00000013409	PREDICTED: digestive cysteine proteinase 1-like [Meleagris gallopavo]	1.90158	1.39364	2.691	0.525043	3.21654	4.26376	2.20314	3.40309	0.497555	-1.00707	down
GO:0005615	extracellular space	cellular_component	4	0.0198142	ENSGALG00000014412	CSTA	cystatin-A [Gallus gallus]	2.51519	6.45893	3.49913	4.98997	1.49263	2.89639	1.06457	2.87403	2.09702	1.06834	up
GO:0005615	extracellular space	cellular_component	4	0.0198142	ENSGALG00000014585	ENSGALG00000014585	C-C motif chemokine 3-like 1 [Gallus gallus]	102.343	85.0111	139.365	21.1092	127.66	380.331	143.729	237.984	0.39095	-1.35495	down
GO:0005615	extracellular space	cellular_component	4	0.0198142	ENSGALG00000017046	POSTN	periostin isoform X6 [Gallus gallus];periostin isoform X2 [Gallus gallus];periostin isoform X3 [Gallus gallus];periostin isoform X5 [Gallus gallus];periostin precursor [Gallus gallus];periostin isoform X1 [Gallus gallus];periostin isoform X3 [Numida meleagris]	2.01076	2.11678	0.975484	1.31462	4.31095	3.46922	2.9874	2.50322	0.483592	-1.04814	down
GO:0005615	extracellular space	cellular_component	4	0.0198142	ENSGALG00000027716	ENSGALG00000027716	serum amyloid A protein [Gallus gallus]	22.1215	30.2194	23.4766	18.7178	48.8501	613.1	80.7257	69.4817	0.1164	-3.10283	down
GO:0005615	extracellular space	cellular_component	4	0.0198142	ENSGALG00000028256	CCL19	C-C motif chemokine 19 precursor [Gallus gallus]	4.95693	3.83114	4.94113	5.1257	5.68861	14.9287	6.63968	12.2563	0.477179	-1.0674	down
GO:0001666	response to hypoxia	biological_process	5	0.0226843	ENSGALG00000004980	KCNMA1	PREDICTED: calcium-activated potassium channel subunit alpha-1 isoform X8 [Meleagris gallopavo];calcium-activated potassium channel subunit alpha-1 isoform X35 [Gallus gallus];calcium-activated potassium channel subunit alpha-1 isoform X29 [Gallus gallus];PREDICTED: calcium-activated potassium channel subunit alpha-1 isoform X24 [Coturnix japonica];calcium-activated potassium channel subunit alph…	1.04796	1.27055	1.54155	0.317121	2.5497	3.31068	1.96121	2.00645	0.425026	-1.23438	down
GO:0001666	response to hypoxia	biological_process	5	0.0226843	ENSGALG00000005086	PLAU	urokinase-type plasminogen activator preproprotein [Gallus gallus]	7.334	2.89214	4.66064	0.960027	5.60784	11.001	7.4474	8.29999	0.489761	-1.02985	down
GO:0001666	response to hypoxia	biological_process	5	0.0226843	ENSGALG00000009612	TGFB2	transforming growth factor beta-2 precursor [Gallus gallus]	0.146159	0.40896	0.173944	0.290913	0.086979	0.208241	0.022848	0.040832	2.84195	1.50688	up
GO:0003007	heart morphogenesis	biological_process	6	0.0240868	ENSGALG00000009612	TGFB2	transforming growth factor beta-2 precursor [Gallus gallus]	0.146159	0.40896	0.173944	0.290913	0.086979	0.208241	0.022848	0.040832	2.84195	1.50688	up
GO:0003007	heart morphogenesis	biological_process	6	0.0240868	ENSGALG00000011489	TBXT	brachyury protein [Gallus gallus]	0.163233	0.105068	0.129505	0.032014	0.369653	1.26476	0.181673	0.494315	0.186037	-2.42634	down
GO:0006952	defense response	biological_process	5	0.0240868	ENSGALG00000016669	DEFB4A	PREDICTED: antimicrobial peptide THP2 [Coturnix japonica]	0.1338	39.7512	2.763	1.26069	6.12756	0.504452	0.279556	1.73866	5.07602	2.3437	up
GO:0006952	defense response	biological_process	5	0.0240868	ENSGALG00000016919	ACOD1	cis-aconitate decarboxylase [Gallus gallus]	1.61802	1.15319	2.45929	0.473176	3.75685	2.12928	2.46647	4.21717	0.453761	-1.14	down
GO:0035662	Toll-like receptor 4 binding	molecular_function	7	0.0241072	ENSGALG00000024272	S100A12	PREDICTED: protein MRP-126 [Meleagris gallopavo]	12.9633	69.4917	15.0501	15.7334	16.6804	4.11573	13.2856	15.374	2.28969	1.19515	up
GO:0004357	glutamate-cysteine ligase activity	molecular_function	7	0.0241072	ENSGALG00000016313	GCLC	glutamate--cysteine ligase catalytic subunit [Gallus gallus]	10.3317	12.0949	16.5105	15.6332	28.3682	16.4539	25.9134	50.1279	0.451503	-1.14719	down
GO:0016903	oxidoreductase activity, acting on the aldehyde or oxo group of donors	molecular_function	5	0.0241072	ENSGALG00000008185	AOX1	aldehyde oxidase isoform X2 [Gallus gallus]	0.257646	0.104948	3.48511	0.15694	0.137362	0.620536	0.08915	0.343538	3.36359	1.75	up
GO:0090241	negative regulation of histone H4 acetylation	biological_process	12	0.0241072	ENSGALG00000008127	SPI1	transcription factor PU.1 isoform X2 [Gallus gallus]	15.4358	10.5097	12.457	4.07958	20.2289	28.4097	14.9075	25.4314	0.477448	-1.06658	down
GO:0070194	synaptonemal complex disassembly	biological_process	6	0.0241072	ENSGALG00000006110	PLK1	serine/threonine-protein kinase PLK1 [Gallus gallus]	0.288722	0.509046	0.343146	0.326873	0.587442	1.20018	0.49029	0.767793	0.481921	-1.05313	down
GO:0034695	response to prostaglandin E	biological_process	7	0.0241072	ENSGALG00000028256	CCL19	C-C motif chemokine 19 precursor [Gallus gallus]	4.95693	3.83114	4.94113	5.1257	5.68861	14.9287	6.63968	12.2563	0.477179	-1.0674	down
GO:0060072	large conductance calcium-activated potassium channel activity	molecular_function	10	0.0241072	ENSGALG00000004980	KCNMA1	PREDICTED: calcium-activated potassium channel subunit alpha-1 isoform X8 [Meleagris gallopavo];calcium-activated potassium channel subunit alpha-1 isoform X35 [Gallus gallus];calcium-activated potassium channel subunit alpha-1 isoform X29 [Gallus gallus];PREDICTED: calcium-activated potassium channel subunit alpha-1 isoform X24 [Coturnix japonica];calcium-activated potassium channel subunit alph…	1.04796	1.27055	1.54155	0.317121	2.5497	3.31068	1.96121	2.00645	0.425026	-1.23438	down
GO:0002503	peptide antigen assembly with MHC class II protein complex	biological_process	9	0.0241072	ENSGALG00000051101	ENSGALG00000051101	MHC class II alpha chain [Gallus gallus]	13.4091	16.5073	8.53134	11.7999	22.6826	27.2915	44.271	33.2232	0.394197	-1.34301	down
GO:0047613	aconitate decarboxylase activity	molecular_function	7	0.0241072	ENSGALG00000016919	ACOD1	cis-aconitate decarboxylase [Gallus gallus]	1.61802	1.15319	2.45929	0.473176	3.75685	2.12928	2.46647	4.21717	0.453761	-1.14	down
GO:0051250	negative regulation of lymphocyte activation	biological_process	8	0.0241072	ENSGALG00000008257	MERTK	tyrosine-protein kinase Mer precursor [Gallus gallus]	8.16947	8.52775	10.4135	2.32944	14.1042	23.1138	10.2798	14.0112	0.478631	-1.06301	down
GO:0042128	nitrate assimilation	biological_process	8	0.0241072	ENSGALG00000014673	RFESD	Rieske domain-containing protein [Gallus gallus]	0.356747	0.372206	0.70272	1.31083	0.344273	0.303188	0.267391	0.326121	2.20996	1.14402	up
GO:0060033	anatomical structure regression	biological_process	4	0.0241072	ENSGALG00000008127	SPI1	transcription factor PU.1 isoform X2 [Gallus gallus]	15.4358	10.5097	12.457	4.07958	20.2289	28.4097	14.9075	25.4314	0.477448	-1.06658	down
GO:0017109	glutamate-cysteine ligase complex	cellular_component	6	0.0241072	ENSGALG00000016313	GCLC	glutamate--cysteine ligase catalytic subunit [Gallus gallus]	10.3317	12.0949	16.5105	15.6332	28.3682	16.4539	25.9134	50.1279	0.451503	-1.14719	down
GO:0097208	alveolar lamellar body	cellular_component	10	0.0241072	ENSGALG00000010018	CTSEAL	cathepsin E-A-like precursor [Gallus gallus]	6.7087	26.933	5.6975	16.1519	3.36388	3.5813	4.73313	2.40899	3.93908	1.97786	up
GO:0014827	intestine smooth muscle contraction	biological_process	9	0.0241072	ENSGALG00000000820	ENSGALG00000000820	5-hydroxytryptamine receptor 1D [Gallus gallus]	0.833908	1.65875	2.23685	0.404914	3.43897	3.95379	4.12585	4.20235	0.326597	-1.61442	down
GO:0010519	negative regulation of phospholipase activity	biological_process	9	0.0241072	ENSGALG00000010978	ANGPTL3	angiopoietin-related protein 3 precursor [Gallus gallus]	4.20929	13.0097	2.84696	16.1961	1.89413	6.78087	4.11516	2.03022	2.44676	1.29088	up
GO:0090038	negative regulation of protein kinase C signaling	biological_process	10	0.0241072	ENSGALG00000049891	GPD1	glycerol-3-phosphate dehydrogenase 1 [Gallus gallus]	9.07315	17.3378	15.8408	25.0328	6.32658	14.2517	3.30665	1.67284	2.63265	1.39651	up
GO:0046685	response to arsenic-containing substance	biological_process	5	0.0241072	ENSGALG00000016313	GCLC	glutamate--cysteine ligase catalytic subunit [Gallus gallus]	10.3317	12.0949	16.5105	15.6332	28.3682	16.4539	25.9134	50.1279	0.451503	-1.14719	down
GO:0007509	mesoderm migration involved in gastrulation	biological_process	9	0.0241072	ENSGALG00000011489	TBXT	brachyury protein [Gallus gallus]	0.163233	0.105068	0.129505	0.032014	0.369653	1.26476	0.181673	0.494315	0.186037	-2.42634	down
GO:0042450	arginine biosynthetic process via ornithine	biological_process	13	0.0241072	ENSGALG00000002558	ASL1	delta-1 crystallin [Gallus gallus];delta-1 crystallin isoform X1 [Gallus gallus]	0.398802	0.364719	0.274039	0.368313	0.941033	0.503169	0.538752	0.942744	0.480526	-1.05731	down
GO:0045726	positive regulation of integrin biosynthetic process	biological_process	9	0.0241072	ENSGALG00000009612	TGFB2	transforming growth factor beta-2 precursor [Gallus gallus]	0.146159	0.40896	0.173944	0.290913	0.086979	0.208241	0.022848	0.040832	2.84195	1.50688	up
GO:1900227	positive regulation of NLRP3 inflammasome complex assembly	biological_process	8	0.0241072	ENSGALG00000007001	TLR4	TLR4 [Gallus gallus]	1.37889	1.33005	1.97717	0.34901	1.9778	4.63846	2.18474	2.38593	0.450089	-1.15172	down
GO:0002537	nitric oxide production involved in inflammatory response	biological_process	5	0.0241072	ENSGALG00000007001	TLR4	TLR4 [Gallus gallus]	1.37889	1.33005	1.97717	0.34901	1.9778	4.63846	2.18474	2.38593	0.450089	-1.15172	down
GO:1900220	semaphorin-plexin signaling pathway involved in bone trabecula morphogenesis	biological_process	7	0.0241072	ENSGALG00000010697	SEMA4D	semaphorin-4D isoform X1 [Gallus gallus];semaphorin-4D isoform X3 [Gallus gallus];semaphorin-4D isoform X4 [Gallus gallus]	0.444283	0.830632	0.3608	0.323048	1.46632	1.07782	1.8389	3.32725	0.254045	-1.97684	down
GO:0075713	establishment of integrated proviral latency	biological_process	8	0.0241072	ENSGALG00000048109	ENSGALG00000048109	uncharacterized protein LOC107051636 [Gallus gallus]	0.076273	0.158071	0.14776	0.375378	0.664056	4.68381	0.303556	0.031177	0.133299	-2.90727	down
GO:1902037	negative regulation of hematopoietic stem cell differentiation	biological_process	9	0.0241072	ENSGALG00000051184	ENSGALG00000051184	NEDD4-binding protein 2-like 2 isoform X1 [Gallus gallus]	0.802641	1.9141	0.546399	1.48609	0.58167	0.441616	0.537269	0.660324	2.13844	1.09656	up
GO:0014909	smooth muscle cell migration	biological_process	8	0.0241072	ENSGALG00000005086	PLAU	urokinase-type plasminogen activator preproprotein [Gallus gallus]	7.334	2.89214	4.66064	0.960027	5.60784	11.001	7.4474	8.29999	0.489761	-1.02985	down
GO:0006734	NADH metabolic process	biological_process	4	0.0241072	ENSGALG00000049891	GPD1	glycerol-3-phosphate dehydrogenase 1 [Gallus gallus]	9.07315	17.3378	15.8408	25.0328	6.32658	14.2517	3.30665	1.67284	2.63265	1.39651	up
GO:0007091	metaphase/anaphase transition of mitotic cell cycle	biological_process	11	0.0241072	ENSGALG00000036892	BUB1B	mitotic checkpoint serine/threonine-protein kinase BUB1 beta [Gallus gallus]	0.227487	0.146029	0.092624	0.129116	0.379488	0.720043	0.227587	0.392421	0.346172	-1.53044	down
GO:0033693	neurofilament bundle assembly	biological_process	7	0.0241072	ENSGALG00000008085	NEFH	neurofilament heavy polypeptide [Gallus gallus]	0.219597	0.176427	0.301353	0.087752	0.694478	0.189703	0.427654	0.65784	0.398608	-1.32696	down
GO:0071731	response to nitric oxide	biological_process	7	0.0241072	ENSGALG00000028256	CCL19	C-C motif chemokine 19 precursor [Gallus gallus]	4.95693	3.83114	4.94113	5.1257	5.68861	14.9287	6.63968	12.2563	0.477179	-1.0674	down
GO:0072573	tolerance induction to lipopolysaccharide	biological_process	5	0.0241072	ENSGALG00000016919	ACOD1	cis-aconitate decarboxylase [Gallus gallus]	1.61802	1.15319	2.45929	0.473176	3.75685	2.12928	2.46647	4.21717	0.453761	-1.14	down
GO:0003257	positive regulation of transcription from RNA polymerase II promoter involved in myocardial precursor cell differentiation	biological_process	12	0.0241072	ENSGALG00000011489	TBXT	brachyury protein [Gallus gallus]	0.163233	0.105068	0.129505	0.032014	0.369653	1.26476	0.181673	0.494315	0.186037	-2.42634	down
GO:0004056	argininosuccinate lyase activity	molecular_function	7	0.0241072	ENSGALG00000002558	ASL1	delta-1 crystallin [Gallus gallus];delta-1 crystallin isoform X1 [Gallus gallus]	0.398802	0.364719	0.274039	0.368313	0.941033	0.503169	0.538752	0.942744	0.480526	-1.05731	down
GO:0031640	killing of cells of other organism	biological_process	4	0.0241072	ENSGALG00000022815	AvBD1	gallinacin-1 alpha precursor [Gallus gallus]	0.177198	49.4204	5.04259	3.38023	4.97739	1.35098	0.237766	1.64688	7.06445	2.82058	up
GO:0060025	regulation of synaptic activity	biological_process	9	0.0241072	ENSGALG00000036527	SYBU	syntabulin isoform X1 [Gallus gallus]	0.832045	1.14661	2.11658	0.749911	1.65808	4.5093	2.85726	2.41121	0.423681	-1.23895	down
GO:1902513	regulation of organelle transport along microtubule	biological_process	8	0.0241072	ENSGALG00000008085	NEFH	neurofilament heavy polypeptide [Gallus gallus]	0.219597	0.176427	0.301353	0.087752	0.694478	0.189703	0.427654	0.65784	0.398608	-1.32696	down
GO:0006534	cysteine metabolic process	biological_process	10	0.0241072	ENSGALG00000016313	GCLC	glutamate--cysteine ligase catalytic subunit [Gallus gallus]	10.3317	12.0949	16.5105	15.6332	28.3682	16.4539	25.9134	50.1279	0.451503	-1.14719	down
GO:0033058	directional locomotion	biological_process	4	0.0241072	ENSGALG00000027415	GRIN2C	glutamate receptor ionotropic, NMDA 2C isoform X3 [Gallus gallus]	0.727761	0.348684	0.192189	0.834939	0.280713	1.93856	1.44417	2.01325	0.370563	-1.43221	down
GO:0055024	regulation of cardiac muscle tissue development	biological_process	9	0.0241072	ENSGALG00000052526	ENSGALG00000052526	LOW QUALITY PROTEIN: junctophilin-2 [Gallus gallus]	1.11525	1.29646	0.160671	0.188192	2.50237	5.71776	0.678545	4.45823	0.206678	-2.27455	down
GO:0035600	tRNA methylthiolation	biological_process	13	0.0241072	ENSGALG00000006738	CDK5RAP1	CDK5 regulatory subunit-associated protein 1 isoform X1 [Gallus gallus]	22.2934	18.511	21.5076	7.69225	31.2443	45.2277	41.1773	29.2183	0.476649	-1.069	down
GO:0045347	negative regulation of MHC class II biosynthetic process	biological_process	9	0.0241072	ENSGALG00000008127	SPI1	transcription factor PU.1 isoform X2 [Gallus gallus]	15.4358	10.5097	12.457	4.07958	20.2289	28.4097	14.9075	25.4314	0.477448	-1.06658	down
GO:0032877	positive regulation of DNA endoreduplication	biological_process	9	0.0241072	ENSGALG00000041299	E2F8	transcription factor E2F8 isoform X1 [Gallus gallus]	0.071889	0.265974	0.211637	0.316614	0.490274	0.543823	0.432936	0.443949	0.45323	-1.14169	down
GO:0019061	uncoating of virus	biological_process	7	0.0241072	ENSGALG00000048109	ENSGALG00000048109	uncharacterized protein LOC107051636 [Gallus gallus]	0.076273	0.158071	0.14776	0.375378	0.664056	4.68381	0.303556	0.031177	0.133299	-2.90727	down
GO:0010002	cardioblast differentiation	biological_process	7	0.0241072	ENSGALG00000009612	TGFB2	transforming growth factor beta-2 precursor [Gallus gallus]	0.146159	0.40896	0.173944	0.290913	0.086979	0.208241	0.022848	0.040832	2.84195	1.50688	up
GO:0016901	oxidoreductase activity, acting on the CH-OH group of donors, quinone or similar compound as acceptor	molecular_function	6	0.0241072	ENSGALG00000036286	ENSGALG00000036286	HHIP-like protein 1 [Gallus gallus]	2.09851	1.37753	1.17204	0.741759	3.46962	3.04359	2.38296	4.05459	0.416179	-1.26472	down
GO:0046339	diacylglycerol metabolic process	biological_process	9	0.0241072	ENSGALG00000003841	ENSGALG00000003841	diacylglycerol kinase delta isoform X2 [Gallus gallus]	0.02841	0.052519	0.041746	0.076976	0.096109	0.141277	0.079843	0.128724	0.447695	-1.15941	down
GO:0042942	D-serine transport	biological_process	7	0.0241072	ENSGALG00000004729	SLC7A10	asc-type amino acid transporter 1 isoform X2 [Gallus gallus]	1.81979	1.64624	2.17534	1.23368	4.20418	4.50571	3.78183	2.70929	0.452276	-1.14472	down
GO:0051525	NFAT protein binding	molecular_function	8	0.0241072	ENSGALG00000008127	SPI1	transcription factor PU.1 isoform X2 [Gallus gallus]	15.4358	10.5097	12.457	4.07958	20.2289	28.4097	14.9075	25.4314	0.477448	-1.06658	down
GO:1902262	apoptotic process involved in blood vessel morphogenesis	biological_process	9	0.0241072	ENSGALG00000008127	SPI1	transcription factor PU.1 isoform X2 [Gallus gallus]	15.4358	10.5097	12.457	4.07958	20.2289	28.4097	14.9075	25.4314	0.477448	-1.06658	down
GO:0097149	centralspindlin complex	cellular_component	4	0.0241072	ENSGALG00000008095	KIF23	kinesin-like protein KIF23 isoform X1 [Gallus gallus];kinesin-like protein KIF23 isoform X6 [Gallus gallus];kinesin-like protein KIF23 isoform X5 [Gallus gallus];kinesin-like protein KIF23 isoform X4 [Gallus gallus];kinesin-like protein KIF23 isoform X8 [Gallus gallus]	0.23411	0.123432	0.21328	0.169936	0.493541	0.652255	0.647741	0.549786	0.316114	-1.66148	down
GO:0035284	brain segmentation	biological_process	7	0.0241072	ENSGALG00000040971	EGR2	E3 SUMO-protein ligase EGR2 [Gallus gallus]	0.218009	0.305467	0.110132	0.368155	0.188247	0.486377	0.893209	0.827412	0.41823	-1.25763	down
GO:0032218	riboflavin transport	biological_process	9	0.0241072	ENSGALG00000010293	RBP	riboflavin-binding protein, partial [Gallus gallus]	2.93597	4.97701	6.8279	3.84537	4.10199	2.82486	0.510249	0.973977	2.20974	1.14387	up
GO:0097418	neurofibrillary tangle	cellular_component	6	0.0241072	ENSGALG00000008085	NEFH	neurofilament heavy polypeptide [Gallus gallus]	0.219597	0.176427	0.301353	0.087752	0.694478	0.189703	0.427654	0.65784	0.398608	-1.32696	down
GO:0034241	positive regulation of macrophage fusion	biological_process	9	0.0241072	ENSGALG00000033520	DCSTAMP	dendritic cell-specific transmembrane protein [Gallus gallus]	0.350459	4.46913	0.284178	0.525554	0.186183	0.213388	0.454189	0.612398	3.8395	1.94092	up
GO:0030260	entry into host cell	biological_process	8	0.0241072	ENSGALG00000048109	ENSGALG00000048109	uncharacterized protein LOC107051636 [Gallus gallus]	0.076273	0.158071	0.14776	0.375378	0.664056	4.68381	0.303556	0.031177	0.133299	-2.90727	down
GO:0032217	riboflavin transmembrane transporter activity	molecular_function	8	0.0241072	ENSGALG00000010293	RBP	riboflavin-binding protein, partial [Gallus gallus]	2.93597	4.97701	6.8279	3.84537	4.10199	2.82486	0.510249	0.973977	2.20974	1.14387	up
GO:1903556	negative regulation of tumor necrosis factor superfamily cytokine production	biological_process	8	0.0241072	ENSGALG00000031794	PDCD1LG2	programmed cell death 1 ligand 1 isoform X1 [Gallus gallus];programmed cell death 1 ligand 1 isoform X3 [Gallus gallus]	1.42763	1.14861	1.19074	0.549327	2.41562	3.981	0.879063	1.71404	0.480137	-1.05848	down
GO:0051537	2 iron, 2 sulfur cluster binding	molecular_function	6	0.0264129	ENSGALG00000008185	AOX1	aldehyde oxidase isoform X2 [Gallus gallus]	0.257646	0.104948	3.48511	0.15694	0.137362	0.620536	0.08915	0.343538	3.36359	1.75	up
GO:0051537	2 iron, 2 sulfur cluster binding	molecular_function	6	0.0264129	ENSGALG00000014673	RFESD	Rieske domain-containing protein [Gallus gallus]	0.356747	0.372206	0.70272	1.31083	0.344273	0.303188	0.267391	0.326121	2.20996	1.14402	up
GO:0009897	external side of plasma membrane	cellular_component	5	0.028724	ENSGALG00000007001	TLR4	TLR4 [Gallus gallus]	1.37889	1.33005	1.97717	0.34901	1.9778	4.63846	2.18474	2.38593	0.450089	-1.15172	down
GO:0009897	external side of plasma membrane	cellular_component	5	0.028724	ENSGALG00000007675	CXCR5	C-X-C chemokine receptor type 5 [Gallus gallus]	0.319216	0.183063	0.141752	0.0001	0.186085	1.83834	0.192125	0.496204	0.237446	-2.07433	down
GO:0009897	external side of plasma membrane	cellular_component	5	0.028724	ENSGALG00000015474	CD80	CD80 [Gallus gallus]	2.8206	2.60739	3.83383	0.595209	3.417	7.81609	4.10674	4.69716	0.491941	-1.02344	down
GO:0009897	external side of plasma membrane	cellular_component	5	0.028724	ENSGALG00000031794	PDCD1LG2	programmed cell death 1 ligand 1 isoform X1 [Gallus gallus];programmed cell death 1 ligand 1 isoform X3 [Gallus gallus]	1.42763	1.14861	1.19074	0.549327	2.41562	3.981	0.879063	1.71404	0.480137	-1.05848	down
GO:0009897	external side of plasma membrane	cellular_component	5	0.028724	ENSGALG00000038559	CD8A	T-cell surface glycoprotein CD8 alpha chain isoform X1 [Gallus gallus];CD8 alpha chain precursor [Gallus gallus]	1.1419	1.81501	1.22953	1.24516	2.294	4.61983	1.46017	4.334	0.427416	-1.22629	down
GO:0006611	protein export from nucleus	biological_process	11	0.028826	ENSGALG00000040205	ENSGALG00000040205	LOW QUALITY PROTEIN: ran-binding protein 17 [Gallus gallus]	0.835821	0.268794	1.41064	0.215158	0.455337	0.04852	0.0001	0.272467	3.51665	1.8142	up
GO:0006611	protein export from nucleus	biological_process	11	0.028826	ENSGALG00000040971	EGR2	E3 SUMO-protein ligase EGR2 [Gallus gallus]	0.218009	0.305467	0.110132	0.368155	0.188247	0.486377	0.893209	0.827412	0.41823	-1.25763	down
GO:0009611	response to wounding	biological_process	5	0.028826	ENSGALG00000009612	TGFB2	transforming growth factor beta-2 precursor [Gallus gallus]	0.146159	0.40896	0.173944	0.290913	0.086979	0.208241	0.022848	0.040832	2.84195	1.50688	up
GO:0009611	response to wounding	biological_process	5	0.028826	ENSGALG00000027415	GRIN2C	glutamate receptor ionotropic, NMDA 2C isoform X3 [Gallus gallus]	0.727761	0.348684	0.192189	0.834939	0.280713	1.93856	1.44417	2.01325	0.370563	-1.43221	down
GO:0050729	positive regulation of inflammatory response	biological_process	9	0.028826	ENSGALG00000002329	CCL1	chemokine [Gallus gallus]	2.54695	2.46955	2.19604	3.38929	3.78951	9.79276	1.64251	7.02794	0.476428	-1.06967	down
GO:0050729	positive regulation of inflammatory response	biological_process	9	0.028826	ENSGALG00000014585	ENSGALG00000014585	C-C motif chemokine 3-like 1 [Gallus gallus]	102.343	85.0111	139.365	21.1092	127.66	380.331	143.729	237.984	0.39095	-1.35495	down
GO:0008045	motor neuron axon guidance	biological_process	7	0.028826	ENSGALG00000012462	KIF5C	kinesin heavy chain [Gallus gallus]	0.346545	0.308894	0.197377	0.262304	0.479348	1.00683	0.424636	0.685637	0.429479	-1.21934	down
GO:0008045	motor neuron axon guidance	biological_process	7	0.028826	ENSGALG00000040971	EGR2	E3 SUMO-protein ligase EGR2 [Gallus gallus]	0.218009	0.305467	0.110132	0.368155	0.188247	0.486377	0.893209	0.827412	0.41823	-1.25763	down
GO:0051209	release of sequestered calcium ion into cytosol	biological_process	8	0.028826	ENSGALG00000028256	CCL19	C-C motif chemokine 19 precursor [Gallus gallus]	4.95693	3.83114	4.94113	5.1257	5.68861	14.9287	6.63968	12.2563	0.477179	-1.0674	down
GO:0051209	release of sequestered calcium ion into cytosol	biological_process	8	0.028826	ENSGALG00000052526	ENSGALG00000052526	LOW QUALITY PROTEIN: junctophilin-2 [Gallus gallus]	1.11525	1.29646	0.160671	0.188192	2.50237	5.71776	0.678545	4.45823	0.206678	-2.27455	down
GO:0051028	mRNA transport	biological_process	10	0.0313236	ENSGALG00000012462	KIF5C	kinesin heavy chain [Gallus gallus]	0.346545	0.308894	0.197377	0.262304	0.479348	1.00683	0.424636	0.685637	0.429479	-1.21934	down
GO:0051028	mRNA transport	biological_process	10	0.0313236	ENSGALG00000047524	ENSGALG00000047524	poly [ADP-ribose] polymerase 11 isoform X1 [Gallus gallus]	0.021979	2.05886	2.83004	0.083891	0.0001	0.254434	0.107869	0.142594	9.8907	3.30607	up
GO:0001786	phosphatidylserine binding	molecular_function	6	0.0313236	ENSGALG00000005805	PLCD1	1-phosphatidylinositol 4,5-bisphosphate phosphodiesterase delta-1 isoform X3 [Gallus gallus];1-phosphatidylinositol 4,5-bisphosphate phosphodiesterase delta-1 isoform X4 [Gallus gallus]	4.31875	2.35087	3.60117	1.61692	6.16938	8.26441	5.04254	6.612	0.455672	-1.13393	down
GO:0001786	phosphatidylserine binding	molecular_function	6	0.0313236	ENSGALG00000052526	ENSGALG00000052526	LOW QUALITY PROTEIN: junctophilin-2 [Gallus gallus]	1.11525	1.29646	0.160671	0.188192	2.50237	5.71776	0.678545	4.45823	0.206678	-2.27455	down
GO:0032868	response to insulin	biological_process	7	0.0313236	ENSGALG00000007669	EGR1	early growth response protein 1 [Numida meleagris]	16.8881	6.92131	10.061	4.72664	9.23675	2.77177	15.2843	79.802	0.360401	-1.47233	down
GO:0032868	response to insulin	biological_process	7	0.0313236	ENSGALG00000040971	EGR2	E3 SUMO-protein ligase EGR2 [Gallus gallus]	0.218009	0.305467	0.110132	0.368155	0.188247	0.486377	0.893209	0.827412	0.41823	-1.25763	down
GO:0005874	microtubule	cellular_component	7	0.0318653	ENSGALG00000004504	ENSGALG00000004504	ras-associating and dilute domain-containing protein isoform X2 [Gallus gallus]	0.139489	0.202628	0.293856	0.0001	0.455815	0.489253	0.558073	0.359532	0.341484	-1.55011	down
GO:0005874	microtubule	cellular_component	7	0.0318653	ENSGALG00000008095	KIF23	kinesin-like protein KIF23 isoform X1 [Gallus gallus];kinesin-like protein KIF23 isoform X6 [Gallus gallus];kinesin-like protein KIF23 isoform X5 [Gallus gallus];kinesin-like protein KIF23 isoform X4 [Gallus gallus];kinesin-like protein KIF23 isoform X8 [Gallus gallus]	0.23411	0.123432	0.21328	0.169936	0.493541	0.652255	0.647741	0.549786	0.316114	-1.66148	down
GO:0005874	microtubule	cellular_component	7	0.0318653	ENSGALG00000011299	KIF25	kinesin-like protein KIF25 [Gallus gallus]	0.149353	0.147066	0.304136	0.297931	0.737942	0.761526	0.214518	1.35923	0.292361	-1.77418	down
GO:0005874	microtubule	cellular_component	7	0.0318653	ENSGALG00000012462	KIF5C	kinesin heavy chain [Gallus gallus]	0.346545	0.308894	0.197377	0.262304	0.479348	1.00683	0.424636	0.685637	0.429479	-1.21934	down
GO:0005874	microtubule	cellular_component	7	0.0318653	ENSGALG00000036527	SYBU	syntabulin isoform X1 [Gallus gallus]	0.832045	1.14661	2.11658	0.749911	1.65808	4.5093	2.85726	2.41121	0.423681	-1.23895	down
GO:0000281	mitotic cytokinesis	biological_process	7	0.0339033	ENSGALG00000006110	PLK1	serine/threonine-protein kinase PLK1 [Gallus gallus]	0.288722	0.509046	0.343146	0.326873	0.587442	1.20018	0.49029	0.767793	0.481921	-1.05313	down
GO:0000281	mitotic cytokinesis	biological_process	7	0.0339033	ENSGALG00000008095	KIF23	kinesin-like protein KIF23 isoform X1 [Gallus gallus];kinesin-like protein KIF23 isoform X6 [Gallus gallus];kinesin-like protein KIF23 isoform X5 [Gallus gallus];kinesin-like protein KIF23 isoform X4 [Gallus gallus];kinesin-like protein KIF23 isoform X8 [Gallus gallus]	0.23411	0.123432	0.21328	0.169936	0.493541	0.652255	0.647741	0.549786	0.316114	-1.66148	down
GO:0010759	positive regulation of macrophage chemotaxis	biological_process	9	0.035943	ENSGALG00000013218	C3AR1	C3a anaphylatoxin chemotactic receptor [Gallus gallus]	1.74727	2.52777	4.193	0.720651	3.57792	8.77015	2.83646	4.91687	0.457117	-1.12937	down
GO:0006525	arginine metabolic process	biological_process	11	0.035943	ENSGALG00000002558	ASL1	delta-1 crystallin [Gallus gallus];delta-1 crystallin isoform X1 [Gallus gallus]	0.398802	0.364719	0.274039	0.368313	0.941033	0.503169	0.538752	0.942744	0.480526	-1.05731	down
GO:2000651	positive regulation of sodium ion transmembrane transporter activity	biological_process	8	0.035943	ENSGALG00000027483	GLRX	glutaredoxin-1 [Gallus gallus]	43.5911	102.938	49.1205	64.646	16.869	30.782	31.7563	34.1885	2.29141	1.19624	up
GO:0061371	determination of heart left/right asymmetry	biological_process	8	0.035943	ENSGALG00000011489	TBXT	brachyury protein [Gallus gallus]	0.163233	0.105068	0.129505	0.032014	0.369653	1.26476	0.181673	0.494315	0.186037	-2.42634	down
GO:0006477	protein sulfation	biological_process	9	0.035943	ENSGALG00000000901	ENSGALG00000000901	carbohydrate sulfotransferase 4 [Gallus gallus]	2.25214	6.83319	2.534	3.10035	10.8712	5.10087	14.9396	7.48974	0.383311	-1.38341	down
GO:0003873	6-phosphofructo-2-kinase activity	molecular_function	8	0.035943	ENSGALG00000040369	PFKFB3	6-phosphofructo-2-kinase/fructose-2,6-bisphosphatase 3 isoform X5 [Numida meleagris];PREDICTED: 6-phosphofructo-2-kinase/fructose-2,6-bisphosphatase 3 isoform X4 [Corvus brachyrhynchos];PREDICTED: 6-phosphofructo-2-kinase/fructose-2,6-bisphosphatase 3 isoform X1 [Corvus brachyrhynchos];6-phosphofructo-2-kinase/fructose-2,6-bisphosphatase 3 isoform X1 [Numida meleagris]	1.96377	1.52727	1.53133	0.877324	6.41132	3.11761	2.41938	3.64482	0.378352	-1.4022	down
GO:0014910	regulation of smooth muscle cell migration	biological_process	8	0.035943	ENSGALG00000005086	PLAU	urokinase-type plasminogen activator preproprotein [Gallus gallus]	7.334	2.89214	4.66064	0.960027	5.60784	11.001	7.4474	8.29999	0.489761	-1.02985	down
GO:0008506	sucrose:proton symporter activity	molecular_function	8	0.035943	ENSGALG00000034971	SLC45A4	solute carrier family 45 member 4 [Gallus gallus]	0.567117	1.33428	1.17522	0.425643	1.83873	2.38353	1.49463	2.10891	0.447527	-1.15995	down
GO:0016494	C-X-C chemokine receptor activity	molecular_function	9	0.035943	ENSGALG00000007675	CXCR5	C-X-C chemokine receptor type 5 [Gallus gallus]	0.319216	0.183063	0.141752	0.0001	0.186085	1.83834	0.192125	0.496204	0.237446	-2.07433	down
GO:0007412	axon target recognition	biological_process	5	0.035943	ENSGALG00000014261	UCHL1	ubiquitin carboxyl-terminal hydrolase isozyme L1 [Gallus gallus]	0.931283	2.17185	1.25308	13.0195	1.88216	1.81485	0.534594	1.8028	2.87945	1.52579	up
GO:0050544	arachidonic acid binding	molecular_function	8	0.035943	ENSGALG00000024272	S100A12	PREDICTED: protein MRP-126 [Meleagris gallopavo]	12.9633	69.4917	15.0501	15.7334	16.6804	4.11573	13.2856	15.374	2.28969	1.19515	up
GO:0060729	intestinal epithelial structure maintenance	biological_process	10	0.035943	ENSGALG00000007001	TLR4	TLR4 [Gallus gallus]	1.37889	1.33005	1.97717	0.34901	1.9778	4.63846	2.18474	2.38593	0.450089	-1.15172	down
GO:0004035	alkaline phosphatase activity	molecular_function	8	0.035943	ENSGALG00000007814	ENSGALG00000007814	intestinal-type alkaline phosphatase [Gallus gallus]	1.0854	1.18386	1.23866	2.71421	0.763821	8.0175	1.65336	16.9566	0.227158	-2.13823	down
GO:0014028	notochord formation	biological_process	5	0.035943	ENSGALG00000011489	TBXT	brachyury protein [Gallus gallus]	0.163233	0.105068	0.129505	0.032014	0.369653	1.26476	0.181673	0.494315	0.186037	-2.42634	down
GO:0009115	xanthine catabolic process	biological_process	11	0.035943	ENSGALG00000008185	AOX1	aldehyde oxidase isoform X2 [Gallus gallus]	0.257646	0.104948	3.48511	0.15694	0.137362	0.620536	0.08915	0.343538	3.36359	1.75	up
GO:0051005	negative regulation of lipoprotein lipase activity	biological_process	9	0.035943	ENSGALG00000010978	ANGPTL3	angiopoietin-related protein 3 precursor [Gallus gallus]	4.20929	13.0097	2.84696	16.1961	1.89413	6.78087	4.11516	2.03022	2.44676	1.29088	up
GO:0007341	penetration of zona pellucida	biological_process	5	0.035943	ENSGALG00000011489	TBXT	brachyury protein [Gallus gallus]	0.163233	0.105068	0.129505	0.032014	0.369653	1.26476	0.181673	0.494315	0.186037	-2.42634	down
GO:0031694	alpha-2A adrenergic receptor binding	molecular_function	8	0.035943	ENSGALG00000014261	UCHL1	ubiquitin carboxyl-terminal hydrolase isozyme L1 [Gallus gallus]	0.931283	2.17185	1.25308	13.0195	1.88216	1.81485	0.534594	1.8028	2.87945	1.52579	up
GO:0016321	female meiosis chromosome segregation	biological_process	5	0.035943	ENSGALG00000006110	PLK1	serine/threonine-protein kinase PLK1 [Gallus gallus]	0.288722	0.509046	0.343146	0.326873	0.587442	1.20018	0.49029	0.767793	0.481921	-1.05313	down
GO:0044232	organelle membrane contact site	cellular_component	4	0.035943	ENSGALG00000012092	ESYT3	extended synaptotagmin-3 [Gallus gallus]	0.35054	0.596899	0.285039	0.378779	0.33103	0.818748	1.40987	0.980812	0.455098	-1.13575	down
GO:0010936	negative regulation of macrophage cytokine production	biological_process	9	0.035943	ENSGALG00000009612	TGFB2	transforming growth factor beta-2 precursor [Gallus gallus]	0.146159	0.40896	0.173944	0.290913	0.086979	0.208241	0.022848	0.040832	2.84195	1.50688	up
GO:0030098	lymphocyte differentiation	biological_process	7	0.035943	ENSGALG00000008127	SPI1	transcription factor PU.1 isoform X2 [Gallus gallus]	15.4358	10.5097	12.457	4.07958	20.2289	28.4097	14.9075	25.4314	0.477448	-1.06658	down
GO:0046168	glycerol-3-phosphate catabolic process	biological_process	9	0.035943	ENSGALG00000049891	GPD1	glycerol-3-phosphate dehydrogenase 1 [Gallus gallus]	9.07315	17.3378	15.8408	25.0328	6.32658	14.2517	3.30665	1.67284	2.63265	1.39651	up
GO:0045143	homologous chromosome segregation	biological_process	7	0.035943	ENSGALG00000006110	PLK1	serine/threonine-protein kinase PLK1 [Gallus gallus]	0.288722	0.509046	0.343146	0.326873	0.587442	1.20018	0.49029	0.767793	0.481921	-1.05313	down
GO:0015645	fatty acid ligase activity	molecular_function	7	0.035943	ENSGALG00000029827	ENSGALG00000029827	acyl-coenzyme A synthetase ACSM4, mitochondrial [Gallus gallus]	0.33173	4.8511	0.439441	1.08533	7.66692	2.96009	1.68909	6.56617	0.355233	-1.49316	down
GO:0015278	calcium-release channel activity	molecular_function	9	0.035943	ENSGALG00000052526	ENSGALG00000052526	LOW QUALITY PROTEIN: junctophilin-2 [Gallus gallus]	1.11525	1.29646	0.160671	0.188192	2.50237	5.71776	0.678545	4.45823	0.206678	-2.27455	down
GO:0016998	cell wall macromolecule catabolic process	biological_process	8	0.035943	ENSGALG00000043257	ENSGALG00000043257	lysozyme g [Gallus gallus]	1.12211	0.708172	0.96643	1.84312	0.996706	7.10218	1.85332	4.1583	0.328821	-1.60462	down
GO:0002408	myeloid dendritic cell chemotaxis	biological_process	7	0.035943	ENSGALG00000028256	CCL19	C-C motif chemokine 19 precursor [Gallus gallus]	4.95693	3.83114	4.94113	5.1257	5.68861	14.9287	6.63968	12.2563	0.477179	-1.0674	down
GO:0051256	mitotic spindle midzone assembly	biological_process	6	0.035943	ENSGALG00000008095	KIF23	kinesin-like protein KIF23 isoform X1 [Gallus gallus];kinesin-like protein KIF23 isoform X6 [Gallus gallus];kinesin-like protein KIF23 isoform X5 [Gallus gallus];kinesin-like protein KIF23 isoform X4 [Gallus gallus];kinesin-like protein KIF23 isoform X8 [Gallus gallus]	0.23411	0.123432	0.21328	0.169936	0.493541	0.652255	0.647741	0.549786	0.316114	-1.66148	down
GO:0048936	peripheral nervous system neuron axonogenesis	biological_process	10	0.035943	ENSGALG00000008085	NEFH	neurofilament heavy polypeptide [Gallus gallus]	0.219597	0.176427	0.301353	0.087752	0.694478	0.189703	0.427654	0.65784	0.398608	-1.32696	down
GO:0036156	inner dynein arm	cellular_component	7	0.035943	ENSGALG00000007841	ENSGALG00000007841	dynein heavy chain 7, axonemal [Gallus gallus]	0.438246	0.453173	0.478062	0.0811703	0.662955	1.19509	0.706838	1.13494	0.392086	-1.35076	down
GO:0006942	regulation of striated muscle contraction	biological_process	9	0.035943	ENSGALG00000005448	MYL3	myosin light chain 1, cardiac muscle isoform X1 [Gallus gallus]	0.407039	0.0168378	0.286685	0.549792	0.0213576	0.218225	0.0001	0.0001	5.25622	2.39403	up
GO:0070365	hepatocyte differentiation	biological_process	7	0.035943	ENSGALG00000041299	E2F8	transcription factor E2F8 isoform X1 [Gallus gallus]	0.071889	0.265974	0.211637	0.316614	0.490274	0.543823	0.432936	0.443949	0.45323	-1.14169	down
GO:0009190	cyclic nucleotide biosynthetic process	biological_process	10	0.035943	ENSGALG00000015925	CGAS	cyclic GMP-AMP synthase [Gallus gallus]	0.666405	0.809076	0.52704	0.32187	1.33451	1.41241	1.32992	1.0053	0.457365	-1.12858	down
GO:0050702	interleukin-1 beta secretion	biological_process	13	0.035943	ENSGALG00000007001	TLR4	TLR4 [Gallus gallus]	1.37889	1.33005	1.97717	0.34901	1.9778	4.63846	2.18474	2.38593	0.450089	-1.15172	down
GO:2001181	positive regulation of interleukin-10 secretion	biological_process	9	0.035943	ENSGALG00000031794	PDCD1LG2	programmed cell death 1 ligand 1 isoform X1 [Gallus gallus];programmed cell death 1 ligand 1 isoform X3 [Gallus gallus]	1.42763	1.14861	1.19074	0.549327	2.41562	3.981	0.879063	1.71404	0.480137	-1.05848	down
GO:0004367	glycerol-3-phosphate dehydrogenase [NAD+] activity	molecular_function	7	0.035943	ENSGALG00000049891	GPD1	glycerol-3-phosphate dehydrogenase 1 [Gallus gallus]	9.07315	17.3378	15.8408	25.0328	6.32658	14.2517	3.30665	1.67284	2.63265	1.39651	up
GO:0045657	positive regulation of monocyte differentiation	biological_process	10	0.035943	ENSGALG00000033520	DCSTAMP	dendritic cell-specific transmembrane protein [Gallus gallus]	0.350459	4.46913	0.284178	0.525554	0.186183	0.213388	0.454189	0.612398	3.8395	1.94092	up
GO:0036006	cellular response to macrophage colony-stimulating factor stimulus	biological_process	8	0.035943	ENSGALG00000033520	DCSTAMP	dendritic cell-specific transmembrane protein [Gallus gallus]	0.350459	4.46913	0.284178	0.525554	0.186183	0.213388	0.454189	0.612398	3.8395	1.94092	up
GO:0032909	regulation of transforming growth factor beta2 production	biological_process	8	0.035943	ENSGALG00000009612	TGFB2	transforming growth factor beta-2 precursor [Gallus gallus]	0.146159	0.40896	0.173944	0.290913	0.086979	0.208241	0.022848	0.040832	2.84195	1.50688	up
GO:0045416	positive regulation of interleukin-8 biosynthetic process	biological_process	9	0.035943	ENSGALG00000007001	TLR4	TLR4 [Gallus gallus]	1.37889	1.33005	1.97717	0.34901	1.9778	4.63846	2.18474	2.38593	0.450089	-1.15172	down
GO:0015267	channel activity	molecular_function	6	0.035943	ENSGALG00000006511	BCL2A1	bcl-2-related protein A1 [Gallus gallus]	4.36419	2.6536	3.40137	5.14364	4.03001	9.4211	3.47238	15.7609	0.476154	-1.0705	down
GO:0001839	neural plate morphogenesis	biological_process	8	0.035943	ENSGALG00000011489	TBXT	brachyury protein [Gallus gallus]	0.163233	0.105068	0.129505	0.032014	0.369653	1.26476	0.181673	0.494315	0.186037	-2.42634	down
GO:0000942	condensed nuclear chromosome outer kinetochore	cellular_component	5	0.035943	ENSGALG00000006110	PLK1	serine/threonine-protein kinase PLK1 [Gallus gallus]	0.288722	0.509046	0.343146	0.326873	0.587442	1.20018	0.49029	0.767793	0.481921	-1.05313	down
GO:0015770	sucrose transport	biological_process	10	0.035943	ENSGALG00000034971	SLC45A4	solute carrier family 45 member 4 [Gallus gallus]	0.567117	1.33428	1.17522	0.425643	1.83873	2.38353	1.49463	2.10891	0.447527	-1.15995	down
GO:0033179	proton-transporting V-type ATPase, V0 domain	cellular_component	6	0.035943	ENSGALG00000034294	ATP6V0D2	V-type proton ATPase subunit d 2 [Gallus gallus];V-type proton ATPase subunit d 2 isoform X2 [Zonotrichia albicollis]	0.0001	0.128414	0.610249	0.0284713	0.0733061	3.1814	0.666877	0.24518	0.184132	-2.44119	down
GO:0034714	type III transforming growth factor beta receptor binding	molecular_function	8	0.035943	ENSGALG00000009612	TGFB2	transforming growth factor beta-2 precursor [Gallus gallus]	0.146159	0.40896	0.173944	0.290913	0.086979	0.208241	0.022848	0.040832	2.84195	1.50688	up
GO:0004854	xanthine dehydrogenase activity	molecular_function	7	0.035943	ENSGALG00000008185	AOX1	aldehyde oxidase isoform X2 [Gallus gallus]	0.257646	0.104948	3.48511	0.15694	0.137362	0.620536	0.08915	0.343538	3.36359	1.75	up
GO:0045823	positive regulation of heart contraction	biological_process	9	0.035943	ENSGALG00000009612	TGFB2	transforming growth factor beta-2 precursor [Gallus gallus]	0.146159	0.40896	0.173944	0.290913	0.086979	0.208241	0.022848	0.040832	2.84195	1.50688	up
GO:1904115	axon cytoplasm	cellular_component	6	0.0365628	ENSGALG00000014261	UCHL1	ubiquitin carboxyl-terminal hydrolase isozyme L1 [Gallus gallus]	0.931283	2.17185	1.25308	13.0195	1.88216	1.81485	0.534594	1.8028	2.87945	1.52579	up
GO:1904115	axon cytoplasm	cellular_component	6	0.0365628	ENSGALG00000036527	SYBU	syntabulin isoform X1 [Gallus gallus]	0.832045	1.14661	2.11658	0.749911	1.65808	4.5093	2.85726	2.41121	0.423681	-1.23895	down
GO:0070374	positive regulation of ERK1 and ERK2 cascade	biological_process	12	0.0366787	ENSGALG00000002329	CCL1	chemokine [Gallus gallus]	2.54695	2.46955	2.19604	3.38929	3.78951	9.79276	1.64251	7.02794	0.476428	-1.06967	down
GO:0070374	positive regulation of ERK1 and ERK2 cascade	biological_process	12	0.0366787	ENSGALG00000007001	TLR4	TLR4 [Gallus gallus]	1.37889	1.33005	1.97717	0.34901	1.9778	4.63846	2.18474	2.38593	0.450089	-1.15172	down
GO:0070374	positive regulation of ERK1 and ERK2 cascade	biological_process	12	0.0366787	ENSGALG00000014585	ENSGALG00000014585	C-C motif chemokine 3-like 1 [Gallus gallus]	102.343	85.0111	139.365	21.1092	127.66	380.331	143.729	237.984	0.39095	-1.35495	down
GO:0070374	positive regulation of ERK1 and ERK2 cascade	biological_process	12	0.0366787	ENSGALG00000028256	CCL19	C-C motif chemokine 19 precursor [Gallus gallus]	4.95693	3.83114	4.94113	5.1257	5.68861	14.9287	6.63968	12.2563	0.477179	-1.0674	down
GO:0001102	RNA polymerase II activating transcription factor binding	molecular_function	8	0.0392998	ENSGALG00000011489	TBXT	brachyury protein [Gallus gallus]	0.163233	0.105068	0.129505	0.032014	0.369653	1.26476	0.181673	0.494315	0.186037	-2.42634	down
GO:0001102	RNA polymerase II activating transcription factor binding	molecular_function	8	0.0392998	ENSGALG00000040971	EGR2	E3 SUMO-protein ligase EGR2 [Gallus gallus]	0.218009	0.305467	0.110132	0.368155	0.188247	0.486377	0.893209	0.827412	0.41823	-1.25763	down
GO:0007157	heterophilic cell-cell adhesion via plasma membrane cell adhesion molecules	biological_process	7	0.0421121	ENSGALG00000036925	CADM3	cell adhesion molecule 3 isoform X3 [Gallus gallus];cell adhesion molecule 3 isoform X2 [Gallus gallus];cell adhesion molecule 3 isoform X4 [Gallus gallus]	0.65817	1.78806	1.08802	0.846013	1.84758	5.96457	1.16444	1.28695	0.426779	-1.22844	down
GO:0007157	heterophilic cell-cell adhesion via plasma membrane cell adhesion molecules	biological_process	7	0.0421121	ENSGALG00000045596	ENSGALG00000045596	OX-2 membrane glycoprotein [Gallus gallus]	0.584507	0.484975	0.666296	0.195334	0.94044	3.39387	0.889308	0.632974	0.329733	-1.60063	down
GO:0051287	NAD binding	molecular_function	6	0.0421121	ENSGALG00000008185	AOX1	aldehyde oxidase isoform X2 [Gallus gallus]	0.257646	0.104948	3.48511	0.15694	0.137362	0.620536	0.08915	0.343538	3.36359	1.75	up
GO:0051287	NAD binding	molecular_function	6	0.0421121	ENSGALG00000049891	GPD1	glycerol-3-phosphate dehydrogenase 1 [Gallus gallus]	9.07315	17.3378	15.8408	25.0328	6.32658	14.2517	3.30665	1.67284	2.63265	1.39651	up
GO:0034446	substrate adhesion-dependent cell spreading	biological_process	8	0.0449975	ENSGALG00000004504	ENSGALG00000004504	ras-associating and dilute domain-containing protein isoform X2 [Gallus gallus]	0.139489	0.202628	0.293856	0.0001	0.455815	0.489253	0.558073	0.359532	0.341484	-1.55011	down
GO:0034446	substrate adhesion-dependent cell spreading	biological_process	8	0.0449975	ENSGALG00000008257	MERTK	tyrosine-protein kinase Mer precursor [Gallus gallus]	8.16947	8.52775	10.4135	2.32944	14.1042	23.1138	10.2798	14.0112	0.478631	-1.06301	down
GO:0009986	cell surface	cellular_component	4	0.0459939	ENSGALG00000005086	PLAU	urokinase-type plasminogen activator preproprotein [Gallus gallus]	7.334	2.89214	4.66064	0.960027	5.60784	11.001	7.4474	8.29999	0.489761	-1.02985	down
GO:0009986	cell surface	cellular_component	4	0.0459939	ENSGALG00000010978	ANGPTL3	angiopoietin-related protein 3 precursor [Gallus gallus]	4.20929	13.0097	2.84696	16.1961	1.89413	6.78087	4.11516	2.03022	2.44676	1.29088	up
GO:0009986	cell surface	cellular_component	4	0.0459939	ENSGALG00000033520	DCSTAMP	dendritic cell-specific transmembrane protein [Gallus gallus]	0.350459	4.46913	0.284178	0.525554	0.186183	0.213388	0.454189	0.612398	3.8395	1.94092	up
GO:0009986	cell surface	cellular_component	4	0.0459939	ENSGALG00000035879	ITGA7	integrin alpha-7 isoform X1 [Gallus gallus];integrin alpha-7 isoform X2 [Gallus gallus];integrin alpha-7 isoform X3 [Gallus gallus];integrin alpha-7 isoform X4 [Gallus gallus]	0.274379	0.283574	0.561638	0.299284	0.148307	0.126057	0.144984	0.183131	2.35506	1.23576	up
GO:0009986	cell surface	cellular_component	4	0.0459939	ENSGALG00000042767	LPAR2	lysophosphatidic acid receptor 2 [Gallus gallus]	5.42021	2.73371	1.44831	12.6989	2.21556	2.19187	2.00706	4.54698	2.03451	1.02468	up
GO:0009986	cell surface	cellular_component	4	0.0459939	ENSGALG00000047627	ENSGALG00000047627	class I histocompatibility antigen, F10 alpha chain isoform X1 [Gallus gallus]	1.09474	2.32446	5.94201	1.40858	7.70719	43.2423	16.7747	7.04148	0.144047	-2.79539	down
GO:0009986	cell surface	cellular_component	4	0.0459939	ENSGALG00000051101	ENSGALG00000051101	MHC class II alpha chain [Gallus gallus]	13.4091	16.5073	8.53134	11.7999	22.6826	27.2915	44.271	33.2232	0.394197	-1.34301	down
GO:0016887	ATPase activity	molecular_function	9	0.0474472	ENSGALG00000007841	ENSGALG00000007841	dynein heavy chain 7, axonemal [Gallus gallus]	0.438246	0.453173	0.478062	0.0811703	0.662955	1.19509	0.706838	1.13494	0.392086	-1.35076	down
GO:0016887	ATPase activity	molecular_function	9	0.0474472	ENSGALG00000008095	KIF23	kinesin-like protein KIF23 isoform X1 [Gallus gallus];kinesin-like protein KIF23 isoform X6 [Gallus gallus];kinesin-like protein KIF23 isoform X5 [Gallus gallus];kinesin-like protein KIF23 isoform X4 [Gallus gallus];kinesin-like protein KIF23 isoform X8 [Gallus gallus]	0.23411	0.123432	0.21328	0.169936	0.493541	0.652255	0.647741	0.549786	0.316114	-1.66148	down
GO:0016887	ATPase activity	molecular_function	9	0.0474472	ENSGALG00000011299	KIF25	kinesin-like protein KIF25 [Gallus gallus]	0.149353	0.147066	0.304136	0.297931	0.737942	0.761526	0.214518	1.35923	0.292361	-1.77418	down
GO:0016887	ATPase activity	molecular_function	9	0.0474472	ENSGALG00000041091	ATP6	ATP synthase F0 subunit 6 (mitochondrion) [Gallus gallus spadiceus]	1551.88	18544	1032.01	2428.51	1549.76	1675.66	1552.21	1259.53	3.90191	1.96418	up
GO:0003179	heart valve morphogenesis	biological_process	5	0.047636	ENSGALG00000009612	TGFB2	transforming growth factor beta-2 precursor [Gallus gallus]	0.146159	0.40896	0.173944	0.290913	0.086979	0.208241	0.022848	0.040832	2.84195	1.50688	up
GO:0000778	condensed nuclear chromosome kinetochore	cellular_component	6	0.047636	ENSGALG00000036892	BUB1B	mitotic checkpoint serine/threonine-protein kinase BUB1 beta [Gallus gallus]	0.227487	0.146029	0.092624	0.129116	0.379488	0.720043	0.227587	0.392421	0.346172	-1.53044	down
GO:0019064	fusion of virus membrane with host plasma membrane	biological_process	8	0.047636	ENSGALG00000048109	ENSGALG00000048109	uncharacterized protein LOC107051636 [Gallus gallus]	0.076273	0.158071	0.14776	0.375378	0.664056	4.68381	0.303556	0.031177	0.133299	-2.90727	down
GO:0061037	negative regulation of cartilage development	biological_process	7	0.047636	ENSGALG00000009612	TGFB2	transforming growth factor beta-2 precursor [Gallus gallus]	0.146159	0.40896	0.173944	0.290913	0.086979	0.208241	0.022848	0.040832	2.84195	1.50688	up
GO:0043931	ossification involved in bone maturation	biological_process	5	0.047636	ENSGALG00000010697	SEMA4D	semaphorin-4D isoform X1 [Gallus gallus];semaphorin-4D isoform X3 [Gallus gallus];semaphorin-4D isoform X4 [Gallus gallus]	0.444283	0.830632	0.3608	0.323048	1.46632	1.07782	1.8389	3.32725	0.254045	-1.97684	down
GO:0072383	plus-end-directed vesicle transport along microtubule	biological_process	11	0.047636	ENSGALG00000008095	KIF23	kinesin-like protein KIF23 isoform X1 [Gallus gallus];kinesin-like protein KIF23 isoform X6 [Gallus gallus];kinesin-like protein KIF23 isoform X5 [Gallus gallus];kinesin-like protein KIF23 isoform X4 [Gallus gallus];kinesin-like protein KIF23 isoform X8 [Gallus gallus]	0.23411	0.123432	0.21328	0.169936	0.493541	0.652255	0.647741	0.549786	0.316114	-1.66148	down
GO:0051891	positive regulation of cardioblast differentiation	biological_process	9	0.047636	ENSGALG00000009612	TGFB2	transforming growth factor beta-2 precursor [Gallus gallus]	0.146159	0.40896	0.173944	0.290913	0.086979	0.208241	0.022848	0.040832	2.84195	1.50688	up
GO:0061418	regulation of transcription from RNA polymerase II promoter in response to hypoxia	biological_process	11	0.047636	ENSGALG00000007669	EGR1	early growth response protein 1 [Numida meleagris]	16.8881	6.92131	10.061	4.72664	9.23675	2.77177	15.2843	79.802	0.360401	-1.47233	down
GO:0050662	coenzyme binding	molecular_function	5	0.047636	ENSGALG00000016313	GCLC	glutamate--cysteine ligase catalytic subunit [Gallus gallus]	10.3317	12.0949	16.5105	15.6332	28.3682	16.4539	25.9134	50.1279	0.451503	-1.14719	down
GO:0014037	Schwann cell differentiation	biological_process	7	0.047636	ENSGALG00000040971	EGR2	E3 SUMO-protein ligase EGR2 [Gallus gallus]	0.218009	0.305467	0.110132	0.368155	0.188247	0.486377	0.893209	0.827412	0.41823	-1.25763	down
GO:0051900	regulation of mitochondrial depolarization	biological_process	7	0.047636	ENSGALG00000016313	GCLC	glutamate--cysteine ligase catalytic subunit [Gallus gallus]	10.3317	12.0949	16.5105	15.6332	28.3682	16.4539	25.9134	50.1279	0.451503	-1.14719	down
GO:0045084	positive regulation of interleukin-12 biosynthetic process	biological_process	9	0.047636	ENSGALG00000007001	TLR4	TLR4 [Gallus gallus]	1.37889	1.33005	1.97717	0.34901	1.9778	4.63846	2.18474	2.38593	0.450089	-1.15172	down
GO:0060718	chorionic trophoblast cell differentiation	biological_process	6	0.047636	ENSGALG00000041299	E2F8	transcription factor E2F8 isoform X1 [Gallus gallus]	0.071889	0.265974	0.211637	0.316614	0.490274	0.543823	0.432936	0.443949	0.45323	-1.14169	down
GO:0009331	glycerol-3-phosphate dehydrogenase complex	cellular_component	6	0.047636	ENSGALG00000049891	GPD1	glycerol-3-phosphate dehydrogenase 1 [Gallus gallus]	9.07315	17.3378	15.8408	25.0328	6.32658	14.2517	3.30665	1.67284	2.63265	1.39651	up
GO:0045778	positive regulation of ossification	biological_process	7	0.047636	ENSGALG00000009612	TGFB2	transforming growth factor beta-2 precursor [Gallus gallus]	0.146159	0.40896	0.173944	0.290913	0.086979	0.208241	0.022848	0.040832	2.84195	1.50688	up
GO:0097200	cysteine-type endopeptidase activity involved in execution phase of apoptosis	molecular_function	10	0.047636	ENSGALG00000036950	CASP14	uncharacterized protein LOC776274 isoform X2 [Gallus gallus];uncharacterized protein LOC776274 isoform X1 [Gallus gallus]	2.7358	1.38571	2.46779	4.67657	2.77575	8.10221	14.0294	3.84408	0.391837	-1.35167	down
GO:0021612	facial nerve structural organization	biological_process	6	0.047636	ENSGALG00000040971	EGR2	E3 SUMO-protein ligase EGR2 [Gallus gallus]	0.218009	0.305467	0.110132	0.368155	0.188247	0.486377	0.893209	0.827412	0.41823	-1.25763	down
GO:0051770	positive regulation of nitric-oxide synthase biosynthetic process	biological_process	9	0.047636	ENSGALG00000007001	TLR4	TLR4 [Gallus gallus]	1.37889	1.33005	1.97717	0.34901	1.9778	4.63846	2.18474	2.38593	0.450089	-1.15172	down
GO:0008242	omega peptidase activity	molecular_function	8	0.047636	ENSGALG00000014261	UCHL1	ubiquitin carboxyl-terminal hydrolase isozyme L1 [Gallus gallus]	0.931283	2.17185	1.25308	13.0195	1.88216	1.81485	0.534594	1.8028	2.87945	1.52579	up
GO:0006003	fructose 2,6-bisphosphate metabolic process	biological_process	7	0.047636	ENSGALG00000040369	PFKFB3	6-phosphofructo-2-kinase/fructose-2,6-bisphosphatase 3 isoform X5 [Numida meleagris];PREDICTED: 6-phosphofructo-2-kinase/fructose-2,6-bisphosphatase 3 isoform X4 [Corvus brachyrhynchos];PREDICTED: 6-phosphofructo-2-kinase/fructose-2,6-bisphosphatase 3 isoform X1 [Corvus brachyrhynchos];6-phosphofructo-2-kinase/fructose-2,6-bisphosphatase 3 isoform X1 [Numida meleagris]	1.96377	1.52727	1.53133	0.877324	6.41132	3.11761	2.41938	3.64482	0.378352	-1.4022	down
GO:0003796	lysozyme activity	molecular_function	7	0.047636	ENSGALG00000043257	ENSGALG00000043257	lysozyme g [Gallus gallus]	1.12211	0.708172	0.96643	1.84312	0.996706	7.10218	1.85332	4.1583	0.328821	-1.60462	down
GO:0072675	osteoclast fusion	biological_process	6	0.047636	ENSGALG00000033520	DCSTAMP	dendritic cell-specific transmembrane protein [Gallus gallus]	0.350459	4.46913	0.284178	0.525554	0.186183	0.213388	0.454189	0.612398	3.8395	1.94092	up
GO:0008347	glial cell migration	biological_process	7	0.047636	ENSGALG00000009612	TGFB2	transforming growth factor beta-2 precursor [Gallus gallus]	0.146159	0.40896	0.173944	0.290913	0.086979	0.208241	0.022848	0.040832	2.84195	1.50688	up
GO:0006000	fructose metabolic process	biological_process	8	0.047636	ENSGALG00000040369	PFKFB3	6-phosphofructo-2-kinase/fructose-2,6-bisphosphatase 3 isoform X5 [Numida meleagris];PREDICTED: 6-phosphofructo-2-kinase/fructose-2,6-bisphosphatase 3 isoform X4 [Corvus brachyrhynchos];PREDICTED: 6-phosphofructo-2-kinase/fructose-2,6-bisphosphatase 3 isoform X1 [Corvus brachyrhynchos];6-phosphofructo-2-kinase/fructose-2,6-bisphosphatase 3 isoform X1 [Numida meleagris]	1.96377	1.52727	1.53133	0.877324	6.41132	3.11761	2.41938	3.64482	0.378352	-1.4022	down
GO:0031987	locomotion involved in locomotory behavior	biological_process	4	0.047636	ENSGALG00000011319	ADGRL3	adhesion G protein-coupled receptor L3 isoform X1 [Gallus gallus];adhesion G protein-coupled receptor L3 isoform X9 [Gallus gallus];adhesion G protein-coupled receptor L3 isoform X5 [Gallus gallus];adhesion G protein-coupled receptor L3 isoform X3 [Numida meleagris];adhesion G protein-coupled receptor L3 isoform X4 [Gallus gallus];adhesion G protein-coupled receptor L3 isoform X10 [Gallus gallus]…	0.092204	0.56378	0.178342	0.289801	0.124844	0.140036	0.086577	0.114531	2.41235	1.27044	up
GO:0032940	secretion by cell	biological_process	4	0.047636	ENSGALG00000008257	MERTK	tyrosine-protein kinase Mer precursor [Gallus gallus]	8.16947	8.52775	10.4135	2.32944	14.1042	23.1138	10.2798	14.0112	0.478631	-1.06301	down
GO:0000090	mitotic anaphase	biological_process	6	0.047636	ENSGALG00000036892	BUB1B	mitotic checkpoint serine/threonine-protein kinase BUB1 beta [Gallus gallus]	0.227487	0.146029	0.092624	0.129116	0.379488	0.720043	0.227587	0.392421	0.346172	-1.53044	down
GO:0009253	peptidoglycan catabolic process	biological_process	9	0.047636	ENSGALG00000043257	ENSGALG00000043257	lysozyme g [Gallus gallus]	1.12211	0.708172	0.96643	1.84312	0.996706	7.10218	1.85332	4.1583	0.328821	-1.60462	down
GO:0060707	trophoblast giant cell differentiation	biological_process	6	0.047636	ENSGALG00000041299	E2F8	transcription factor E2F8 isoform X1 [Gallus gallus]	0.071889	0.265974	0.211637	0.316614	0.490274	0.543823	0.432936	0.443949	0.45323	-1.14169	down
GO:0016595	glutamate binding	molecular_function	8	0.047636	ENSGALG00000016313	GCLC	glutamate--cysteine ligase catalytic subunit [Gallus gallus]	10.3317	12.0949	16.5105	15.6332	28.3682	16.4539	25.9134	50.1279	0.451503	-1.14719	down
GO:0045646	regulation of erythrocyte differentiation	biological_process	8	0.047636	ENSGALG00000008127	SPI1	transcription factor PU.1 isoform X2 [Gallus gallus]	15.4358	10.5097	12.457	4.07958	20.2289	28.4097	14.9075	25.4314	0.477448	-1.06658	down
GO:0042220	response to cocaine	biological_process	6	0.047636	ENSGALG00000011319	ADGRL3	adhesion G protein-coupled receptor L3 isoform X1 [Gallus gallus];adhesion G protein-coupled receptor L3 isoform X9 [Gallus gallus];adhesion G protein-coupled receptor L3 isoform X5 [Gallus gallus];adhesion G protein-coupled receptor L3 isoform X3 [Numida meleagris];adhesion G protein-coupled receptor L3 isoform X4 [Gallus gallus];adhesion G protein-coupled receptor L3 isoform X10 [Gallus gallus]…	0.092204	0.56378	0.178342	0.289801	0.124844	0.140036	0.086577	0.114531	2.41235	1.27044	up
GO:1901981	phosphatidylinositol phosphate binding	molecular_function	7	0.047636	ENSGALG00000005805	PLCD1	1-phosphatidylinositol 4,5-bisphosphate phosphodiesterase delta-1 isoform X3 [Gallus gallus];1-phosphatidylinositol 4,5-bisphosphate phosphodiesterase delta-1 isoform X4 [Gallus gallus]	4.31875	2.35087	3.60117	1.61692	6.16938	8.26441	5.04254	6.612	0.455672	-1.13393	down
GO:0045814	negative regulation of gene expression, epigenetic	biological_process	9	0.047636	ENSGALG00000008127	SPI1	transcription factor PU.1 isoform X2 [Gallus gallus]	15.4358	10.5097	12.457	4.07958	20.2289	28.4097	14.9075	25.4314	0.477448	-1.06658	down
GO:0006071	glycerol metabolic process	biological_process	8	0.047636	ENSGALG00000010978	ANGPTL3	angiopoietin-related protein 3 precursor [Gallus gallus]	4.20929	13.0097	2.84696	16.1961	1.89413	6.78087	4.11516	2.03022	2.44676	1.29088	up
GO:0070915	lysophosphatidic acid receptor activity	molecular_function	8	0.047636	ENSGALG00000042767	LPAR2	lysophosphatidic acid receptor 2 [Gallus gallus]	5.42021	2.73371	1.44831	12.6989	2.21556	2.19187	2.00706	4.54698	2.03451	1.02468	up
GO:0001768	establishment of T cell polarity	biological_process	7	0.047636	ENSGALG00000028256	CCL19	C-C motif chemokine 19 precursor [Gallus gallus]	4.95693	3.83114	4.94113	5.1257	5.68861	14.9287	6.63968	12.2563	0.477179	-1.0674	down
GO:0045359	positive regulation of interferon-beta biosynthetic process	biological_process	10	0.047636	ENSGALG00000007001	TLR4	TLR4 [Gallus gallus]	1.37889	1.33005	1.97717	0.34901	1.9778	4.63846	2.18474	2.38593	0.450089	-1.15172	down
GO:0010572	positive regulation of platelet activation	biological_process	9	0.047636	ENSGALG00000007001	TLR4	TLR4 [Gallus gallus]	1.37889	1.33005	1.97717	0.34901	1.9778	4.63846	2.18474	2.38593	0.450089	-1.15172	down
GO:0005913	cell-cell adherens junction	cellular_component	5	0.0479537	ENSGALG00000036925	CADM3	cell adhesion molecule 3 isoform X3 [Gallus gallus];cell adhesion molecule 3 isoform X2 [Gallus gallus];cell adhesion molecule 3 isoform X4 [Gallus gallus]	0.65817	1.78806	1.08802	0.846013	1.84758	5.96457	1.16444	1.28695	0.426779	-1.22844	down
GO:0005913	cell-cell adherens junction	cellular_component	5	0.0479537	ENSGALG00000045596	ENSGALG00000045596	OX-2 membrane glycoprotein [Gallus gallus]	0.584507	0.484975	0.666296	0.195334	0.94044	3.39387	0.889308	0.632974	0.329733	-1.60063	down
GO:0005635	nuclear envelope	cellular_component	6	0.0495918	ENSGALG00000018700	PLPP7	inactive phospholipid phosphatase 7 [Gallus gallus]	1.66727	1.59767	2.4721	0.390709	2.85209	3.92541	3.47435	2.5583	0.478351	-1.06386	down
GO:0005635	nuclear envelope	cellular_component	6	0.0495918	ENSGALG00000030022	FANCL	E3 ubiquitin-protein ligase FANCL [Gallus gallus]	1.21663	3.26794	1.49632	3.49612	0.874941	1.55018	0.513499	1.59176	2.09188	1.0648	up
GO:0005635	nuclear envelope	cellular_component	6	0.0495918	ENSGALG00000047524	ENSGALG00000047524	poly [ADP-ribose] polymerase 11 isoform X1 [Gallus gallus]	0.021979	2.05886	2.83004	0.083891	0.0001	0.254434	0.107869	0.142594	9.8907	3.30607	up
GO:0050727	regulation of inflammatory response	biological_process	8	0.0509786	ENSGALG00000007001	TLR4	TLR4 [Gallus gallus]	1.37889	1.33005	1.97717	0.34901	1.9778	4.63846	2.18474	2.38593	0.450089	-1.15172	down
GO:0050727	regulation of inflammatory response	biological_process	8	0.0509786	ENSGALG00000024272	S100A12	PREDICTED: protein MRP-126 [Meleagris gallopavo]	12.9633	69.4917	15.0501	15.7334	16.6804	4.11573	13.2856	15.374	2.28969	1.19515	up
GO:0030308	negative regulation of cell growth	biological_process	7	0.0551095	ENSGALG00000003323	NECAB2	oxidative stress-induced growth inhibitor 1 [Gallus gallus];hypothetical protein CIB84_004535 [Bambusicola thoracicus];PREDICTED: N-terminal EF-hand calcium-binding protein 2 isoform X1 [Bos indicus]	3.85147	11.5598	12.4071	5.95551	12.0265	29.0154	12.7318	16.0839	0.483467	-1.04851	down
GO:0030308	negative regulation of cell growth	biological_process	7	0.0551095	ENSGALG00000009612	TGFB2	transforming growth factor beta-2 precursor [Gallus gallus]	0.146159	0.40896	0.173944	0.290913	0.086979	0.208241	0.022848	0.040832	2.84195	1.50688	up
GO:0030308	negative regulation of cell growth	biological_process	7	0.0551095	ENSGALG00000033520	DCSTAMP	dendritic cell-specific transmembrane protein [Gallus gallus]	0.350459	4.46913	0.284178	0.525554	0.186183	0.213388	0.454189	0.612398	3.8395	1.94092	up
GO:0005643	nuclear pore	cellular_component	4	0.0570114	ENSGALG00000040205	ENSGALG00000040205	LOW QUALITY PROTEIN: ran-binding protein 17 [Gallus gallus]	0.835821	0.268794	1.41064	0.215158	0.455337	0.04852	0.0001	0.272467	3.51665	1.8142	up
GO:0005643	nuclear pore	cellular_component	4	0.0570114	ENSGALG00000046960	ENSGALG00000046960	E3 SUMO-protein ligase RanBP2-like isoform X28 [Gallus gallus];E3 SUMO-protein ligase RanBP2-like isoform X9 [Gallus gallus];LIM and senescent cell antigen-like-containing domain protein 1 isoform X2 [Carlito syrichta]	0.186369	0.788189	0.263496	0.280795	0.917632	0.652429	0.519951	1.96797	0.374287	-1.41778	down
GO:0005643	nuclear pore	cellular_component	4	0.0570114	ENSGALG00000047524	ENSGALG00000047524	poly [ADP-ribose] polymerase 11 isoform X1 [Gallus gallus]	0.021979	2.05886	2.83004	0.083891	0.0001	0.254434	0.107869	0.142594	9.8907	3.30607	up
GO:0003777	microtubule motor activity	molecular_function	10	0.0570114	ENSGALG00000007841	ENSGALG00000007841	dynein heavy chain 7, axonemal [Gallus gallus]	0.438246	0.453173	0.478062	0.0811703	0.662955	1.19509	0.706838	1.13494	0.392086	-1.35076	down
GO:0003777	microtubule motor activity	molecular_function	10	0.0570114	ENSGALG00000008095	KIF23	kinesin-like protein KIF23 isoform X1 [Gallus gallus];kinesin-like protein KIF23 isoform X6 [Gallus gallus];kinesin-like protein KIF23 isoform X5 [Gallus gallus];kinesin-like protein KIF23 isoform X4 [Gallus gallus];kinesin-like protein KIF23 isoform X8 [Gallus gallus]	0.23411	0.123432	0.21328	0.169936	0.493541	0.652255	0.647741	0.549786	0.316114	-1.66148	down
GO:0003777	microtubule motor activity	molecular_function	10	0.0570114	ENSGALG00000011299	KIF25	kinesin-like protein KIF25 [Gallus gallus]	0.149353	0.147066	0.304136	0.297931	0.737942	0.761526	0.214518	1.35923	0.292361	-1.77418	down
GO:0045724	positive regulation of cilium assembly	biological_process	10	0.0591879	ENSGALG00000042419	KCTD17	hypothetical protein CIB84_007208 [Bambusicola thoracicus];PREDICTED: BTB/POZ domain-containing protein KCTD17 isoform X2 [Coturnix japonica]	0.603079	0.816275	0.997701	1.17533	1.62392	1.54009	1.88693	2.32632	0.486955	-1.03814	down
GO:0045650	negative regulation of macrophage differentiation	biological_process	10	0.0591879	ENSGALG00000029669	C1QC	complement C1q subcomponent subunit C [Gallus gallus]	96.2055	73.649	110.439	14.7526	128.615	176.034	124.319	167.086	0.494999	-1.0145	down
GO:0060907	positive regulation of macrophage cytokine production	biological_process	9	0.0591879	ENSGALG00000007001	TLR4	TLR4 [Gallus gallus]	1.37889	1.33005	1.97717	0.34901	1.9778	4.63846	2.18474	2.38593	0.450089	-1.15172	down
GO:0048103	somatic stem cell division	biological_process	6	0.0591879	ENSGALG00000009612	TGFB2	transforming growth factor beta-2 precursor [Gallus gallus]	0.146159	0.40896	0.173944	0.290913	0.086979	0.208241	0.022848	0.040832	2.84195	1.50688	up
GO:0030853	negative regulation of granulocyte differentiation	biological_process	10	0.0591879	ENSGALG00000029669	C1QC	complement C1q subcomponent subunit C [Gallus gallus]	96.2055	73.649	110.439	14.7526	128.615	176.034	124.319	167.086	0.494999	-1.0145	down
GO:0045348	positive regulation of MHC class II biosynthetic process	biological_process	9	0.0591879	ENSGALG00000007001	TLR4	TLR4 [Gallus gallus]	1.37889	1.33005	1.97717	0.34901	1.9778	4.63846	2.18474	2.38593	0.450089	-1.15172	down
GO:0032693	negative regulation of interleukin-10 production	biological_process	8	0.0591879	ENSGALG00000031794	PDCD1LG2	programmed cell death 1 ligand 1 isoform X1 [Gallus gallus];programmed cell death 1 ligand 1 isoform X3 [Gallus gallus]	1.42763	1.14861	1.19074	0.549327	2.41562	3.981	0.879063	1.71404	0.480137	-1.05848	down
GO:0030314	junctional membrane complex	cellular_component	4	0.0591879	ENSGALG00000052526	ENSGALG00000052526	LOW QUALITY PROTEIN: junctophilin-2 [Gallus gallus]	1.11525	1.29646	0.160671	0.188192	2.50237	5.71776	0.678545	4.45823	0.206678	-2.27455	down
GO:1902035	positive regulation of hematopoietic stem cell proliferation	biological_process	9	0.0591879	ENSGALG00000051184	ENSGALG00000051184	NEDD4-binding protein 2-like 2 isoform X1 [Gallus gallus]	0.802641	1.9141	0.546399	1.48609	0.58167	0.441616	0.537269	0.660324	2.13844	1.09656	up
GO:0001517	N-acetylglucosamine 6-O-sulfotransferase activity	molecular_function	7	0.0591879	ENSGALG00000000901	ENSGALG00000000901	carbohydrate sulfotransferase 4 [Gallus gallus]	2.25214	6.83319	2.534	3.10035	10.8712	5.10087	14.9396	7.48974	0.383311	-1.38341	down
GO:0019058	viral life cycle	biological_process	7	0.0591879	ENSGALG00000048109	ENSGALG00000048109	uncharacterized protein LOC107051636 [Gallus gallus]	0.076273	0.158071	0.14776	0.375378	0.664056	4.68381	0.303556	0.031177	0.133299	-2.90727	down
GO:0001533	cornified envelope	cellular_component	5	0.0591879	ENSGALG00000014412	CSTA	cystatin-A [Gallus gallus]	2.51519	6.45893	3.49913	4.98997	1.49263	2.89639	1.06457	2.87403	2.09702	1.06834	up
GO:0060373	regulation of ventricular cardiac muscle cell membrane depolarization	biological_process	7	0.0591879	ENSGALG00000049891	GPD1	glycerol-3-phosphate dehydrogenase 1 [Gallus gallus]	9.07315	17.3378	15.8408	25.0328	6.32658	14.2517	3.30665	1.67284	2.63265	1.39651	up
GO:1902895	positive regulation of pri-miRNA transcription by RNA polymerase II	biological_process	11	0.0591879	ENSGALG00000008127	SPI1	transcription factor PU.1 isoform X2 [Gallus gallus]	15.4358	10.5097	12.457	4.07958	20.2289	28.4097	14.9075	25.4314	0.477448	-1.06658	down
GO:0002218	activation of innate immune response	biological_process	5	0.0591879	ENSGALG00000015925	CGAS	cyclic GMP-AMP synthase [Gallus gallus]	0.666405	0.809076	0.52704	0.32187	1.33451	1.41241	1.32992	1.0053	0.457365	-1.12858	down
GO:0019068	virion assembly	biological_process	7	0.0591879	ENSGALG00000048109	ENSGALG00000048109	uncharacterized protein LOC107051636 [Gallus gallus]	0.076273	0.158071	0.14776	0.375378	0.664056	4.68381	0.303556	0.031177	0.133299	-2.90727	down
GO:0006526	arginine biosynthetic process	biological_process	12	0.0591879	ENSGALG00000002558	ASL1	delta-1 crystallin [Gallus gallus];delta-1 crystallin isoform X1 [Gallus gallus]	0.398802	0.364719	0.274039	0.368313	0.941033	0.503169	0.538752	0.942744	0.480526	-1.05731	down
GO:0042535	positive regulation of tumor necrosis factor biosynthetic process	biological_process	10	0.0591879	ENSGALG00000007001	TLR4	TLR4 [Gallus gallus]	1.37889	1.33005	1.97717	0.34901	1.9778	4.63846	2.18474	2.38593	0.450089	-1.15172	down
GO:0010469	regulation of receptor activity	biological_process	8	0.0591879	ENSGALG00000005086	PLAU	urokinase-type plasminogen activator preproprotein [Gallus gallus]	7.334	2.89214	4.66064	0.960027	5.60784	11.001	7.4474	8.29999	0.489761	-1.02985	down
GO:0004994	somatostatin receptor activity	molecular_function	8	0.0591879	ENSGALG00000010139	SSTR1	somatostatin receptor type 1 [Gallus gallus]	19.5308	53.8586	14.1874	14.9399	17.8364	24.4897	3.12175	2.31695	2.14628	1.10184	up
GO:0060316	positive regulation of ryanodine-sensitive calcium-release channel activity	biological_process	11	0.0591879	ENSGALG00000052526	ENSGALG00000052526	LOW QUALITY PROTEIN: junctophilin-2 [Gallus gallus]	1.11525	1.29646	0.160671	0.188192	2.50237	5.71776	0.678545	4.45823	0.206678	-2.27455	down
GO:0034501	protein localization to kinetochore	biological_process	10	0.0591879	ENSGALG00000036892	BUB1B	mitotic checkpoint serine/threonine-protein kinase BUB1 beta [Gallus gallus]	0.227487	0.146029	0.092624	0.129116	0.379488	0.720043	0.227587	0.392421	0.346172	-1.53044	down
GO:0035253	ciliary rootlet	cellular_component	6	0.0591879	ENSGALG00000012462	KIF5C	kinesin heavy chain [Gallus gallus]	0.346545	0.308894	0.197377	0.262304	0.479348	1.00683	0.424636	0.685637	0.429479	-1.21934	down
GO:0038170	somatostatin signaling pathway	biological_process	6	0.0591879	ENSGALG00000010139	SSTR1	somatostatin receptor type 1 [Gallus gallus]	19.5308	53.8586	14.1874	14.9399	17.8364	24.4897	3.12175	2.31695	2.14628	1.10184	up
GO:0060068	vagina development	biological_process	8	0.0591879	ENSGALG00000008257	MERTK	tyrosine-protein kinase Mer precursor [Gallus gallus]	8.16947	8.52775	10.4135	2.32944	14.1042	23.1138	10.2798	14.0112	0.478631	-1.06301	down
GO:0045794	negative regulation of cell volume	biological_process	8	0.0591879	ENSGALG00000004980	KCNMA1	PREDICTED: calcium-activated potassium channel subunit alpha-1 isoform X8 [Meleagris gallopavo];calcium-activated potassium channel subunit alpha-1 isoform X35 [Gallus gallus];calcium-activated potassium channel subunit alpha-1 isoform X29 [Gallus gallus];PREDICTED: calcium-activated potassium channel subunit alpha-1 isoform X24 [Coturnix japonica];calcium-activated potassium channel subunit alph…	1.04796	1.27055	1.54155	0.317121	2.5497	3.31068	1.96121	2.00645	0.425026	-1.23438	down
GO:1902475	L-alpha-amino acid transmembrane transport	biological_process	12	0.0591879	ENSGALG00000012847	ENSGALG00000012847	cystine/glutamate transporter isoform X1 [Gallus gallus]	9.64589	17.3614	13.7796	19.2359	42.74	18.3739	21.7688	88.9784	0.349252	-1.51766	down
GO:0060074	synapse maturation	biological_process	5	0.0591879	ENSGALG00000036527	SYBU	syntabulin isoform X1 [Gallus gallus]	0.832045	1.14661	2.11658	0.749911	1.65808	4.5093	2.85726	2.41121	0.423681	-1.23895	down
GO:0030007	cellular potassium ion homeostasis	biological_process	11	0.0591879	ENSGALG00000004980	KCNMA1	PREDICTED: calcium-activated potassium channel subunit alpha-1 isoform X8 [Meleagris gallopavo];calcium-activated potassium channel subunit alpha-1 isoform X35 [Gallus gallus];calcium-activated potassium channel subunit alpha-1 isoform X29 [Gallus gallus];PREDICTED: calcium-activated potassium channel subunit alpha-1 isoform X24 [Coturnix japonica];calcium-activated potassium channel subunit alph…	1.04796	1.27055	1.54155	0.317121	2.5497	3.31068	1.96121	2.00645	0.425026	-1.23438	down
GO:0005114	type II transforming growth factor beta receptor binding	molecular_function	8	0.0591879	ENSGALG00000009612	TGFB2	transforming growth factor beta-2 precursor [Gallus gallus]	0.146159	0.40896	0.173944	0.290913	0.086979	0.208241	0.022848	0.040832	2.84195	1.50688	up
GO:0071223	cellular response to lipoteichoic acid	biological_process	8	0.0591879	ENSGALG00000007001	TLR4	TLR4 [Gallus gallus]	1.37889	1.33005	1.97717	0.34901	1.9778	4.63846	2.18474	2.38593	0.450089	-1.15172	down
GO:0030851	granulocyte differentiation	biological_process	8	0.0591879	ENSGALG00000008127	SPI1	transcription factor PU.1 isoform X2 [Gallus gallus]	15.4358	10.5097	12.457	4.07958	20.2289	28.4097	14.9075	25.4314	0.477448	-1.06658	down
GO:0040012	regulation of locomotion	biological_process	5	0.0591879	ENSGALG00000000820	ENSGALG00000000820	5-hydroxytryptamine receptor 1D [Gallus gallus]	0.833908	1.65875	2.23685	0.404914	3.43897	3.95379	4.12585	4.20235	0.326597	-1.61442	down
GO:0004888	transmembrane signaling receptor activity	molecular_function	5	0.0604454	ENSGALG00000007001	TLR4	TLR4 [Gallus gallus]	1.37889	1.33005	1.97717	0.34901	1.9778	4.63846	2.18474	2.38593	0.450089	-1.15172	down
GO:0004888	transmembrane signaling receptor activity	molecular_function	5	0.0604454	ENSGALG00000010697	SEMA4D	semaphorin-4D isoform X1 [Gallus gallus];semaphorin-4D isoform X3 [Gallus gallus];semaphorin-4D isoform X4 [Gallus gallus]	0.444283	0.830632	0.3608	0.323048	1.46632	1.07782	1.8389	3.32725	0.254045	-1.97684	down
GO:0007155	cell adhesion	biological_process	4	0.0609673	ENSGALG00000000731	THEMIS2	protein THEMIS2 [Gallus gallus]	5.80775	5.73158	8.7997	1.59538	10.6835	16.3368	9.5845	14.5783	0.428548	-1.22247	down
GO:0007155	cell adhesion	biological_process	4	0.0609673	ENSGALG00000006751	THY1	hypothetical protein ASZ78_004416 [Callipepla squamata]	0.241158	0.188998	0.262718	0.218729	0.646496	0.695791	0.246742	0.389058	0.460851	-1.11763	down
GO:0007155	cell adhesion	biological_process	4	0.0609673	ENSGALG00000007839	NCAM1	neural cell adhesion molecule 1 isoform 1 precursor [Gallus gallus];neural cell adhesion molecule 1 isoform X7 [Gallus gallus];neural cell adhesion molecule 1 isoform X18 [Gallus gallus];neural cell adhesion molecule [Gallus gallus]	0.805173	1.05748	0.658963	1.41231	0.942155	0.428564	0.171277	0.413967	2.01125	1.00809	up
GO:0007155	cell adhesion	biological_process	4	0.0609673	ENSGALG00000017046	POSTN	periostin isoform X6 [Gallus gallus];periostin isoform X2 [Gallus gallus];periostin isoform X3 [Gallus gallus];periostin isoform X5 [Gallus gallus];periostin precursor [Gallus gallus];periostin isoform X1 [Gallus gallus];periostin isoform X3 [Numida meleagris]	2.01076	2.11678	0.975484	1.31462	4.31095	3.46922	2.9874	2.50322	0.483592	-1.04814	down
GO:0007155	cell adhesion	biological_process	4	0.0609673	ENSGALG00000035879	ITGA7	integrin alpha-7 isoform X1 [Gallus gallus];integrin alpha-7 isoform X2 [Gallus gallus];integrin alpha-7 isoform X3 [Gallus gallus];integrin alpha-7 isoform X4 [Gallus gallus]	0.274379	0.283574	0.561638	0.299284	0.148307	0.126057	0.144984	0.183131	2.35506	1.23576	up
GO:0042127	regulation of cell proliferation	biological_process	6	0.0627379	ENSGALG00000000516	FANCA	Fanconi anemia group A protein [Gallus gallus]	0.293958	0.306283	0.321341	0.227576	0.067425	0.200099	0.140184	0.144384	2.08146	1.0576	up
GO:0042127	regulation of cell proliferation	biological_process	6	0.0627379	ENSGALG00000005086	PLAU	urokinase-type plasminogen activator preproprotein [Gallus gallus]	7.334	2.89214	4.66064	0.960027	5.60784	11.001	7.4474	8.29999	0.489761	-1.02985	down
GO:0042127	regulation of cell proliferation	biological_process	6	0.0627379	ENSGALG00000005805	PLCD1	1-phosphatidylinositol 4,5-bisphosphate phosphodiesterase delta-1 isoform X3 [Gallus gallus];1-phosphatidylinositol 4,5-bisphosphate phosphodiesterase delta-1 isoform X4 [Gallus gallus]	4.31875	2.35087	3.60117	1.61692	6.16938	8.26441	5.04254	6.612	0.455672	-1.13393	down
GO:0042127	regulation of cell proliferation	biological_process	6	0.0627379	ENSGALG00000030022	FANCL	E3 ubiquitin-protein ligase FANCL [Gallus gallus]	1.21663	3.26794	1.49632	3.49612	0.874941	1.55018	0.513499	1.59176	2.09188	1.0648	up
GO:0006935	chemotaxis	biological_process	5	0.063725	ENSGALG00000007675	CXCR5	C-X-C chemokine receptor type 5 [Gallus gallus]	0.319216	0.183063	0.141752	0.0001	0.186085	1.83834	0.192125	0.496204	0.237446	-2.07433	down
GO:0006935	chemotaxis	biological_process	5	0.063725	ENSGALG00000013218	C3AR1	C3a anaphylatoxin chemotactic receptor [Gallus gallus]	1.74727	2.52777	4.193	0.720651	3.57792	8.77015	2.83646	4.91687	0.457117	-1.12937	down
GO:0004197	cysteine-type endopeptidase activity	molecular_function	8	0.063725	ENSGALG00000013409	ENSGALG00000013409	PREDICTED: digestive cysteine proteinase 1-like [Meleagris gallopavo]	1.90158	1.39364	2.691	0.525043	3.21654	4.26376	2.20314	3.40309	0.497555	-1.00707	down
GO:0004197	cysteine-type endopeptidase activity	molecular_function	8	0.063725	ENSGALG00000014261	UCHL1	ubiquitin carboxyl-terminal hydrolase isozyme L1 [Gallus gallus]	0.931283	2.17185	1.25308	13.0195	1.88216	1.81485	0.534594	1.8028	2.87945	1.52579	up
GO:0035914	skeletal muscle cell differentiation	biological_process	6	0.0670633	ENSGALG00000007669	EGR1	early growth response protein 1 [Numida meleagris]	16.8881	6.92131	10.061	4.72664	9.23675	2.77177	15.2843	79.802	0.360401	-1.47233	down
GO:0035914	skeletal muscle cell differentiation	biological_process	6	0.0670633	ENSGALG00000040971	EGR2	E3 SUMO-protein ligase EGR2 [Gallus gallus]	0.218009	0.305467	0.110132	0.368155	0.188247	0.486377	0.893209	0.827412	0.41823	-1.25763	down
GO:0044194	cytolytic granule	cellular_component	9	0.0706004	ENSGALG00000006323	LECT2	myeloid protein 1 precursor [Gallus gallus]	0.125543	36.664	4.40638	1.84269	4.93669	0.98485	0.457866	1.89307	5.20262	2.37924	up
GO:0046549	retinal cone cell development	biological_process	9	0.0706004	ENSGALG00000006751	THY1	hypothetical protein ASZ78_004416 [Callipepla squamata]	0.241158	0.188998	0.262718	0.218729	0.646496	0.695791	0.246742	0.389058	0.460851	-1.11763	down
GO:0000236	mitotic prometaphase	biological_process	6	0.0706004	ENSGALG00000036892	BUB1B	mitotic checkpoint serine/threonine-protein kinase BUB1 beta [Gallus gallus]	0.227487	0.146029	0.092624	0.129116	0.379488	0.720043	0.227587	0.392421	0.346172	-1.53044	down
GO:0004972	NMDA glutamate receptor activity	molecular_function	8	0.0706004	ENSGALG00000027415	GRIN2C	glutamate receptor ionotropic, NMDA 2C isoform X3 [Gallus gallus]	0.727761	0.348684	0.192189	0.834939	0.280713	1.93856	1.44417	2.01325	0.370563	-1.43221	down
GO:0032466	negative regulation of cytokinesis	biological_process	9	0.0706004	ENSGALG00000041299	E2F8	transcription factor E2F8 isoform X1 [Gallus gallus]	0.071889	0.265974	0.211637	0.316614	0.490274	0.543823	0.432936	0.443949	0.45323	-1.14169	down
GO:0007215	glutamate receptor signaling pathway	biological_process	6	0.0706004	ENSGALG00000010139	SSTR1	somatostatin receptor type 1 [Gallus gallus]	19.5308	53.8586	14.1874	14.9399	17.8364	24.4897	3.12175	2.31695	2.14628	1.10184	up
GO:0010997	anaphase-promoting complex binding	molecular_function	5	0.0706004	ENSGALG00000006110	PLK1	serine/threonine-protein kinase PLK1 [Gallus gallus]	0.288722	0.509046	0.343146	0.326873	0.587442	1.20018	0.49029	0.767793	0.481921	-1.05313	down
GO:0050707	regulation of cytokine secretion	biological_process	7	0.0706004	ENSGALG00000007001	TLR4	TLR4 [Gallus gallus]	1.37889	1.33005	1.97717	0.34901	1.9778	4.63846	2.18474	2.38593	0.450089	-1.15172	down
GO:0031145	anaphase-promoting complex-dependent catabolic process	biological_process	12	0.0706004	ENSGALG00000036892	BUB1B	mitotic checkpoint serine/threonine-protein kinase BUB1 beta [Gallus gallus]	0.227487	0.146029	0.092624	0.129116	0.379488	0.720043	0.227587	0.392421	0.346172	-1.53044	down
GO:0055015	ventricular cardiac muscle cell development	biological_process	9	0.0706004	ENSGALG00000016797	FHL2	four and a half LIM domains 2, transcript variant X5, partial [Columba livia];hypothetical protein ASZ78_008213 [Callipepla squamata]	0.18092	0.129313	0.359568	0.164796	0.530511	0.750345	0.244741	0.716462	0.372246	-1.42567	down
GO:0071168	protein localization to chromatin	biological_process	9	0.0706004	ENSGALG00000006110	PLK1	serine/threonine-protein kinase PLK1 [Gallus gallus]	0.288722	0.509046	0.343146	0.326873	0.587442	1.20018	0.49029	0.767793	0.481921	-1.05313	down
GO:0007435	salivary gland morphogenesis	biological_process	7	0.0706004	ENSGALG00000009612	TGFB2	transforming growth factor beta-2 precursor [Gallus gallus]	0.146159	0.40896	0.173944	0.290913	0.086979	0.208241	0.022848	0.040832	2.84195	1.50688	up
GO:0000940	condensed chromosome outer kinetochore	cellular_component	4	0.0706004	ENSGALG00000036892	BUB1B	mitotic checkpoint serine/threonine-protein kinase BUB1 beta [Gallus gallus]	0.227487	0.146029	0.092624	0.129116	0.379488	0.720043	0.227587	0.392421	0.346172	-1.53044	down
GO:0005049	nuclear export signal receptor activity	molecular_function	5	0.0706004	ENSGALG00000040205	ENSGALG00000040205	LOW QUALITY PROTEIN: ran-binding protein 17 [Gallus gallus]	0.835821	0.268794	1.41064	0.215158	0.455337	0.04852	0.0001	0.272467	3.51665	1.8142	up
GO:0050786	RAGE receptor binding	molecular_function	6	0.0706004	ENSGALG00000024272	S100A12	PREDICTED: protein MRP-126 [Meleagris gallopavo]	12.9633	69.4917	15.0501	15.7334	16.6804	4.11573	13.2856	15.374	2.28969	1.19515	up
GO:0006536	glutamate metabolic process	biological_process	11	0.0706004	ENSGALG00000016313	GCLC	glutamate--cysteine ligase catalytic subunit [Gallus gallus]	10.3317	12.0949	16.5105	15.6332	28.3682	16.4539	25.9134	50.1279	0.451503	-1.14719	down
GO:0046007	negative regulation of activated T cell proliferation	biological_process	12	0.0706004	ENSGALG00000031794	PDCD1LG2	programmed cell death 1 ligand 1 isoform X1 [Gallus gallus];programmed cell death 1 ligand 1 isoform X3 [Gallus gallus]	1.42763	1.14861	1.19074	0.549327	2.41562	3.981	0.879063	1.71404	0.480137	-1.05848	down
GO:0034364	high-density lipoprotein particle	cellular_component	5	0.0706004	ENSGALG00000027716	ENSGALG00000027716	serum amyloid A protein [Gallus gallus]	22.1215	30.2194	23.4766	18.7178	48.8501	613.1	80.7257	69.4817	0.1164	-3.10283	down
GO:0042416	dopamine biosynthetic process	biological_process	10	0.0706004	ENSGALG00000009612	TGFB2	transforming growth factor beta-2 precursor [Gallus gallus]	0.146159	0.40896	0.173944	0.290913	0.086979	0.208241	0.022848	0.040832	2.84195	1.50688	up
GO:0005513	detection of calcium ion	biological_process	6	0.0706004	ENSGALG00000002118	KCNMB1	PREDICTED: calcium-activated potassium channel subunit beta-1 [Meleagris gallopavo];calcium-activated potassium channel subunit beta-1 [Gallus gallus]	3.39178	1.29184	1.41724	0.255029	3.95348	4.6172	2.84623	6.09192	0.363011	-1.46192	down
GO:0016614	oxidoreductase activity, acting on CH-OH group of donors	molecular_function	5	0.0706004	ENSGALG00000008185	AOX1	aldehyde oxidase isoform X2 [Gallus gallus]	0.257646	0.104948	3.48511	0.15694	0.137362	0.620536	0.08915	0.343538	3.36359	1.75	up
GO:0031227	intrinsic component of endoplasmic reticulum membrane	cellular_component	6	0.0706004	ENSGALG00000012092	ESYT3	extended synaptotagmin-3 [Gallus gallus]	0.35054	0.596899	0.285039	0.378779	0.33103	0.818748	1.40987	0.980812	0.455098	-1.13575	down
GO:0030278	regulation of ossification	biological_process	6	0.0706004	ENSGALG00000040971	EGR2	E3 SUMO-protein ligase EGR2 [Gallus gallus]	0.218009	0.305467	0.110132	0.368155	0.188247	0.486377	0.893209	0.827412	0.41823	-1.25763	down
GO:0045263	proton-transporting ATP synthase complex, coupling factor F(o	cellular_component	6	0.0706004	ENSGALG00000041091	ATP6	ATP synthase F0 subunit 6 (mitochondrion) [Gallus gallus spadiceus]	1551.88	18544	1032.01	2428.51	1549.76	1675.66	1552.21	1259.53	3.90191	1.96418	up
GO:0001706	endoderm formation	biological_process	6	0.0706004	ENSGALG00000032618	DUSP5	dual specificity protein phosphatase 5 [Gallus gallus]	1.86569	2.27585	1.35657	0.920528	1.60021	1.3272	8.38867	3.9035	0.421735	-1.24559	down
GO:2000010	positive regulation of protein localization to cell surface	biological_process	7	0.0706004	ENSGALG00000049891	GPD1	glycerol-3-phosphate dehydrogenase 1 [Gallus gallus]	9.07315	17.3378	15.8408	25.0328	6.32658	14.2517	3.30665	1.67284	2.63265	1.39651	up
GO:0002026	regulation of the force of heart contraction	biological_process	9	0.0706004	ENSGALG00000005448	MYL3	myosin light chain 1, cardiac muscle isoform X1 [Gallus gallus]	0.407039	0.0168378	0.286685	0.549792	0.0213576	0.218225	0.0001	0.0001	5.25622	2.39403	up
GO:0050731	positive regulation of peptidyl-tyrosine phosphorylation	biological_process	11	0.0774118	ENSGALG00000010697	SEMA4D	semaphorin-4D isoform X1 [Gallus gallus];semaphorin-4D isoform X3 [Gallus gallus];semaphorin-4D isoform X4 [Gallus gallus]	0.444283	0.830632	0.3608	0.323048	1.46632	1.07782	1.8389	3.32725	0.254045	-1.97684	down
GO:0050731	positive regulation of peptidyl-tyrosine phosphorylation	biological_process	11	0.0774118	ENSGALG00000015474	CD80	CD80 [Gallus gallus]	2.8206	2.60739	3.83383	0.595209	3.417	7.81609	4.10674	4.69716	0.491941	-1.02344	down
GO:0017075	syntaxin-1 binding	molecular_function	7	0.0818751	ENSGALG00000036527	SYBU	syntabulin isoform X1 [Gallus gallus]	0.832045	1.14661	2.11658	0.749911	1.65808	4.5093	2.85726	2.41121	0.423681	-1.23895	down
GO:0032874	positive regulation of stress-activated MAPK cascade	biological_process	12	0.0818751	ENSGALG00000009612	TGFB2	transforming growth factor beta-2 precursor [Gallus gallus]	0.146159	0.40896	0.173944	0.290913	0.086979	0.208241	0.022848	0.040832	2.84195	1.50688	up
GO:0090091	positive regulation of extracellular matrix disassembly	biological_process	9	0.0818751	ENSGALG00000009612	TGFB2	transforming growth factor beta-2 precursor [Gallus gallus]	0.146159	0.40896	0.173944	0.290913	0.086979	0.208241	0.022848	0.040832	2.84195	1.50688	up
GO:0048844	artery morphogenesis	biological_process	7	0.0818751	ENSGALG00000010978	ANGPTL3	angiopoietin-related protein 3 precursor [Gallus gallus]	4.20929	13.0097	2.84696	16.1961	1.89413	6.78087	4.11516	2.03022	2.44676	1.29088	up
GO:0055091	phospholipid homeostasis	biological_process	9	0.0818751	ENSGALG00000010978	ANGPTL3	angiopoietin-related protein 3 precursor [Gallus gallus]	4.20929	13.0097	2.84696	16.1961	1.89413	6.78087	4.11516	2.03022	2.44676	1.29088	up
GO:0015825	L-serine transport	biological_process	12	0.0818751	ENSGALG00000004729	SLC7A10	asc-type amino acid transporter 1 isoform X2 [Gallus gallus]	1.81979	1.64624	2.17534	1.23368	4.20418	4.50571	3.78183	2.70929	0.452276	-1.14472	down
GO:0032570	response to progesterone	biological_process	6	0.0818751	ENSGALG00000009612	TGFB2	transforming growth factor beta-2 precursor [Gallus gallus]	0.146159	0.40896	0.173944	0.290913	0.086979	0.208241	0.022848	0.040832	2.84195	1.50688	up
GO:0008195	phosphatidate phosphatase activity	molecular_function	8	0.0818751	ENSGALG00000016456	LPIN1	phosphatidate phosphatase LPIN1 isoform X6 [Gallus gallus];phosphatidate phosphatase LPIN1 isoform X1 [Gallus gallus];phosphatidate phosphatase LPIN1 isoform X5 [Gallus gallus];phosphatidate phosphatase LPIN1 isoform X3 [Gallus gallus]	12.3253	1.78448	1.11345	6.27604	2.13471	1.98318	1.02676	3.40456	2.51477	1.33042	up
GO:0033628	regulation of cell adhesion mediated by integrin	biological_process	6	0.0818751	ENSGALG00000005086	PLAU	urokinase-type plasminogen activator preproprotein [Gallus gallus]	7.334	2.89214	4.66064	0.960027	5.60784	11.001	7.4474	8.29999	0.489761	-1.02985	down
GO:0017146	NMDA selective glutamate receptor complex	cellular_component	8	0.0818751	ENSGALG00000027415	GRIN2C	glutamate receptor ionotropic, NMDA 2C isoform X3 [Gallus gallus]	0.727761	0.348684	0.192189	0.834939	0.280713	1.93856	1.44417	2.01325	0.370563	-1.43221	down
GO:0046641	positive regulation of alpha-beta T cell proliferation	biological_process	12	0.0818751	ENSGALG00000015474	CD80	CD80 [Gallus gallus]	2.8206	2.60739	3.83383	0.595209	3.417	7.81609	4.10674	4.69716	0.491941	-1.02344	down
GO:0009062	fatty acid catabolic process	biological_process	10	0.0818751	ENSGALG00000016456	LPIN1	phosphatidate phosphatase LPIN1 isoform X6 [Gallus gallus];phosphatidate phosphatase LPIN1 isoform X1 [Gallus gallus];phosphatidate phosphatase LPIN1 isoform X5 [Gallus gallus];phosphatidate phosphatase LPIN1 isoform X3 [Gallus gallus]	12.3253	1.78448	1.11345	6.27604	2.13471	1.98318	1.02676	3.40456	2.51477	1.33042	up
GO:0001779	natural killer cell differentiation	biological_process	8	0.0818751	ENSGALG00000008257	MERTK	tyrosine-protein kinase Mer precursor [Gallus gallus]	8.16947	8.52775	10.4135	2.32944	14.1042	23.1138	10.2798	14.0112	0.478631	-1.06301	down
GO:0044306	neuron projection terminus	cellular_component	5	0.0818751	ENSGALG00000014261	UCHL1	ubiquitin carboxyl-terminal hydrolase isozyme L1 [Gallus gallus]	0.931283	2.17185	1.25308	13.0195	1.88216	1.81485	0.534594	1.8028	2.87945	1.52579	up
GO:0098586	cellular response to virus	biological_process	8	0.0818751	ENSGALG00000028256	CCL19	C-C motif chemokine 19 precursor [Gallus gallus]	4.95693	3.83114	4.94113	5.1257	5.68861	14.9287	6.63968	12.2563	0.477179	-1.0674	down
GO:0005753	mitochondrial proton-transporting ATP synthase complex	cellular_component	7	0.0818751	ENSGALG00000041091	ATP6	ATP synthase F0 subunit 6 (mitochondrion) [Gallus gallus spadiceus]	1551.88	18544	1032.01	2428.51	1549.76	1675.66	1552.21	1259.53	3.90191	1.96418	up
GO:0016747	transferase activity, transferring acyl groups other than amino-acyl groups	molecular_function	6	0.0818751	ENSGALG00000040418	DGAT2	diacylglycerol O-acyltransferase 2 [Gallus gallus]	0.790759	1.07496	1.33953	0.422832	2.28283	2.25225	1.89414	2.02783	0.429	-1.22095	down
GO:0002755	MyD88-dependent toll-like receptor signaling pathway	biological_process	9	0.0818751	ENSGALG00000007001	TLR4	TLR4 [Gallus gallus]	1.37889	1.33005	1.97717	0.34901	1.9778	4.63846	2.18474	2.38593	0.450089	-1.15172	down
GO:0051378	serotonin binding	molecular_function	5	0.0818751	ENSGALG00000000820	ENSGALG00000000820	5-hydroxytryptamine receptor 1D [Gallus gallus]	0.833908	1.65875	2.23685	0.404914	3.43897	3.95379	4.12585	4.20235	0.326597	-1.61442	down
GO:0050880	regulation of blood vessel size	biological_process	7	0.0818751	ENSGALG00000016313	GCLC	glutamate--cysteine ligase catalytic subunit [Gallus gallus]	10.3317	12.0949	16.5105	15.6332	28.3682	16.4539	25.9134	50.1279	0.451503	-1.14719	down
GO:0042555	MCM complex	cellular_component	4	0.0818751	ENSGALG00000016676	MCM3	hypothetical protein CIB84_010294, partial [Bambusicola thoracicus];DNA replication licensing factor MCM3 [Gallus gallus]	0.621211	0.398552	0.358937	0.338613	0.80962	1.72817	0.567597	1.08582	0.409742	-1.28721	down
GO:0016471	vacuolar proton-transporting V-type ATPase complex	cellular_component	7	0.0818751	ENSGALG00000034294	ATP6V0D2	V-type proton ATPase subunit d 2 [Gallus gallus];V-type proton ATPase subunit d 2 isoform X2 [Zonotrichia albicollis]	0.0001	0.128414	0.610249	0.0284713	0.0733061	3.1814	0.666877	0.24518	0.184132	-2.44119	down
GO:0050795	regulation of behavior	biological_process	5	0.0818751	ENSGALG00000000820	ENSGALG00000000820	5-hydroxytryptamine receptor 1D [Gallus gallus]	0.833908	1.65875	2.23685	0.404914	3.43897	3.95379	4.12585	4.20235	0.326597	-1.61442	down
GO:0035578	azurophil granule lumen	cellular_component	8	0.0818751	ENSGALG00000011190	ENSGALG00000011190	placenta-specific gene 8 protein [Gallus gallus]	13.2641	6.0162	7.01057	7.83459	15.4271	28.2364	12.1394	31.7421	0.389805	-1.35918	down
GO:0060347	heart trabecula formation	biological_process	6	0.0818751	ENSGALG00000016797	FHL2	four and a half LIM domains 2, transcript variant X5, partial [Columba livia];hypothetical protein ASZ78_008213 [Callipepla squamata]	0.18092	0.129313	0.359568	0.164796	0.530511	0.750345	0.244741	0.716462	0.372246	-1.42567	down
GO:0006750	glutathione biosynthetic process	biological_process	9	0.0818751	ENSGALG00000016313	GCLC	glutamate--cysteine ligase catalytic subunit [Gallus gallus]	10.3317	12.0949	16.5105	15.6332	28.3682	16.4539	25.9134	50.1279	0.451503	-1.14719	down
GO:0046330	positive regulation of JNK cascade	biological_process	13	0.0845708	ENSGALG00000007001	TLR4	TLR4 [Gallus gallus]	1.37889	1.33005	1.97717	0.34901	1.9778	4.63846	2.18474	2.38593	0.450089	-1.15172	down
GO:0046330	positive regulation of JNK cascade	biological_process	13	0.0845708	ENSGALG00000028256	CCL19	C-C motif chemokine 19 precursor [Gallus gallus]	4.95693	3.83114	4.94113	5.1257	5.68861	14.9287	6.63968	12.2563	0.477179	-1.0674	down
GO:0014068	positive regulation of phosphatidylinositol 3-kinase signaling	biological_process	10	0.0882231	ENSGALG00000009612	TGFB2	transforming growth factor beta-2 precursor [Gallus gallus]	0.146159	0.40896	0.173944	0.290913	0.086979	0.208241	0.022848	0.040832	2.84195	1.50688	up
GO:0014068	positive regulation of phosphatidylinositol 3-kinase signaling	biological_process	10	0.0882231	ENSGALG00000010697	SEMA4D	semaphorin-4D isoform X1 [Gallus gallus];semaphorin-4D isoform X3 [Gallus gallus];semaphorin-4D isoform X4 [Gallus gallus]	0.444283	0.830632	0.3608	0.323048	1.46632	1.07782	1.8389	3.32725	0.254045	-1.97684	down
GO:0031362	anchored component of external side of plasma membrane	cellular_component	7	0.0930138	ENSGALG00000006751	THY1	hypothetical protein ASZ78_004416 [Callipepla squamata]	0.241158	0.188998	0.262718	0.218729	0.646496	0.695791	0.246742	0.389058	0.460851	-1.11763	down
GO:0032727	positive regulation of interferon-alpha production	biological_process	9	0.0930138	ENSGALG00000007001	TLR4	TLR4 [Gallus gallus]	1.37889	1.33005	1.97717	0.34901	1.9778	4.63846	2.18474	2.38593	0.450089	-1.15172	down
GO:0006805	xenobiotic metabolic process	biological_process	5	0.0930138	ENSGALG00000009170	NCEH1	neutral cholesterol ester hydrolase 1 [Numida meleagris]	3.23751	10.2594	3.64535	5.47	1.88991	3.42971	1.27434	1.51095	2.78995	1.48024	up
GO:0015194	L-serine transmembrane transporter activity	molecular_function	9	0.0930138	ENSGALG00000004729	SLC7A10	asc-type amino acid transporter 1 isoform X2 [Gallus gallus]	1.81979	1.64624	2.17534	1.23368	4.20418	4.50571	3.78183	2.70929	0.452276	-1.14472	down
GO:0002320	lymphoid progenitor cell differentiation	biological_process	7	0.0930138	ENSGALG00000008127	SPI1	transcription factor PU.1 isoform X2 [Gallus gallus]	15.4358	10.5097	12.457	4.07958	20.2289	28.4097	14.9075	25.4314	0.477448	-1.06658	down
GO:0032469	endoplasmic reticulum calcium ion homeostasis	biological_process	12	0.0930138	ENSGALG00000042419	KCTD17	hypothetical protein CIB84_007208 [Bambusicola thoracicus];PREDICTED: BTB/POZ domain-containing protein KCTD17 isoform X2 [Coturnix japonica]	0.603079	0.816275	0.997701	1.17533	1.62392	1.54009	1.88693	2.32632	0.486955	-1.03814	down
GO:0007252	I-kappaB phosphorylation	biological_process	10	0.0930138	ENSGALG00000007001	TLR4	TLR4 [Gallus gallus]	1.37889	1.33005	1.97717	0.34901	1.9778	4.63846	2.18474	2.38593	0.450089	-1.15172	down
GO:0008637	apoptotic mitochondrial changes	biological_process	7	0.0930138	ENSGALG00000016313	GCLC	glutamate--cysteine ligase catalytic subunit [Gallus gallus]	10.3317	12.0949	16.5105	15.6332	28.3682	16.4539	25.9134	50.1279	0.451503	-1.14719	down
GO:0031674	I band	cellular_component	5	0.0930138	ENSGALG00000005448	MYL3	myosin light chain 1, cardiac muscle isoform X1 [Gallus gallus]	0.407039	0.0168378	0.286685	0.549792	0.0213576	0.218225	0.0001	0.0001	5.25622	2.39403	up
GO:2001241	positive regulation of extrinsic apoptotic signaling pathway in absence of ligand	biological_process	11	0.0930138	ENSGALG00000009612	TGFB2	transforming growth factor beta-2 precursor [Gallus gallus]	0.146159	0.40896	0.173944	0.290913	0.086979	0.208241	0.022848	0.040832	2.84195	1.50688	up
GO:0006044	N-acetylglucosamine metabolic process	biological_process	8	0.0930138	ENSGALG00000000901	ENSGALG00000000901	carbohydrate sulfotransferase 4 [Gallus gallus]	2.25214	6.83319	2.534	3.10035	10.8712	5.10087	14.9396	7.48974	0.383311	-1.38341	down
GO:0033630	positive regulation of cell adhesion mediated by integrin	biological_process	7	0.0930138	ENSGALG00000009612	TGFB2	transforming growth factor beta-2 precursor [Gallus gallus]	0.146159	0.40896	0.173944	0.290913	0.086979	0.208241	0.022848	0.040832	2.84195	1.50688	up
GO:0097602	cullin family protein binding	molecular_function	5	0.0930138	ENSGALG00000042419	KCTD17	hypothetical protein CIB84_007208 [Bambusicola thoracicus];PREDICTED: BTB/POZ domain-containing protein KCTD17 isoform X2 [Coturnix japonica]	0.603079	0.816275	0.997701	1.17533	1.62392	1.54009	1.88693	2.32632	0.486955	-1.03814	down
GO:0019432	triglyceride biosynthetic process	biological_process	10	0.0930138	ENSGALG00000016456	LPIN1	phosphatidate phosphatase LPIN1 isoform X6 [Gallus gallus];phosphatidate phosphatase LPIN1 isoform X1 [Gallus gallus];phosphatidate phosphatase LPIN1 isoform X5 [Gallus gallus];phosphatidate phosphatase LPIN1 isoform X3 [Gallus gallus]	12.3253	1.78448	1.11345	6.27604	2.13471	1.98318	1.02676	3.40456	2.51477	1.33042	up
GO:0032609	interferon-gamma production	biological_process	5	0.0930138	ENSGALG00000007001	TLR4	TLR4 [Gallus gallus]	1.37889	1.33005	1.97717	0.34901	1.9778	4.63846	2.18474	2.38593	0.450089	-1.15172	down
GO:0045780	positive regulation of bone resorption	biological_process	9	0.0930138	ENSGALG00000033520	DCSTAMP	dendritic cell-specific transmembrane protein [Gallus gallus]	0.350459	4.46913	0.284178	0.525554	0.186183	0.213388	0.454189	0.612398	3.8395	1.94092	up
GO:0032700	negative regulation of interleukin-17 production	biological_process	8	0.0930138	ENSGALG00000007001	TLR4	TLR4 [Gallus gallus]	1.37889	1.33005	1.97717	0.34901	1.9778	4.63846	2.18474	2.38593	0.450089	-1.15172	down
GO:0048672	positive regulation of collateral sprouting	biological_process	8	0.0930138	ENSGALG00000010697	SEMA4D	semaphorin-4D isoform X1 [Gallus gallus];semaphorin-4D isoform X3 [Gallus gallus];semaphorin-4D isoform X4 [Gallus gallus]	0.444283	0.830632	0.3608	0.323048	1.46632	1.07782	1.8389	3.32725	0.254045	-1.97684	down
GO:0005883	neurofilament	cellular_component	8	0.0930138	ENSGALG00000008085	NEFH	neurofilament heavy polypeptide [Gallus gallus]	0.219597	0.176427	0.301353	0.087752	0.694478	0.189703	0.427654	0.65784	0.398608	-1.32696	down
GO:0042613	MHC class II protein complex	cellular_component	7	0.0930138	ENSGALG00000051101	ENSGALG00000051101	MHC class II alpha chain [Gallus gallus]	13.4091	16.5073	8.53134	11.7999	22.6826	27.2915	44.271	33.2232	0.394197	-1.34301	down
GO:0008593	regulation of Notch signaling pathway	biological_process	8	0.0930138	ENSGALG00000017046	POSTN	periostin isoform X6 [Gallus gallus];periostin isoform X2 [Gallus gallus];periostin isoform X3 [Gallus gallus];periostin isoform X5 [Gallus gallus];periostin precursor [Gallus gallus];periostin isoform X1 [Gallus gallus];periostin isoform X3 [Numida meleagris]	2.01076	2.11678	0.975484	1.31462	4.31095	3.46922	2.9874	2.50322	0.483592	-1.04814	down
GO:0060389	pathway-restricted SMAD protein phosphorylation	biological_process	10	0.0930138	ENSGALG00000009612	TGFB2	transforming growth factor beta-2 precursor [Gallus gallus]	0.146159	0.40896	0.173944	0.290913	0.086979	0.208241	0.022848	0.040832	2.84195	1.50688	up
GO:0032794	GTPase activating protein binding	molecular_function	5	0.0930138	ENSGALG00000005805	PLCD1	1-phosphatidylinositol 4,5-bisphosphate phosphodiesterase delta-1 isoform X3 [Gallus gallus];1-phosphatidylinositol 4,5-bisphosphate phosphodiesterase delta-1 isoform X4 [Gallus gallus]	4.31875	2.35087	3.60117	1.61692	6.16938	8.26441	5.04254	6.612	0.455672	-1.13393	down
GO:0071360	cellular response to exogenous dsRNA	biological_process	9	0.0930138	ENSGALG00000015925	CGAS	cyclic GMP-AMP synthase [Gallus gallus]	0.666405	0.809076	0.52704	0.32187	1.33451	1.41241	1.32992	1.0053	0.457365	-1.12858	down
GO:0016311	dephosphorylation	biological_process	7	0.0956647	ENSGALG00000007814	ENSGALG00000007814	intestinal-type alkaline phosphatase [Gallus gallus]	1.0854	1.18386	1.23866	2.71421	0.763821	8.0175	1.65336	16.9566	0.227158	-2.13823	down
GO:0016311	dephosphorylation	biological_process	7	0.0956647	ENSGALG00000016456	LPIN1	phosphatidate phosphatase LPIN1 isoform X6 [Gallus gallus];phosphatidate phosphatase LPIN1 isoform X1 [Gallus gallus];phosphatidate phosphatase LPIN1 isoform X5 [Gallus gallus];phosphatidate phosphatase LPIN1 isoform X3 [Gallus gallus]	12.3253	1.78448	1.11345	6.27604	2.13471	1.98318	1.02676	3.40456	2.51477	1.33042	up
GO:0006958	complement activation, classical pathway	biological_process	6	0.0986759	ENSGALG00000004771	C1QB	complement C1q subcomponent subunit B [Gallus gallus]	71.0386	46.9327	101.024	8.74243	117.032	137.517	99.5795	143.299	0.45783	-1.12711	down
GO:0006958	complement activation, classical pathway	biological_process	6	0.0986759	ENSGALG00000049716	ENSGALG00000049716	RecName: Full=Ig mu chain C region	2.46257	2.4958	2.60505	1.61791	3.65488	17.9373	7.0764	5.86993	0.265828	-1.91143	down
GO:0006958	complement activation, classical pathway	biological_process	6	0.0986759	ENSGALG00000051946	ENSGALG00000051946	RecName: Full=Ig mu chain C region	2.7659	1.84016	1.51944	2.07429	2.94861	14.7598	3.61687	5.09783	0.310326	-1.68814	down
GO:0009055	electron transfer activity	molecular_function	5	0.0994508	ENSGALG00000008185	AOX1	aldehyde oxidase isoform X2 [Gallus gallus]	0.257646	0.104948	3.48511	0.15694	0.137362	0.620536	0.08915	0.343538	3.36359	1.75	up
GO:0009055	electron transfer activity	molecular_function	5	0.0994508	ENSGALG00000027483	GLRX	glutaredoxin-1 [Gallus gallus]	43.5911	102.938	49.1205	64.646	16.869	30.782	31.7563	34.1885	2.29141	1.19624	up
GO:0008083	growth factor activity	molecular_function	7	0.101137	ENSGALG00000003323	NECAB2	oxidative stress-induced growth inhibitor 1 [Gallus gallus];hypothetical protein CIB84_004535 [Bambusicola thoracicus];PREDICTED: N-terminal EF-hand calcium-binding protein 2 isoform X1 [Bos indicus]	3.85147	11.5598	12.4071	5.95551	12.0265	29.0154	12.7318	16.0839	0.483467	-1.04851	down
GO:0008083	growth factor activity	molecular_function	7	0.101137	ENSGALG00000009612	TGFB2	transforming growth factor beta-2 precursor [Gallus gallus]	0.146159	0.40896	0.173944	0.290913	0.086979	0.208241	0.022848	0.040832	2.84195	1.50688	up
GO:0008083	growth factor activity	molecular_function	7	0.101137	ENSGALG00000010978	ANGPTL3	angiopoietin-related protein 3 precursor [Gallus gallus]	4.20929	13.0097	2.84696	16.1961	1.89413	6.78087	4.11516	2.03022	2.44676	1.29088	up
GO:0006956	complement activation	biological_process	5	0.101137	ENSGALG00000004771	C1QB	complement C1q subcomponent subunit B [Gallus gallus]	71.0386	46.9327	101.024	8.74243	117.032	137.517	99.5795	143.299	0.45783	-1.12711	down
GO:0006956	complement activation	biological_process	5	0.101137	ENSGALG00000049716	ENSGALG00000049716	RecName: Full=Ig mu chain C region	2.46257	2.4958	2.60505	1.61791	3.65488	17.9373	7.0764	5.86993	0.265828	-1.91143	down
GO:0006956	complement activation	biological_process	5	0.101137	ENSGALG00000051946	ENSGALG00000051946	RecName: Full=Ig mu chain C region	2.7659	1.84016	1.51944	2.07429	2.94861	14.7598	3.61687	5.09783	0.310326	-1.68814	down
GO:0032436	positive regulation of proteasomal ubiquitin-dependent protein catabolic process	biological_process	12	0.103278	ENSGALG00000006110	PLK1	serine/threonine-protein kinase PLK1 [Gallus gallus]	0.288722	0.509046	0.343146	0.326873	0.587442	1.20018	0.49029	0.767793	0.481921	-1.05313	down
GO:0032436	positive regulation of proteasomal ubiquitin-dependent protein catabolic process	biological_process	12	0.103278	ENSGALG00000016313	GCLC	glutamate--cysteine ligase catalytic subunit [Gallus gallus]	10.3317	12.0949	16.5105	15.6332	28.3682	16.4539	25.9134	50.1279	0.451503	-1.14719	down
GO:0045454	cell redox homeostasis	biological_process	5	0.103278	ENSGALG00000016313	GCLC	glutamate--cysteine ligase catalytic subunit [Gallus gallus]	10.3317	12.0949	16.5105	15.6332	28.3682	16.4539	25.9134	50.1279	0.451503	-1.14719	down
GO:0045454	cell redox homeostasis	biological_process	5	0.103278	ENSGALG00000027483	GLRX	glutaredoxin-1 [Gallus gallus]	43.5911	102.938	49.1205	64.646	16.869	30.782	31.7563	34.1885	2.29141	1.19624	up
GO:0042310	vasoconstriction	biological_process	10	0.104018	ENSGALG00000000820	ENSGALG00000000820	5-hydroxytryptamine receptor 1D [Gallus gallus]	0.833908	1.65875	2.23685	0.404914	3.43897	3.95379	4.12585	4.20235	0.326597	-1.61442	down
GO:0086005	ventricular cardiac muscle cell action potential	biological_process	9	0.104018	ENSGALG00000049891	GPD1	glycerol-3-phosphate dehydrogenase 1 [Gallus gallus]	9.07315	17.3378	15.8408	25.0328	6.32658	14.2517	3.30665	1.67284	2.63265	1.39651	up
GO:1900182	positive regulation of protein localization to nucleus	biological_process	9	0.104018	ENSGALG00000009612	TGFB2	transforming growth factor beta-2 precursor [Gallus gallus]	0.146159	0.40896	0.173944	0.290913	0.086979	0.208241	0.022848	0.040832	2.84195	1.50688	up
GO:0006970	response to osmotic stress	biological_process	5	0.104018	ENSGALG00000004980	KCNMA1	PREDICTED: calcium-activated potassium channel subunit alpha-1 isoform X8 [Meleagris gallopavo];calcium-activated potassium channel subunit alpha-1 isoform X35 [Gallus gallus];calcium-activated potassium channel subunit alpha-1 isoform X29 [Gallus gallus];PREDICTED: calcium-activated potassium channel subunit alpha-1 isoform X24 [Coturnix japonica];calcium-activated potassium channel subunit alph…	1.04796	1.27055	1.54155	0.317121	2.5497	3.31068	1.96121	2.00645	0.425026	-1.23438	down
GO:0048535	lymph node development	biological_process	7	0.104018	ENSGALG00000007675	CXCR5	C-X-C chemokine receptor type 5 [Gallus gallus]	0.319216	0.183063	0.141752	0.0001	0.186085	1.83834	0.192125	0.496204	0.237446	-2.07433	down
GO:0010832	negative regulation of myotube differentiation	biological_process	10	0.104018	ENSGALG00000018700	PLPP7	inactive phospholipid phosphatase 7 [Gallus gallus]	1.66727	1.59767	2.4721	0.390709	2.85209	3.92541	3.47435	2.5583	0.478351	-1.06386	down
GO:0050905	neuromuscular process	biological_process	6	0.104018	ENSGALG00000014261	UCHL1	ubiquitin carboxyl-terminal hydrolase isozyme L1 [Gallus gallus]	0.931283	2.17185	1.25308	13.0195	1.88216	1.81485	0.534594	1.8028	2.87945	1.52579	up
GO:0060292	long term synaptic depression	biological_process	10	0.104018	ENSGALG00000020895	ENSGALG00000020895	formin-I isoform X2 [Gallus gallus]	0.662141	0.241944	0.283616	0.278144	0.702895	1.7495	0.334059	0.867775	0.401137	-1.31783	down
GO:0042730	fibrinolysis	biological_process	9	0.104018	ENSGALG00000005086	PLAU	urokinase-type plasminogen activator preproprotein [Gallus gallus]	7.334	2.89214	4.66064	0.960027	5.60784	11.001	7.4474	8.29999	0.489761	-1.02985	down
GO:0071837	HMG box domain binding	molecular_function	6	0.104018	ENSGALG00000040971	EGR2	E3 SUMO-protein ligase EGR2 [Gallus gallus]	0.218009	0.305467	0.110132	0.368155	0.188247	0.486377	0.893209	0.827412	0.41823	-1.25763	down
GO:0048566	embryonic digestive tract development	biological_process	7	0.104018	ENSGALG00000009612	TGFB2	transforming growth factor beta-2 precursor [Gallus gallus]	0.146159	0.40896	0.173944	0.290913	0.086979	0.208241	0.022848	0.040832	2.84195	1.50688	up
GO:0050832	defense response to fungus	biological_process	8	0.104018	ENSGALG00000022815	AvBD1	gallinacin-1 alpha precursor [Gallus gallus]	0.177198	49.4204	5.04259	3.38023	4.97739	1.35098	0.237766	1.64688	7.06445	2.82058	up
GO:0015179	L-amino acid transmembrane transporter activity	molecular_function	8	0.104018	ENSGALG00000012847	ENSGALG00000012847	cystine/glutamate transporter isoform X1 [Gallus gallus]	9.64589	17.3614	13.7796	19.2359	42.74	18.3739	21.7688	88.9784	0.349252	-1.51766	down
GO:0070498	interleukin-1-mediated signaling pathway	biological_process	7	0.104018	ENSGALG00000007669	EGR1	early growth response protein 1 [Numida meleagris]	16.8881	6.92131	10.061	4.72664	9.23675	2.77177	15.2843	79.802	0.360401	-1.47233	down
GO:0003678	DNA helicase activity	molecular_function	10	0.104018	ENSGALG00000016676	MCM3	hypothetical protein CIB84_010294, partial [Bambusicola thoracicus];DNA replication licensing factor MCM3 [Gallus gallus]	0.621211	0.398552	0.358937	0.338613	0.80962	1.72817	0.567597	1.08582	0.409742	-1.28721	down
GO:0040015	negative regulation of multicellular organism growth	biological_process	8	0.104018	ENSGALG00000011190	ENSGALG00000011190	placenta-specific gene 8 protein [Gallus gallus]	13.2641	6.0162	7.01057	7.83459	15.4271	28.2364	12.1394	31.7421	0.389805	-1.35918	down
GO:0023026	MHC class II protein complex binding	molecular_function	6	0.104018	ENSGALG00000051101	ENSGALG00000051101	MHC class II alpha chain [Gallus gallus]	13.4091	16.5073	8.53134	11.7999	22.6826	27.2915	44.271	33.2232	0.394197	-1.34301	down
GO:0042803	protein homodimerization activity	molecular_function	6	0.107012	ENSGALG00000004771	C1QB	complement C1q subcomponent subunit B [Gallus gallus]	71.0386	46.9327	101.024	8.74243	117.032	137.517	99.5795	143.299	0.45783	-1.12711	down
GO:0042803	protein homodimerization activity	molecular_function	6	0.107012	ENSGALG00000006511	BCL2A1	bcl-2-related protein A1 [Gallus gallus]	4.36419	2.6536	3.40137	5.14364	4.03001	9.4211	3.47238	15.7609	0.476154	-1.0705	down
GO:0042803	protein homodimerization activity	molecular_function	6	0.107012	ENSGALG00000009612	TGFB2	transforming growth factor beta-2 precursor [Gallus gallus]	0.146159	0.40896	0.173944	0.290913	0.086979	0.208241	0.022848	0.040832	2.84195	1.50688	up
GO:0042803	protein homodimerization activity	molecular_function	6	0.107012	ENSGALG00000011354	CRYBA2	beta-crystallin A2 [Numida meleagris]	0.0001	0.0001	0.0001	0.0001	1.61573	0.0001	2.97502	0.07502	8.57289e-05	-13.5099	down
GO:0042803	protein homodimerization activity	molecular_function	6	0.107012	ENSGALG00000028347	SDCBP2	syntenin-2 [Numida meleagris];hypothetical protein CIB84_014693 [Bambusicola thoracicus]	0.765984	1.00482	0.381846	0.476796	0.582999	2.99424	1.51332	2.75548	0.33513	-1.57721	down
GO:0042803	protein homodimerization activity	molecular_function	6	0.107012	ENSGALG00000036925	CADM3	cell adhesion molecule 3 isoform X3 [Gallus gallus];cell adhesion molecule 3 isoform X2 [Gallus gallus];cell adhesion molecule 3 isoform X4 [Gallus gallus]	0.65817	1.78806	1.08802	0.846013	1.84758	5.96457	1.16444	1.28695	0.426779	-1.22844	down
GO:0042803	protein homodimerization activity	molecular_function	6	0.107012	ENSGALG00000041299	E2F8	transcription factor E2F8 isoform X1 [Gallus gallus]	0.071889	0.265974	0.211637	0.316614	0.490274	0.543823	0.432936	0.443949	0.45323	-1.14169	down
GO:0042803	protein homodimerization activity	molecular_function	6	0.107012	ENSGALG00000045596	ENSGALG00000045596	OX-2 membrane glycoprotein [Gallus gallus]	0.584507	0.484975	0.666296	0.195334	0.94044	3.39387	0.889308	0.632974	0.329733	-1.60063	down
GO:0042803	protein homodimerization activity	molecular_function	6	0.107012	ENSGALG00000049891	GPD1	glycerol-3-phosphate dehydrogenase 1 [Gallus gallus]	9.07315	17.3378	15.8408	25.0328	6.32658	14.2517	3.30665	1.67284	2.63265	1.39651	up
GO:0071222	cellular response to lipopolysaccharide	biological_process	8	0.107146	ENSGALG00000015474	CD80	CD80 [Gallus gallus]	2.8206	2.60739	3.83383	0.595209	3.417	7.81609	4.10674	4.69716	0.491941	-1.02344	down
GO:0071222	cellular response to lipopolysaccharide	biological_process	8	0.107146	ENSGALG00000023411	CD180	CD180 antigen [Gallus gallus]	1.19733	1.88095	1.55339	0.406113	3.10617	3.58735	2.91349	3.02971	0.398662	-1.32676	down
GO:0000413	protein peptidyl-prolyl isomerization	biological_process	11	0.107146	ENSGALG00000017652	TTC9	tetratricopeptide repeat protein 9A [Gallus gallus]	1.52033	0.62614	1.11554	0.795527	0.590428	0.436144	0.309093	0.637733	2.05612	1.03992	up
GO:0000413	protein peptidyl-prolyl isomerization	biological_process	11	0.107146	ENSGALG00000046960	ENSGALG00000046960	E3 SUMO-protein ligase RanBP2-like isoform X28 [Gallus gallus];E3 SUMO-protein ligase RanBP2-like isoform X9 [Gallus gallus];LIM and senescent cell antigen-like-containing domain protein 1 isoform X2 [Carlito syrichta]	0.186369	0.788189	0.263496	0.280795	0.917632	0.652429	0.519951	1.96797	0.374287	-1.41778	down
GO:0045444	fat cell differentiation	biological_process	6	0.107146	ENSGALG00000004254	TMEM120B	transmembrane protein 120B isoform X1 [Gallus gallus];transmembrane protein 120B [Gallus gallus]	0.753961	0.402104	0.706812	0.372909	1.06783	0.683199	1.56274	1.20134	0.495179	-1.01398	down
GO:0045444	fat cell differentiation	biological_process	6	0.107146	ENSGALG00000040971	EGR2	E3 SUMO-protein ligase EGR2 [Gallus gallus]	0.218009	0.305467	0.110132	0.368155	0.188247	0.486377	0.893209	0.827412	0.41823	-1.25763	down
GO:0060395	SMAD protein signal transduction	biological_process	5	0.111051	ENSGALG00000009170	NCEH1	neutral cholesterol ester hydrolase 1 [Numida meleagris]	3.23751	10.2594	3.64535	5.47	1.88991	3.42971	1.27434	1.51095	2.78995	1.48024	up
GO:0060395	SMAD protein signal transduction	biological_process	5	0.111051	ENSGALG00000011489	TBXT	brachyury protein [Gallus gallus]	0.163233	0.105068	0.129505	0.032014	0.369653	1.26476	0.181673	0.494315	0.186037	-2.42634	down
GO:0008076	voltage-gated potassium channel complex	cellular_component	9	0.111051	ENSGALG00000002118	KCNMB1	PREDICTED: calcium-activated potassium channel subunit beta-1 [Meleagris gallopavo];calcium-activated potassium channel subunit beta-1 [Gallus gallus]	3.39178	1.29184	1.41724	0.255029	3.95348	4.6172	2.84623	6.09192	0.363011	-1.46192	down
GO:0008076	voltage-gated potassium channel complex	cellular_component	9	0.111051	ENSGALG00000004980	KCNMA1	PREDICTED: calcium-activated potassium channel subunit alpha-1 isoform X8 [Meleagris gallopavo];calcium-activated potassium channel subunit alpha-1 isoform X35 [Gallus gallus];calcium-activated potassium channel subunit alpha-1 isoform X29 [Gallus gallus];PREDICTED: calcium-activated potassium channel subunit alpha-1 isoform X24 [Coturnix japonica];calcium-activated potassium channel subunit alph…	1.04796	1.27055	1.54155	0.317121	2.5497	3.31068	1.96121	2.00645	0.425026	-1.23438	down
GO:0005887	integral component of plasma membrane	cellular_component	6	0.113466	ENSGALG00000000820	ENSGALG00000000820	5-hydroxytryptamine receptor 1D [Gallus gallus]	0.833908	1.65875	2.23685	0.404914	3.43897	3.95379	4.12585	4.20235	0.326597	-1.61442	down
GO:0005887	integral component of plasma membrane	cellular_component	6	0.113466	ENSGALG00000004729	SLC7A10	asc-type amino acid transporter 1 isoform X2 [Gallus gallus]	1.81979	1.64624	2.17534	1.23368	4.20418	4.50571	3.78183	2.70929	0.452276	-1.14472	down
GO:0005887	integral component of plasma membrane	cellular_component	6	0.113466	ENSGALG00000007001	TLR4	TLR4 [Gallus gallus]	1.37889	1.33005	1.97717	0.34901	1.9778	4.63846	2.18474	2.38593	0.450089	-1.15172	down
GO:0005887	integral component of plasma membrane	cellular_component	6	0.113466	ENSGALG00000010139	SSTR1	somatostatin receptor type 1 [Gallus gallus]	19.5308	53.8586	14.1874	14.9399	17.8364	24.4897	3.12175	2.31695	2.14628	1.10184	up
GO:0005887	integral component of plasma membrane	cellular_component	6	0.113466	ENSGALG00000010697	SEMA4D	semaphorin-4D isoform X1 [Gallus gallus];semaphorin-4D isoform X3 [Gallus gallus];semaphorin-4D isoform X4 [Gallus gallus]	0.444283	0.830632	0.3608	0.323048	1.46632	1.07782	1.8389	3.32725	0.254045	-1.97684	down
GO:0005887	integral component of plasma membrane	cellular_component	6	0.113466	ENSGALG00000011319	ADGRL3	adhesion G protein-coupled receptor L3 isoform X1 [Gallus gallus];adhesion G protein-coupled receptor L3 isoform X9 [Gallus gallus];adhesion G protein-coupled receptor L3 isoform X5 [Gallus gallus];adhesion G protein-coupled receptor L3 isoform X3 [Numida meleagris];adhesion G protein-coupled receptor L3 isoform X4 [Gallus gallus];adhesion G protein-coupled receptor L3 isoform X10 [Gallus gallus]…	0.092204	0.56378	0.178342	0.289801	0.124844	0.140036	0.086577	0.114531	2.41235	1.27044	up
GO:0005887	integral component of plasma membrane	cellular_component	6	0.113466	ENSGALG00000012092	ESYT3	extended synaptotagmin-3 [Gallus gallus]	0.35054	0.596899	0.285039	0.378779	0.33103	0.818748	1.40987	0.980812	0.455098	-1.13575	down
GO:0005887	integral component of plasma membrane	cellular_component	6	0.113466	ENSGALG00000012847	ENSGALG00000012847	cystine/glutamate transporter isoform X1 [Gallus gallus]	9.64589	17.3614	13.7796	19.2359	42.74	18.3739	21.7688	88.9784	0.349252	-1.51766	down
GO:0005887	integral component of plasma membrane	cellular_component	6	0.113466	ENSGALG00000023411	CD180	CD180 antigen [Gallus gallus]	1.19733	1.88095	1.55339	0.406113	3.10617	3.58735	2.91349	3.02971	0.398662	-1.32676	down
GO:0005887	integral component of plasma membrane	cellular_component	6	0.113466	ENSGALG00000033520	DCSTAMP	dendritic cell-specific transmembrane protein [Gallus gallus]	0.350459	4.46913	0.284178	0.525554	0.186183	0.213388	0.454189	0.612398	3.8395	1.94092	up
GO:0005887	integral component of plasma membrane	cellular_component	6	0.113466	ENSGALG00000036925	CADM3	cell adhesion molecule 3 isoform X3 [Gallus gallus];cell adhesion molecule 3 isoform X2 [Gallus gallus];cell adhesion molecule 3 isoform X4 [Gallus gallus]	0.65817	1.78806	1.08802	0.846013	1.84758	5.96457	1.16444	1.28695	0.426779	-1.22844	down
GO:0005887	integral component of plasma membrane	cellular_component	6	0.113466	ENSGALG00000045596	ENSGALG00000045596	OX-2 membrane glycoprotein [Gallus gallus]	0.584507	0.484975	0.666296	0.195334	0.94044	3.39387	0.889308	0.632974	0.329733	-1.60063	down
GO:0009410	response to xenobiotic stimulus	biological_process	5	0.114889	ENSGALG00000016313	GCLC	glutamate--cysteine ligase catalytic subunit [Gallus gallus]	10.3317	12.0949	16.5105	15.6332	28.3682	16.4539	25.9134	50.1279	0.451503	-1.14719	down
GO:0000795	synaptonemal complex	cellular_component	8	0.114889	ENSGALG00000006110	PLK1	serine/threonine-protein kinase PLK1 [Gallus gallus]	0.288722	0.509046	0.343146	0.326873	0.587442	1.20018	0.49029	0.767793	0.481921	-1.05313	down
GO:0043277	apoptotic cell clearance	biological_process	8	0.114889	ENSGALG00000008257	MERTK	tyrosine-protein kinase Mer precursor [Gallus gallus]	8.16947	8.52775	10.4135	2.32944	14.1042	23.1138	10.2798	14.0112	0.478631	-1.06301	down
GO:0030225	macrophage differentiation	biological_process	8	0.114889	ENSGALG00000008127	SPI1	transcription factor PU.1 isoform X2 [Gallus gallus]	15.4358	10.5097	12.457	4.07958	20.2289	28.4097	14.9075	25.4314	0.477448	-1.06658	down
GO:0001836	release of cytochrome c from mitochondria	biological_process	8	0.114889	ENSGALG00000006511	BCL2A1	bcl-2-related protein A1 [Gallus gallus]	4.36419	2.6536	3.40137	5.14364	4.03001	9.4211	3.47238	15.7609	0.476154	-1.0705	down
GO:0006977	DNA damage response, signal transduction by p53 class mediator resulting in cell cycle arrest	biological_process	9	0.114889	ENSGALG00000041299	E2F8	transcription factor E2F8 isoform X1 [Gallus gallus]	0.071889	0.265974	0.211637	0.316614	0.490274	0.543823	0.432936	0.443949	0.45323	-1.14169	down
GO:2000649	regulation of sodium ion transmembrane transporter activity	biological_process	8	0.114889	ENSGALG00000049891	GPD1	glycerol-3-phosphate dehydrogenase 1 [Gallus gallus]	9.07315	17.3378	15.8408	25.0328	6.32658	14.2517	3.30665	1.67284	2.63265	1.39651	up
GO:0001890	placenta development	biological_process	6	0.114889	ENSGALG00000041299	E2F8	transcription factor E2F8 isoform X1 [Gallus gallus]	0.071889	0.265974	0.211637	0.316614	0.490274	0.543823	0.432936	0.443949	0.45323	-1.14169	down
GO:0050860	negative regulation of T cell receptor signaling pathway	biological_process	10	0.114889	ENSGALG00000006751	THY1	hypothetical protein ASZ78_004416 [Callipepla squamata]	0.241158	0.188998	0.262718	0.218729	0.646496	0.695791	0.246742	0.389058	0.460851	-1.11763	down
GO:0048038	quinone binding	molecular_function	5	0.114889	ENSGALG00000036286	ENSGALG00000036286	HHIP-like protein 1 [Gallus gallus]	2.09851	1.37753	1.17204	0.741759	3.46962	3.04359	2.38296	4.05459	0.416179	-1.26472	down
GO:0050732	negative regulation of peptidyl-tyrosine phosphorylation	biological_process	11	0.114889	ENSGALG00000010697	SEMA4D	semaphorin-4D isoform X1 [Gallus gallus];semaphorin-4D isoform X3 [Gallus gallus];semaphorin-4D isoform X4 [Gallus gallus]	0.444283	0.830632	0.3608	0.323048	1.46632	1.07782	1.8389	3.32725	0.254045	-1.97684	down
GO:0019887	protein kinase regulator activity	molecular_function	6	0.114889	ENSGALG00000006738	CDK5RAP1	CDK5 regulatory subunit-associated protein 1 isoform X1 [Gallus gallus]	22.2934	18.511	21.5076	7.69225	31.2443	45.2277	41.1773	29.2183	0.476649	-1.069	down
GO:0007276	gamete generation	biological_process	5	0.114889	ENSGALG00000030022	FANCL	E3 ubiquitin-protein ligase FANCL [Gallus gallus]	1.21663	3.26794	1.49632	3.49612	0.874941	1.55018	0.513499	1.59176	2.09188	1.0648	up
GO:0097433	dense body	cellular_component	6	0.114889	ENSGALG00000036527	SYBU	syntabulin isoform X1 [Gallus gallus]	0.832045	1.14661	2.11658	0.749911	1.65808	4.5093	2.85726	2.41121	0.423681	-1.23895	down
GO:0032722	positive regulation of chemokine production	biological_process	8	0.114889	ENSGALG00000007001	TLR4	TLR4 [Gallus gallus]	1.37889	1.33005	1.97717	0.34901	1.9778	4.63846	2.18474	2.38593	0.450089	-1.15172	down
GO:0071310	cellular response to organic substance	biological_process	6	0.114889	ENSGALG00000040971	EGR2	E3 SUMO-protein ligase EGR2 [Gallus gallus]	0.218009	0.305467	0.110132	0.368155	0.188247	0.486377	0.893209	0.827412	0.41823	-1.25763	down
GO:0031672	A band	cellular_component	5	0.114889	ENSGALG00000005448	MYL3	myosin light chain 1, cardiac muscle isoform X1 [Gallus gallus]	0.407039	0.0168378	0.286685	0.549792	0.0213576	0.218225	0.0001	0.0001	5.25622	2.39403	up
GO:0097194	execution phase of apoptosis	biological_process	4	0.114889	ENSGALG00000036950	CASP14	uncharacterized protein LOC776274 isoform X2 [Gallus gallus];uncharacterized protein LOC776274 isoform X1 [Gallus gallus]	2.7358	1.38571	2.46779	4.67657	2.77575	8.10221	14.0294	3.84408	0.391837	-1.35167	down
GO:0004143	diacylglycerol kinase activity	molecular_function	7	0.114889	ENSGALG00000003841	ENSGALG00000003841	diacylglycerol kinase delta isoform X2 [Gallus gallus]	0.02841	0.052519	0.041746	0.076976	0.096109	0.141277	0.079843	0.128724	0.447695	-1.15941	down
GO:0060038	cardiac muscle cell proliferation	biological_process	6	0.114889	ENSGALG00000009612	TGFB2	transforming growth factor beta-2 precursor [Gallus gallus]	0.146159	0.40896	0.173944	0.290913	0.086979	0.208241	0.022848	0.040832	2.84195	1.50688	up
GO:0005581	collagen trimer	cellular_component	4	0.114994	ENSGALG00000004771	C1QB	complement C1q subcomponent subunit B [Gallus gallus]	71.0386	46.9327	101.024	8.74243	117.032	137.517	99.5795	143.299	0.45783	-1.12711	down
GO:0005581	collagen trimer	cellular_component	4	0.114994	ENSGALG00000029669	C1QC	complement C1q subcomponent subunit C [Gallus gallus]	96.2055	73.649	110.439	14.7526	128.615	176.034	124.319	167.086	0.494999	-1.0145	down
GO:0000980	RNA polymerase II distal enhancer sequence-specific DNA binding	molecular_function	10	0.114994	ENSGALG00000008127	SPI1	transcription factor PU.1 isoform X2 [Gallus gallus]	15.4358	10.5097	12.457	4.07958	20.2289	28.4097	14.9075	25.4314	0.477448	-1.06658	down
GO:0000980	RNA polymerase II distal enhancer sequence-specific DNA binding	molecular_function	10	0.114994	ENSGALG00000011489	TBXT	brachyury protein [Gallus gallus]	0.163233	0.105068	0.129505	0.032014	0.369653	1.26476	0.181673	0.494315	0.186037	-2.42634	down
GO:0030335	positive regulation of cell migration	biological_process	8	0.116408	ENSGALG00000002599	ARHGEF39	rho guanine nucleotide exchange factor 39 [Gallus gallus]	0.38995	0.091454	0.145516	0.223086	0.379823	0.618483	0.609999	0.820983	0.349899	-1.51499	down
GO:0030335	positive regulation of cell migration	biological_process	8	0.116408	ENSGALG00000010697	SEMA4D	semaphorin-4D isoform X1 [Gallus gallus];semaphorin-4D isoform X3 [Gallus gallus];semaphorin-4D isoform X4 [Gallus gallus]	0.444283	0.830632	0.3608	0.323048	1.46632	1.07782	1.8389	3.32725	0.254045	-1.97684	down
GO:0030335	positive regulation of cell migration	biological_process	8	0.116408	ENSGALG00000010978	ANGPTL3	angiopoietin-related protein 3 precursor [Gallus gallus]	4.20929	13.0097	2.84696	16.1961	1.89413	6.78087	4.11516	2.03022	2.44676	1.29088	up
GO:0030509	BMP signaling pathway	biological_process	10	0.118972	ENSGALG00000007669	EGR1	early growth response protein 1 [Numida meleagris]	16.8881	6.92131	10.061	4.72664	9.23675	2.77177	15.2843	79.802	0.360401	-1.47233	down
GO:0030509	BMP signaling pathway	biological_process	10	0.118972	ENSGALG00000011489	TBXT	brachyury protein [Gallus gallus]	0.163233	0.105068	0.129505	0.032014	0.369653	1.26476	0.181673	0.494315	0.186037	-2.42634	down
GO:0009653	anatomical structure morphogenesis	biological_process	4	0.125629	ENSGALG00000000616	ELF3	ETS-related transcription factor Elf-3 [Gallus gallus]	1.19759	1.03214	2.11237	1.7226	2.65803	3.46443	2.17725	4.05159	0.491017	-1.02616	down
GO:0001784	phosphotyrosine residue binding	molecular_function	7	0.125629	ENSGALG00000006368	PTPN5	tyrosine-protein phosphatase non-receptor type 5 isoform X1 [Gallus gallus]	0.316522	0.378792	0.25788	0.0219394	0.566197	0.896631	0.533586	0.475925	0.394417	-1.34221	down
GO:0032733	positive regulation of interleukin-10 production	biological_process	8	0.125629	ENSGALG00000007001	TLR4	TLR4 [Gallus gallus]	1.37889	1.33005	1.97717	0.34901	1.9778	4.63846	2.18474	2.38593	0.450089	-1.15172	down
GO:0045787	positive regulation of cell cycle	biological_process	7	0.125629	ENSGALG00000009612	TGFB2	transforming growth factor beta-2 precursor [Gallus gallus]	0.146159	0.40896	0.173944	0.290913	0.086979	0.208241	0.022848	0.040832	2.84195	1.50688	up
GO:0032715	negative regulation of interleukin-6 production	biological_process	8	0.125629	ENSGALG00000007001	TLR4	TLR4 [Gallus gallus]	1.37889	1.33005	1.97717	0.34901	1.9778	4.63846	2.18474	2.38593	0.450089	-1.15172	down
GO:0034113	heterotypic cell-cell adhesion	biological_process	6	0.125629	ENSGALG00000035879	ITGA7	integrin alpha-7 isoform X1 [Gallus gallus];integrin alpha-7 isoform X2 [Gallus gallus];integrin alpha-7 isoform X3 [Gallus gallus];integrin alpha-7 isoform X4 [Gallus gallus]	0.274379	0.283574	0.561638	0.299284	0.148307	0.126057	0.144984	0.183131	2.35506	1.23576	up
GO:0008305	integrin complex	cellular_component	5	0.125629	ENSGALG00000035879	ITGA7	integrin alpha-7 isoform X1 [Gallus gallus];integrin alpha-7 isoform X2 [Gallus gallus];integrin alpha-7 isoform X3 [Gallus gallus];integrin alpha-7 isoform X4 [Gallus gallus]	0.274379	0.283574	0.561638	0.299284	0.148307	0.126057	0.144984	0.183131	2.35506	1.23576	up
GO:0042755	eating behavior	biological_process	5	0.125629	ENSGALG00000014261	UCHL1	ubiquitin carboxyl-terminal hydrolase isozyme L1 [Gallus gallus]	0.931283	2.17185	1.25308	13.0195	1.88216	1.81485	0.534594	1.8028	2.87945	1.52579	up
GO:1901673	regulation of mitotic spindle assembly	biological_process	9	0.125629	ENSGALG00000006110	PLK1	serine/threonine-protein kinase PLK1 [Gallus gallus]	0.288722	0.509046	0.343146	0.326873	0.587442	1.20018	0.49029	0.767793	0.481921	-1.05313	down
GO:0071480	cellular response to gamma radiation	biological_process	8	0.125629	ENSGALG00000007669	EGR1	early growth response protein 1 [Numida meleagris]	16.8881	6.92131	10.061	4.72664	9.23675	2.77177	15.2843	79.802	0.360401	-1.47233	down
GO:0050766	positive regulation of phagocytosis	biological_process	8	0.125629	ENSGALG00000008257	MERTK	tyrosine-protein kinase Mer precursor [Gallus gallus]	8.16947	8.52775	10.4135	2.32944	14.1042	23.1138	10.2798	14.0112	0.478631	-1.06301	down
GO:0010314	phosphatidylinositol-5-phosphate binding	molecular_function	8	0.125629	ENSGALG00000052526	ENSGALG00000052526	LOW QUALITY PROTEIN: junctophilin-2 [Gallus gallus]	1.11525	1.29646	0.160671	0.188192	2.50237	5.71776	0.678545	4.45823	0.206678	-2.27455	down
GO:0014002	astrocyte development	biological_process	7	0.125629	ENSGALG00000007001	TLR4	TLR4 [Gallus gallus]	1.37889	1.33005	1.97717	0.34901	1.9778	4.63846	2.18474	2.38593	0.450089	-1.15172	down
GO:0003755	peptidyl-prolyl cis-trans isomerase activity	molecular_function	6	0.127029	ENSGALG00000017652	TTC9	tetratricopeptide repeat protein 9A [Gallus gallus]	1.52033	0.62614	1.11554	0.795527	0.590428	0.436144	0.309093	0.637733	2.05612	1.03992	up
GO:0003755	peptidyl-prolyl cis-trans isomerase activity	molecular_function	6	0.127029	ENSGALG00000046960	ENSGALG00000046960	E3 SUMO-protein ligase RanBP2-like isoform X28 [Gallus gallus];E3 SUMO-protein ligase RanBP2-like isoform X9 [Gallus gallus];LIM and senescent cell antigen-like-containing domain protein 1 isoform X2 [Carlito syrichta]	0.186369	0.788189	0.263496	0.280795	0.917632	0.652429	0.519951	1.96797	0.374287	-1.41778	down
GO:0045216	cell-cell junction organization	biological_process	6	0.13624	ENSGALG00000009612	TGFB2	transforming growth factor beta-2 precursor [Gallus gallus]	0.146159	0.40896	0.173944	0.290913	0.086979	0.208241	0.022848	0.040832	2.84195	1.50688	up
GO:0001974	blood vessel remodeling	biological_process	5	0.13624	ENSGALG00000009612	TGFB2	transforming growth factor beta-2 precursor [Gallus gallus]	0.146159	0.40896	0.173944	0.290913	0.086979	0.208241	0.022848	0.040832	2.84195	1.50688	up
GO:0031226	intrinsic component of plasma membrane	cellular_component	5	0.13624	ENSGALG00000032701	LY96	lymphocyte antigen 96 isoform X1 [Gallus gallus]	1.86806	1.77611	1.21037	0.915514	2.03091	4.1617	2.33848	3.57738	0.47653	-1.06936	down
GO:0023019	signal transduction involved in regulation of gene expression	biological_process	5	0.13624	ENSGALG00000011489	TBXT	brachyury protein [Gallus gallus]	0.163233	0.105068	0.129505	0.032014	0.369653	1.26476	0.181673	0.494315	0.186037	-2.42634	down
GO:0009409	response to cold	biological_process	5	0.13624	ENSGALG00000011190	ENSGALG00000011190	placenta-specific gene 8 protein [Gallus gallus]	13.2641	6.0162	7.01057	7.83459	15.4271	28.2364	12.1394	31.7421	0.389805	-1.35918	down
GO:0007210	serotonin receptor signaling pathway	biological_process	5	0.13624	ENSGALG00000000820	ENSGALG00000000820	5-hydroxytryptamine receptor 1D [Gallus gallus]	0.833908	1.65875	2.23685	0.404914	3.43897	3.95379	4.12585	4.20235	0.326597	-1.61442	down
GO:0008585	female gonad development	biological_process	7	0.13624	ENSGALG00000000516	FANCA	Fanconi anemia group A protein [Gallus gallus]	0.293958	0.306283	0.321341	0.227576	0.067425	0.200099	0.140184	0.144384	2.08146	1.0576	up
GO:0048167	regulation of synaptic plasticity	biological_process	9	0.13624	ENSGALG00000007839	NCAM1	neural cell adhesion molecule 1 isoform 1 precursor [Gallus gallus];neural cell adhesion molecule 1 isoform X7 [Gallus gallus];neural cell adhesion molecule 1 isoform X18 [Gallus gallus];neural cell adhesion molecule [Gallus gallus]	0.805173	1.05748	0.658963	1.41231	0.942155	0.428564	0.171277	0.413967	2.01125	1.00809	up
GO:0042113	B cell activation	biological_process	7	0.13624	ENSGALG00000007675	CXCR5	C-X-C chemokine receptor type 5 [Gallus gallus]	0.319216	0.183063	0.141752	0.0001	0.186085	1.83834	0.192125	0.496204	0.237446	-2.07433	down
GO:0007268	chemical synaptic transmission	biological_process	9	0.138004	ENSGALG00000000820	ENSGALG00000000820	5-hydroxytryptamine receptor 1D [Gallus gallus]	0.833908	1.65875	2.23685	0.404914	3.43897	3.95379	4.12585	4.20235	0.326597	-1.61442	down
GO:0007268	chemical synaptic transmission	biological_process	9	0.138004	ENSGALG00000002118	KCNMB1	PREDICTED: calcium-activated potassium channel subunit beta-1 [Meleagris gallopavo];calcium-activated potassium channel subunit beta-1 [Gallus gallus]	3.39178	1.29184	1.41724	0.255029	3.95348	4.6172	2.84623	6.09192	0.363011	-1.46192	down
GO:0007268	chemical synaptic transmission	biological_process	9	0.138004	ENSGALG00000010139	SSTR1	somatostatin receptor type 1 [Gallus gallus]	19.5308	53.8586	14.1874	14.9399	17.8364	24.4897	3.12175	2.31695	2.14628	1.10184	up
GO:0006979	response to oxidative stress	biological_process	5	0.139344	ENSGALG00000003841	ENSGALG00000003841	diacylglycerol kinase delta isoform X2 [Gallus gallus]	0.02841	0.052519	0.041746	0.076976	0.096109	0.141277	0.079843	0.128724	0.447695	-1.15941	down
GO:0006979	response to oxidative stress	biological_process	5	0.139344	ENSGALG00000016313	GCLC	glutamate--cysteine ligase catalytic subunit [Gallus gallus]	10.3317	12.0949	16.5105	15.6332	28.3682	16.4539	25.9134	50.1279	0.451503	-1.14719	down
GO:0000978	RNA polymerase II proximal promoter sequence-specific DNA binding	molecular_function	10	0.140686	ENSGALG00000000616	ELF3	ETS-related transcription factor Elf-3 [Gallus gallus]	1.19759	1.03214	2.11237	1.7226	2.65803	3.46443	2.17725	4.05159	0.491017	-1.02616	down
GO:0000978	RNA polymerase II proximal promoter sequence-specific DNA binding	molecular_function	10	0.140686	ENSGALG00000008127	SPI1	transcription factor PU.1 isoform X2 [Gallus gallus]	15.4358	10.5097	12.457	4.07958	20.2289	28.4097	14.9075	25.4314	0.477448	-1.06658	down
GO:0000978	RNA polymerase II proximal promoter sequence-specific DNA binding	molecular_function	10	0.140686	ENSGALG00000011489	TBXT	brachyury protein [Gallus gallus]	0.163233	0.105068	0.129505	0.032014	0.369653	1.26476	0.181673	0.494315	0.186037	-2.42634	down
GO:0000978	RNA polymerase II proximal promoter sequence-specific DNA binding	molecular_function	10	0.140686	ENSGALG00000040971	EGR2	E3 SUMO-protein ligase EGR2 [Gallus gallus]	0.218009	0.305467	0.110132	0.368155	0.188247	0.486377	0.893209	0.827412	0.41823	-1.25763	down
GO:0000978	RNA polymerase II proximal promoter sequence-specific DNA binding	molecular_function	10	0.140686	ENSGALG00000041299	E2F8	transcription factor E2F8 isoform X1 [Gallus gallus]	0.071889	0.265974	0.211637	0.316614	0.490274	0.543823	0.432936	0.443949	0.45323	-1.14169	down
GO:0035035	histone acetyltransferase binding	molecular_function	6	0.146722	ENSGALG00000007669	EGR1	early growth response protein 1 [Numida meleagris]	16.8881	6.92131	10.061	4.72664	9.23675	2.77177	15.2843	79.802	0.360401	-1.47233	down
GO:0036159	inner dynein arm assembly	biological_process	9	0.146722	ENSGALG00000007841	ENSGALG00000007841	dynein heavy chain 7, axonemal [Gallus gallus]	0.438246	0.453173	0.478062	0.0811703	0.662955	1.19509	0.706838	1.13494	0.392086	-1.35076	down
GO:0004709	MAP kinase kinase kinase activity	molecular_function	9	0.146722	ENSGALG00000015822	ENSGALG00000015822	MAP3K7 C-terminal-like protein isoform X1 [Gallus gallus];PREDICTED: MAP3K7 C-terminal-like protein isoform X1 [Coturnix japonica]	3.74319	4.25723	3.17897	4.59746	3.57412	0.685372	1.8076	0.79848	2.29797	1.20036	up
GO:0005528	FK506 binding	molecular_function	6	0.146722	ENSGALG00000017652	TTC9	tetratricopeptide repeat protein 9A [Gallus gallus]	1.52033	0.62614	1.11554	0.795527	0.590428	0.436144	0.309093	0.637733	2.05612	1.03992	up
GO:0070328	triglyceride homeostasis	biological_process	9	0.146722	ENSGALG00000010978	ANGPTL3	angiopoietin-related protein 3 precursor [Gallus gallus]	4.20929	13.0097	2.84696	16.1961	1.89413	6.78087	4.11516	2.03022	2.44676	1.29088	up
GO:0035774	positive regulation of insulin secretion involved in cellular response to glucose stimulus	biological_process	12	0.146722	ENSGALG00000036527	SYBU	syntabulin isoform X1 [Gallus gallus]	0.832045	1.14661	2.11658	0.749911	1.65808	4.5093	2.85726	2.41121	0.423681	-1.23895	down
GO:0048747	muscle fiber development	biological_process	8	0.146722	ENSGALG00000014261	UCHL1	ubiquitin carboxyl-terminal hydrolase isozyme L1 [Gallus gallus]	0.931283	2.17185	1.25308	13.0195	1.88216	1.81485	0.534594	1.8028	2.87945	1.52579	up
GO:0010507	negative regulation of autophagy	biological_process	9	0.146722	ENSGALG00000011299	KIF25	kinesin-like protein KIF25 [Gallus gallus]	0.149353	0.147066	0.304136	0.297931	0.737942	0.761526	0.214518	1.35923	0.292361	-1.77418	down
GO:0045332	phospholipid translocation	biological_process	9	0.146722	ENSGALG00000001662	ATP10B	probable phospholipid-transporting ATPase VB isoform X1 [Gallus gallus];probable phospholipid-transporting ATPase VB isoform X2 [Gallus gallus]	0.132555	0.295286	0.520656	0.254956	0.15037	0.0001	0.00935255	0.0001	7.5252	2.91173	up
GO:0010765	positive regulation of sodium ion transport	biological_process	10	0.146722	ENSGALG00000049891	GPD1	glycerol-3-phosphate dehydrogenase 1 [Gallus gallus]	9.07315	17.3378	15.8408	25.0328	6.32658	14.2517	3.30665	1.67284	2.63265	1.39651	up
GO:0008053	mitochondrial fusion	biological_process	7	0.146722	ENSGALG00000006511	BCL2A1	bcl-2-related protein A1 [Gallus gallus]	4.36419	2.6536	3.40137	5.14364	4.03001	9.4211	3.47238	15.7609	0.476154	-1.0705	down
GO:0008536	Ran GTPase binding	molecular_function	9	0.151905	ENSGALG00000040205	ENSGALG00000040205	LOW QUALITY PROTEIN: ran-binding protein 17 [Gallus gallus]	0.835821	0.268794	1.41064	0.215158	0.455337	0.04852	0.0001	0.272467	3.51665	1.8142	up
GO:0008536	Ran GTPase binding	molecular_function	9	0.151905	ENSGALG00000046960	ENSGALG00000046960	E3 SUMO-protein ligase RanBP2-like isoform X28 [Gallus gallus];E3 SUMO-protein ligase RanBP2-like isoform X9 [Gallus gallus];LIM and senescent cell antigen-like-containing domain protein 1 isoform X2 [Carlito syrichta]	0.186369	0.788189	0.263496	0.280795	0.917632	0.652429	0.519951	1.96797	0.374287	-1.41778	down
GO:0005741	mitochondrial outer membrane	cellular_component	6	0.151905	ENSGALG00000006511	BCL2A1	bcl-2-related protein A1 [Gallus gallus]	4.36419	2.6536	3.40137	5.14364	4.03001	9.4211	3.47238	15.7609	0.476154	-1.0705	down
GO:0005741	mitochondrial outer membrane	cellular_component	6	0.151905	ENSGALG00000016456	LPIN1	phosphatidate phosphatase LPIN1 isoform X6 [Gallus gallus];phosphatidate phosphatase LPIN1 isoform X1 [Gallus gallus];phosphatidate phosphatase LPIN1 isoform X5 [Gallus gallus];phosphatidate phosphatase LPIN1 isoform X3 [Gallus gallus]	12.3253	1.78448	1.11345	6.27604	2.13471	1.98318	1.02676	3.40456	2.51477	1.33042	up
GO:0032588	trans-Golgi network membrane	cellular_component	8	0.157078	ENSGALG00000011646	PLD4	phospholipase D4 isoform X1 [Gallus gallus]	0.374132	0.52561	0.563363	0.433201	1.25181	0.987119	0.710061	1.14749	0.462911	-1.11119	down
GO:0048814	regulation of dendrite morphogenesis	biological_process	9	0.157078	ENSGALG00000010697	SEMA4D	semaphorin-4D isoform X1 [Gallus gallus];semaphorin-4D isoform X3 [Gallus gallus];semaphorin-4D isoform X4 [Gallus gallus]	0.444283	0.830632	0.3608	0.323048	1.46632	1.07782	1.8389	3.32725	0.254045	-1.97684	down
GO:0033116	endoplasmic reticulum-Golgi intermediate compartment membrane	cellular_component	6	0.157078	ENSGALG00000033520	DCSTAMP	dendritic cell-specific transmembrane protein [Gallus gallus]	0.350459	4.46913	0.284178	0.525554	0.186183	0.213388	0.454189	0.612398	3.8395	1.94092	up
GO:0038191	neuropilin binding	molecular_function	6	0.157078	ENSGALG00000010697	SEMA4D	semaphorin-4D isoform X1 [Gallus gallus];semaphorin-4D isoform X3 [Gallus gallus];semaphorin-4D isoform X4 [Gallus gallus]	0.444283	0.830632	0.3608	0.323048	1.46632	1.07782	1.8389	3.32725	0.254045	-1.97684	down
GO:0010800	positive regulation of peptidyl-threonine phosphorylation	biological_process	11	0.157078	ENSGALG00000006110	PLK1	serine/threonine-protein kinase PLK1 [Gallus gallus]	0.288722	0.509046	0.343146	0.326873	0.587442	1.20018	0.49029	0.767793	0.481921	-1.05313	down
GO:0001837	epithelial to mesenchymal transition	biological_process	7	0.157078	ENSGALG00000009612	TGFB2	transforming growth factor beta-2 precursor [Gallus gallus]	0.146159	0.40896	0.173944	0.290913	0.086979	0.208241	0.022848	0.040832	2.84195	1.50688	up
GO:0004993	G-protein coupled serotonin receptor activity	molecular_function	8	0.157078	ENSGALG00000000820	ENSGALG00000000820	5-hydroxytryptamine receptor 1D [Gallus gallus]	0.833908	1.65875	2.23685	0.404914	3.43897	3.95379	4.12585	4.20235	0.326597	-1.61442	down
GO:0007187	G-protein coupled receptor signaling pathway, coupled to cyclic nucleotide second messenger	biological_process	6	0.157078	ENSGALG00000010139	SSTR1	somatostatin receptor type 1 [Gallus gallus]	19.5308	53.8586	14.1874	14.9399	17.8364	24.4897	3.12175	2.31695	2.14628	1.10184	up
GO:0036342	post-anal tail morphogenesis	biological_process	5	0.157078	ENSGALG00000011489	TBXT	brachyury protein [Gallus gallus]	0.163233	0.105068	0.129505	0.032014	0.369653	1.26476	0.181673	0.494315	0.186037	-2.42634	down
GO:0055010	ventricular cardiac muscle tissue morphogenesis	biological_process	8	0.157078	ENSGALG00000005448	MYL3	myosin light chain 1, cardiac muscle isoform X1 [Gallus gallus]	0.407039	0.0168378	0.286685	0.549792	0.0213576	0.218225	0.0001	0.0001	5.25622	2.39403	up
GO:0045065	cytotoxic T cell differentiation	biological_process	9	0.157078	ENSGALG00000038559	CD8A	T-cell surface glycoprotein CD8 alpha chain isoform X1 [Gallus gallus];CD8 alpha chain precursor [Gallus gallus]	1.1419	1.81501	1.22953	1.24516	2.294	4.61983	1.46017	4.334	0.427416	-1.22629	down
GO:0004869	cysteine-type endopeptidase inhibitor activity	molecular_function	8	0.157078	ENSGALG00000014412	CSTA	cystatin-A [Gallus gallus]	2.51519	6.45893	3.49913	4.98997	1.49263	2.89639	1.06457	2.87403	2.09702	1.06834	up
GO:0031463	Cul3-RING ubiquitin ligase complex	cellular_component	7	0.1604	ENSGALG00000042419	KCTD17	hypothetical protein CIB84_007208 [Bambusicola thoracicus];PREDICTED: BTB/POZ domain-containing protein KCTD17 isoform X2 [Coturnix japonica]	0.603079	0.816275	0.997701	1.17533	1.62392	1.54009	1.88693	2.32632	0.486955	-1.03814	down
GO:0031463	Cul3-RING ubiquitin ligase complex	cellular_component	7	0.1604	ENSGALG00000047720	KLHDC7A	kelch domain-containing protein 7A [Gallus gallus]	3.44122	4.24726	7.22315	1.8592	1.22602	3.40491	2.07603	1.37191	2.07589	1.05373	up
GO:0005178	integrin binding	molecular_function	6	0.1604	ENSGALG00000006751	THY1	hypothetical protein ASZ78_004416 [Callipepla squamata]	0.241158	0.188998	0.262718	0.218729	0.646496	0.695791	0.246742	0.389058	0.460851	-1.11763	down
GO:0005178	integrin binding	molecular_function	6	0.1604	ENSGALG00000010978	ANGPTL3	angiopoietin-related protein 3 precursor [Gallus gallus]	4.20929	13.0097	2.84696	16.1961	1.89413	6.78087	4.11516	2.03022	2.44676	1.29088	up
GO:0043065	positive regulation of apoptotic process	biological_process	9	0.160838	ENSGALG00000003323	NECAB2	oxidative stress-induced growth inhibitor 1 [Gallus gallus];hypothetical protein CIB84_004535 [Bambusicola thoracicus];PREDICTED: N-terminal EF-hand calcium-binding protein 2 isoform X1 [Bos indicus]	3.85147	11.5598	12.4071	5.95551	12.0265	29.0154	12.7318	16.0839	0.483467	-1.04851	down
GO:0043065	positive regulation of apoptotic process	biological_process	9	0.160838	ENSGALG00000004980	KCNMA1	PREDICTED: calcium-activated potassium channel subunit alpha-1 isoform X8 [Meleagris gallopavo];calcium-activated potassium channel subunit alpha-1 isoform X35 [Gallus gallus];calcium-activated potassium channel subunit alpha-1 isoform X29 [Gallus gallus];PREDICTED: calcium-activated potassium channel subunit alpha-1 isoform X24 [Coturnix japonica];calcium-activated potassium channel subunit alph…	1.04796	1.27055	1.54155	0.317121	2.5497	3.31068	1.96121	2.00645	0.425026	-1.23438	down
GO:0043065	positive regulation of apoptotic process	biological_process	9	0.160838	ENSGALG00000006511	BCL2A1	bcl-2-related protein A1 [Gallus gallus]	4.36419	2.6536	3.40137	5.14364	4.03001	9.4211	3.47238	15.7609	0.476154	-1.0705	down
GO:0030424	axon	cellular_component	6	0.163769	ENSGALG00000008085	NEFH	neurofilament heavy polypeptide [Gallus gallus]	0.219597	0.176427	0.301353	0.087752	0.694478	0.189703	0.427654	0.65784	0.398608	-1.32696	down
GO:0030424	axon	cellular_component	6	0.163769	ENSGALG00000009612	TGFB2	transforming growth factor beta-2 precursor [Gallus gallus]	0.146159	0.40896	0.173944	0.290913	0.086979	0.208241	0.022848	0.040832	2.84195	1.50688	up
GO:0030424	axon	cellular_component	6	0.163769	ENSGALG00000011319	ADGRL3	adhesion G protein-coupled receptor L3 isoform X1 [Gallus gallus];adhesion G protein-coupled receptor L3 isoform X9 [Gallus gallus];adhesion G protein-coupled receptor L3 isoform X5 [Gallus gallus];adhesion G protein-coupled receptor L3 isoform X3 [Numida meleagris];adhesion G protein-coupled receptor L3 isoform X4 [Gallus gallus];adhesion G protein-coupled receptor L3 isoform X10 [Gallus gallus]…	0.092204	0.56378	0.178342	0.289801	0.124844	0.140036	0.086577	0.114531	2.41235	1.27044	up
GO:0045766	positive regulation of angiogenesis	biological_process	8	0.164679	ENSGALG00000010978	ANGPTL3	angiopoietin-related protein 3 precursor [Gallus gallus]	4.20929	13.0097	2.84696	16.1961	1.89413	6.78087	4.11516	2.03022	2.44676	1.29088	up
GO:0045766	positive regulation of angiogenesis	biological_process	8	0.164679	ENSGALG00000013218	C3AR1	C3a anaphylatoxin chemotactic receptor [Gallus gallus]	1.74727	2.52777	4.193	0.720651	3.57792	8.77015	2.83646	4.91687	0.457117	-1.12937	down
GO:0071392	cellular response to estradiol stimulus	biological_process	7	0.167308	ENSGALG00000010139	SSTR1	somatostatin receptor type 1 [Gallus gallus]	19.5308	53.8586	14.1874	14.9399	17.8364	24.4897	3.12175	2.31695	2.14628	1.10184	up
GO:0030316	osteoclast differentiation	biological_process	8	0.167308	ENSGALG00000033520	DCSTAMP	dendritic cell-specific transmembrane protein [Gallus gallus]	0.350459	4.46913	0.284178	0.525554	0.186183	0.213388	0.454189	0.612398	3.8395	1.94092	up
GO:0018149	peptide cross-linking	biological_process	9	0.167308	ENSGALG00000014412	CSTA	cystatin-A [Gallus gallus]	2.51519	6.45893	3.49913	4.98997	1.49263	2.89639	1.06457	2.87403	2.09702	1.06834	up
GO:0031572	G2 DNA damage checkpoint	biological_process	8	0.167308	ENSGALG00000006110	PLK1	serine/threonine-protein kinase PLK1 [Gallus gallus]	0.288722	0.509046	0.343146	0.326873	0.587442	1.20018	0.49029	0.767793	0.481921	-1.05313	down
GO:0071353	cellular response to interleukin-4	biological_process	8	0.167308	ENSGALG00000033520	DCSTAMP	dendritic cell-specific transmembrane protein [Gallus gallus]	0.350459	4.46913	0.284178	0.525554	0.186183	0.213388	0.454189	0.612398	3.8395	1.94092	up
GO:0002931	response to ischemia	biological_process	5	0.167308	ENSGALG00000014261	UCHL1	ubiquitin carboxyl-terminal hydrolase isozyme L1 [Gallus gallus]	0.931283	2.17185	1.25308	13.0195	1.88216	1.81485	0.534594	1.8028	2.87945	1.52579	up
GO:0061178	regulation of insulin secretion involved in cellular response to glucose stimulus	biological_process	6	0.167308	ENSGALG00000036527	SYBU	syntabulin isoform X1 [Gallus gallus]	0.832045	1.14661	2.11658	0.749911	1.65808	4.5093	2.85726	2.41121	0.423681	-1.23895	down
GO:0010575	positive regulation of vascular endothelial growth factor production	biological_process	8	0.167308	ENSGALG00000013218	C3AR1	C3a anaphylatoxin chemotactic receptor [Gallus gallus]	1.74727	2.52777	4.193	0.720651	3.57792	8.77015	2.83646	4.91687	0.457117	-1.12937	down
GO:0060048	cardiac muscle contraction	biological_process	8	0.167308	ENSGALG00000005448	MYL3	myosin light chain 1, cardiac muscle isoform X1 [Gallus gallus]	0.407039	0.0168378	0.286685	0.549792	0.0213576	0.218225	0.0001	0.0001	5.25622	2.39403	up
GO:0004012	phospholipid-translocating ATPase activity	molecular_function	6	0.167308	ENSGALG00000001662	ATP10B	probable phospholipid-transporting ATPase VB isoform X1 [Gallus gallus];probable phospholipid-transporting ATPase VB isoform X2 [Gallus gallus]	0.132555	0.295286	0.520656	0.254956	0.15037	0.0001	0.00935255	0.0001	7.5252	2.91173	up
GO:0048663	neuron fate commitment	biological_process	6	0.167308	ENSGALG00000009612	TGFB2	transforming growth factor beta-2 precursor [Gallus gallus]	0.146159	0.40896	0.173944	0.290913	0.086979	0.208241	0.022848	0.040832	2.84195	1.50688	up
GO:0009888	tissue development	biological_process	5	0.167308	ENSGALG00000017046	POSTN	periostin isoform X6 [Gallus gallus];periostin isoform X2 [Gallus gallus];periostin isoform X3 [Gallus gallus];periostin isoform X5 [Gallus gallus];periostin precursor [Gallus gallus];periostin isoform X1 [Gallus gallus];periostin isoform X3 [Numida meleagris]	2.01076	2.11678	0.975484	1.31462	4.31095	3.46922	2.9874	2.50322	0.483592	-1.04814	down
GO:0060317	cardiac epithelial to mesenchymal transition	biological_process	8	0.167308	ENSGALG00000009612	TGFB2	transforming growth factor beta-2 precursor [Gallus gallus]	0.146159	0.40896	0.173944	0.290913	0.086979	0.208241	0.022848	0.040832	2.84195	1.50688	up
GO:2000134	negative regulation of G1/S transition of mitotic cell cycle	biological_process	10	0.177415	ENSGALG00000026137	CDKN2B	cyclin-dependent kinase 4 inhibitor B [Gallus gallus]	0.629656	1.64342	0.878889	3.78171	2.08546	6.1216	2.25173	8.3153	0.369321	-1.43705	down
GO:0032720	negative regulation of tumor necrosis factor production	biological_process	9	0.177415	ENSGALG00000007001	TLR4	TLR4 [Gallus gallus]	1.37889	1.33005	1.97717	0.34901	1.9778	4.63846	2.18474	2.38593	0.450089	-1.15172	down
GO:0009395	phospholipid catabolic process	biological_process	8	0.177415	ENSGALG00000010978	ANGPTL3	angiopoietin-related protein 3 precursor [Gallus gallus]	4.20929	13.0097	2.84696	16.1961	1.89413	6.78087	4.11516	2.03022	2.44676	1.29088	up
GO:0030131	clathrin adaptor complex	cellular_component	7	0.177415	ENSGALG00000053784	ENSGALG00000053784	AP-4 complex subunit beta-1 isoform X2 [Gallus gallus]	0.64982	0.641113	0.631975	0.646511	1.73503	0.908116	1.06391	1.60389	0.483797	-1.04753	down
GO:0042056	chemoattractant activity	molecular_function	7	0.177415	ENSGALG00000027716	ENSGALG00000027716	serum amyloid A protein [Gallus gallus]	22.1215	30.2194	23.4766	18.7178	48.8501	613.1	80.7257	69.4817	0.1164	-3.10283	down
GO:0016529	sarcoplasmic reticulum	cellular_component	7	0.177415	ENSGALG00000052526	ENSGALG00000052526	LOW QUALITY PROTEIN: junctophilin-2 [Gallus gallus]	1.11525	1.29646	0.160671	0.188192	2.50237	5.71776	0.678545	4.45823	0.206678	-2.27455	down
GO:0006909	phagocytosis	biological_process	7	0.177415	ENSGALG00000011646	PLD4	phospholipase D4 isoform X1 [Gallus gallus]	0.374132	0.52561	0.563363	0.433201	1.25181	0.987119	0.710061	1.14749	0.462911	-1.11119	down
GO:0002040	sprouting angiogenesis	biological_process	6	0.177415	ENSGALG00000041299	E2F8	transcription factor E2F8 isoform X1 [Gallus gallus]	0.071889	0.265974	0.211637	0.316614	0.490274	0.543823	0.432936	0.443949	0.45323	-1.14169	down
GO:0042923	neuropeptide binding	molecular_function	6	0.177415	ENSGALG00000010139	SSTR1	somatostatin receptor type 1 [Gallus gallus]	19.5308	53.8586	14.1874	14.9399	17.8364	24.4897	3.12175	2.31695	2.14628	1.10184	up
GO:0098609	cell-cell adhesion	biological_process	5	0.177415	ENSGALG00000011319	ADGRL3	adhesion G protein-coupled receptor L3 isoform X1 [Gallus gallus];adhesion G protein-coupled receptor L3 isoform X9 [Gallus gallus];adhesion G protein-coupled receptor L3 isoform X5 [Gallus gallus];adhesion G protein-coupled receptor L3 isoform X3 [Numida meleagris];adhesion G protein-coupled receptor L3 isoform X4 [Gallus gallus];adhesion G protein-coupled receptor L3 isoform X10 [Gallus gallus]…	0.092204	0.56378	0.178342	0.289801	0.124844	0.140036	0.086577	0.114531	2.41235	1.27044	up
GO:0002027	regulation of heart rate	biological_process	9	0.177415	ENSGALG00000049891	GPD1	glycerol-3-phosphate dehydrogenase 1 [Gallus gallus]	9.07315	17.3378	15.8408	25.0328	6.32658	14.2517	3.30665	1.67284	2.63265	1.39651	up
GO:0007062	sister chromatid cohesion	biological_process	5	0.177415	ENSGALG00000036892	BUB1B	mitotic checkpoint serine/threonine-protein kinase BUB1 beta [Gallus gallus]	0.227487	0.146029	0.092624	0.129116	0.379488	0.720043	0.227587	0.392421	0.346172	-1.53044	down
GO:0043393	regulation of protein binding	biological_process	6	0.177415	ENSGALG00000006110	PLK1	serine/threonine-protein kinase PLK1 [Gallus gallus]	0.288722	0.509046	0.343146	0.326873	0.587442	1.20018	0.49029	0.767793	0.481921	-1.05313	down
GO:0005623	cell	cellular_component	3	0.181683	ENSGALG00000000318	CSRP1	Cysteine and glycine-rich protein 1, partial [Anas platyrhynchos]	27.6279	11.1306	9.63659	9.08476	24.1646	14.6537	38.9181	37.7965	0.49752	-1.00717	down
GO:0005623	cell	cellular_component	3	0.181683	ENSGALG00000006751	THY1	hypothetical protein ASZ78_004416 [Callipepla squamata]	0.241158	0.188998	0.262718	0.218729	0.646496	0.695791	0.246742	0.389058	0.460851	-1.11763	down
GO:0005623	cell	cellular_component	3	0.181683	ENSGALG00000010293	RBP	riboflavin-binding protein, partial [Gallus gallus]	2.93597	4.97701	6.8279	3.84537	4.10199	2.82486	0.510249	0.973977	2.20974	1.14387	up
GO:0007205	protein kinase C-activating G-protein coupled receptor signaling pathway	biological_process	6	0.1874	ENSGALG00000003841	ENSGALG00000003841	diacylglycerol kinase delta isoform X2 [Gallus gallus]	0.02841	0.052519	0.041746	0.076976	0.096109	0.141277	0.079843	0.128724	0.447695	-1.15941	down
GO:0051443	positive regulation of ubiquitin-protein transferase activity	biological_process	12	0.1874	ENSGALG00000006110	PLK1	serine/threonine-protein kinase PLK1 [Gallus gallus]	0.288722	0.509046	0.343146	0.326873	0.587442	1.20018	0.49029	0.767793	0.481921	-1.05313	down
GO:0051291	protein heterooligomerization	biological_process	8	0.1874	ENSGALG00000004254	TMEM120B	transmembrane protein 120B isoform X1 [Gallus gallus];transmembrane protein 120B [Gallus gallus]	0.753961	0.402104	0.706812	0.372909	1.06783	0.683199	1.56274	1.20134	0.495179	-1.01398	down
GO:0030705	cytoskeleton-dependent intracellular transport	biological_process	7	0.1874	ENSGALG00000012462	KIF5C	kinesin heavy chain [Gallus gallus]	0.346545	0.308894	0.197377	0.262304	0.479348	1.00683	0.424636	0.685637	0.429479	-1.21934	down
GO:0034097	response to cytokine	biological_process	6	0.1874	ENSGALG00000031794	PDCD1LG2	programmed cell death 1 ligand 1 isoform X1 [Gallus gallus];programmed cell death 1 ligand 1 isoform X3 [Gallus gallus]	1.42763	1.14861	1.19074	0.549327	2.41562	3.981	0.879063	1.71404	0.480137	-1.05848	down
GO:0043531	ADP binding	molecular_function	9	0.1874	ENSGALG00000016313	GCLC	glutamate--cysteine ligase catalytic subunit [Gallus gallus]	10.3317	12.0949	16.5105	15.6332	28.3682	16.4539	25.9134	50.1279	0.451503	-1.14719	down
GO:0043525	positive regulation of neuron apoptotic process	biological_process	10	0.1874	ENSGALG00000009612	TGFB2	transforming growth factor beta-2 precursor [Gallus gallus]	0.146159	0.40896	0.173944	0.290913	0.086979	0.208241	0.022848	0.040832	2.84195	1.50688	up
GO:0050714	positive regulation of protein secretion	biological_process	10	0.1874	ENSGALG00000009612	TGFB2	transforming growth factor beta-2 precursor [Gallus gallus]	0.146159	0.40896	0.173944	0.290913	0.086979	0.208241	0.022848	0.040832	2.84195	1.50688	up
GO:0019915	lipid storage	biological_process	5	0.1874	ENSGALG00000010978	ANGPTL3	angiopoietin-related protein 3 precursor [Gallus gallus]	4.20929	13.0097	2.84696	16.1961	1.89413	6.78087	4.11516	2.03022	2.44676	1.29088	up
GO:0043491	protein kinase B signaling	biological_process	6	0.1874	ENSGALG00000008257	MERTK	tyrosine-protein kinase Mer precursor [Gallus gallus]	8.16947	8.52775	10.4135	2.32944	14.1042	23.1138	10.2798	14.0112	0.478631	-1.06301	down
GO:0003333	amino acid transmembrane transport	biological_process	11	0.1874	ENSGALG00000004729	SLC7A10	asc-type amino acid transporter 1 isoform X2 [Gallus gallus]	1.81979	1.64624	2.17534	1.23368	4.20418	4.50571	3.78183	2.70929	0.452276	-1.14472	down
GO:0097192	extrinsic apoptotic signaling pathway in absence of ligand	biological_process	6	0.1874	ENSGALG00000006511	BCL2A1	bcl-2-related protein A1 [Gallus gallus]	4.36419	2.6536	3.40137	5.14364	4.03001	9.4211	3.47238	15.7609	0.476154	-1.0705	down
GO:0002456	T cell mediated immunity	biological_process	7	0.1874	ENSGALG00000038559	CD8A	T-cell surface glycoprotein CD8 alpha chain isoform X1 [Gallus gallus];CD8 alpha chain precursor [Gallus gallus]	1.1419	1.81501	1.22953	1.24516	2.294	4.61983	1.46017	4.334	0.427416	-1.22629	down
GO:0046835	carbohydrate phosphorylation	biological_process	8	0.1874	ENSGALG00000040369	PFKFB3	6-phosphofructo-2-kinase/fructose-2,6-bisphosphatase 3 isoform X5 [Numida meleagris];PREDICTED: 6-phosphofructo-2-kinase/fructose-2,6-bisphosphatase 3 isoform X4 [Corvus brachyrhynchos];PREDICTED: 6-phosphofructo-2-kinase/fructose-2,6-bisphosphatase 3 isoform X1 [Corvus brachyrhynchos];6-phosphofructo-2-kinase/fructose-2,6-bisphosphatase 3 isoform X1 [Numida meleagris]	1.96377	1.52727	1.53133	0.877324	6.41132	3.11761	2.41938	3.64482	0.378352	-1.4022	down
GO:0030217	T cell differentiation	biological_process	8	0.1874	ENSGALG00000007669	EGR1	early growth response protein 1 [Numida meleagris]	16.8881	6.92131	10.061	4.72664	9.23675	2.77177	15.2843	79.802	0.360401	-1.47233	down
GO:0042177	negative regulation of protein catabolic process	biological_process	8	0.1874	ENSGALG00000027415	GRIN2C	glutamate receptor ionotropic, NMDA 2C isoform X3 [Gallus gallus]	0.727761	0.348684	0.192189	0.834939	0.280713	1.93856	1.44417	2.01325	0.370563	-1.43221	down
GO:0060349	bone morphogenesis	biological_process	6	0.1874	ENSGALG00000011489	TBXT	brachyury protein [Gallus gallus]	0.163233	0.105068	0.129505	0.032014	0.369653	1.26476	0.181673	0.494315	0.186037	-2.42634	down
GO:0043552	positive regulation of phosphatidylinositol 3-kinase activity	biological_process	10	0.1874	ENSGALG00000028256	CCL19	C-C motif chemokine 19 precursor [Gallus gallus]	4.95693	3.83114	4.94113	5.1257	5.68861	14.9287	6.63968	12.2563	0.477179	-1.0674	down
GO:0045429	positive regulation of nitric oxide biosynthetic process	biological_process	9	0.1874	ENSGALG00000007001	TLR4	TLR4 [Gallus gallus]	1.37889	1.33005	1.97717	0.34901	1.9778	4.63846	2.18474	2.38593	0.450089	-1.15172	down
GO:0005212	structural constituent of eye lens	molecular_function	4	0.1874	ENSGALG00000002558	ASL1	delta-1 crystallin [Gallus gallus];delta-1 crystallin isoform X1 [Gallus gallus]	0.398802	0.364719	0.274039	0.368313	0.941033	0.503169	0.538752	0.942744	0.480526	-1.05731	down
GO:0005234	extracellularly glutamate-gated ion channel activity	molecular_function	10	0.1874	ENSGALG00000027415	GRIN2C	glutamate receptor ionotropic, NMDA 2C isoform X3 [Gallus gallus]	0.727761	0.348684	0.192189	0.834939	0.280713	1.93856	1.44417	2.01325	0.370563	-1.43221	down
GO:0016324	apical plasma membrane	cellular_component	5	0.187768	ENSGALG00000004980	KCNMA1	PREDICTED: calcium-activated potassium channel subunit alpha-1 isoform X8 [Meleagris gallopavo];calcium-activated potassium channel subunit alpha-1 isoform X35 [Gallus gallus];calcium-activated potassium channel subunit alpha-1 isoform X29 [Gallus gallus];PREDICTED: calcium-activated potassium channel subunit alpha-1 isoform X24 [Coturnix japonica];calcium-activated potassium channel subunit alph…	1.04796	1.27055	1.54155	0.317121	2.5497	3.31068	1.96121	2.00645	0.425026	-1.23438	down
GO:0016324	apical plasma membrane	cellular_component	5	0.187768	ENSGALG00000006751	THY1	hypothetical protein ASZ78_004416 [Callipepla squamata]	0.241158	0.188998	0.262718	0.218729	0.646496	0.695791	0.246742	0.389058	0.460851	-1.11763	down
GO:0016324	apical plasma membrane	cellular_component	5	0.187768	ENSGALG00000034294	ATP6V0D2	V-type proton ATPase subunit d 2 [Gallus gallus];V-type proton ATPase subunit d 2 isoform X2 [Zonotrichia albicollis]	0.0001	0.128414	0.610249	0.0284713	0.0733061	3.1814	0.666877	0.24518	0.184132	-2.44119	down
GO:0043209	myelin sheath	cellular_component	4	0.187768	ENSGALG00000006751	THY1	hypothetical protein ASZ78_004416 [Callipepla squamata]	0.241158	0.188998	0.262718	0.218729	0.646496	0.695791	0.246742	0.389058	0.460851	-1.11763	down
GO:0043209	myelin sheath	cellular_component	4	0.187768	ENSGALG00000008085	NEFH	neurofilament heavy polypeptide [Gallus gallus]	0.219597	0.176427	0.301353	0.087752	0.694478	0.189703	0.427654	0.65784	0.398608	-1.32696	down
GO:0043209	myelin sheath	cellular_component	4	0.187768	ENSGALG00000014261	UCHL1	ubiquitin carboxyl-terminal hydrolase isozyme L1 [Gallus gallus]	0.931283	2.17185	1.25308	13.0195	1.88216	1.81485	0.534594	1.8028	2.87945	1.52579	up
GO:0006366	transcription by RNA polymerase II	biological_process	9	0.194049	ENSGALG00000000616	ELF3	ETS-related transcription factor Elf-3 [Gallus gallus]	1.19759	1.03214	2.11237	1.7226	2.65803	3.46443	2.17725	4.05159	0.491017	-1.02616	down
GO:0006366	transcription by RNA polymerase II	biological_process	9	0.194049	ENSGALG00000003670	MAFB	PREDICTED: transcription factor MafB [Aptenodytes forsteri]	6.99057	7.37932	8.45146	1.96766	13.4838	17.1878	8.9229	11.7556	0.482746	-1.05066	down
GO:0006366	transcription by RNA polymerase II	biological_process	9	0.194049	ENSGALG00000007669	EGR1	early growth response protein 1 [Numida meleagris]	16.8881	6.92131	10.061	4.72664	9.23675	2.77177	15.2843	79.802	0.360401	-1.47233	down
GO:0006366	transcription by RNA polymerase II	biological_process	9	0.194049	ENSGALG00000008127	SPI1	transcription factor PU.1 isoform X2 [Gallus gallus]	15.4358	10.5097	12.457	4.07958	20.2289	28.4097	14.9075	25.4314	0.477448	-1.06658	down
GO:0006366	transcription by RNA polymerase II	biological_process	9	0.194049	ENSGALG00000040971	EGR2	E3 SUMO-protein ligase EGR2 [Gallus gallus]	0.218009	0.305467	0.110132	0.368155	0.188247	0.486377	0.893209	0.827412	0.41823	-1.25763	down
GO:0007140	male meiotic nuclear division	biological_process	5	0.197265	ENSGALG00000000516	FANCA	Fanconi anemia group A protein [Gallus gallus]	0.293958	0.306283	0.321341	0.227576	0.067425	0.200099	0.140184	0.144384	2.08146	1.0576	up
GO:0006631	fatty acid metabolic process	biological_process	9	0.197265	ENSGALG00000010978	ANGPTL3	angiopoietin-related protein 3 precursor [Gallus gallus]	4.20929	13.0097	2.84696	16.1961	1.89413	6.78087	4.11516	2.03022	2.44676	1.29088	up
GO:0080025	phosphatidylinositol-3,5-bisphosphate binding	molecular_function	9	0.197265	ENSGALG00000052526	ENSGALG00000052526	LOW QUALITY PROTEIN: junctophilin-2 [Gallus gallus]	1.11525	1.29646	0.160671	0.188192	2.50237	5.71776	0.678545	4.45823	0.206678	-2.27455	down
GO:0033137	negative regulation of peptidyl-serine phosphorylation	biological_process	11	0.197265	ENSGALG00000049891	GPD1	glycerol-3-phosphate dehydrogenase 1 [Gallus gallus]	9.07315	17.3378	15.8408	25.0328	6.32658	14.2517	3.30665	1.67284	2.63265	1.39651	up
GO:0019825	oxygen binding	molecular_function	5	0.197265	ENSGALG00000052243	CYP2C18	cytochrome P450 family 2 subfamily C member 18 [Gallus gallus]	12.6856	54.7285	61.6493	56.8798	1.88069	25.7699	5.07638	6.04721	4.79554	2.26169	up
GO:0061025	membrane fusion	biological_process	6	0.197265	ENSGALG00000033520	DCSTAMP	dendritic cell-specific transmembrane protein [Gallus gallus]	0.350459	4.46913	0.284178	0.525554	0.186183	0.213388	0.454189	0.612398	3.8395	1.94092	up
GO:0097191	extrinsic apoptotic signaling pathway	biological_process	6	0.197265	ENSGALG00000009612	TGFB2	transforming growth factor beta-2 precursor [Gallus gallus]	0.146159	0.40896	0.173944	0.290913	0.086979	0.208241	0.022848	0.040832	2.84195	1.50688	up
GO:0007093	mitotic cell cycle checkpoint	biological_process	5	0.197265	ENSGALG00000036892	BUB1B	mitotic checkpoint serine/threonine-protein kinase BUB1 beta [Gallus gallus]	0.227487	0.146029	0.092624	0.129116	0.379488	0.720043	0.227587	0.392421	0.346172	-1.53044	down
GO:0060079	excitatory postsynaptic potential	biological_process	7	0.197265	ENSGALG00000027415	GRIN2C	glutamate receptor ionotropic, NMDA 2C isoform X3 [Gallus gallus]	0.727761	0.348684	0.192189	0.834939	0.280713	1.93856	1.44417	2.01325	0.370563	-1.43221	down
GO:0006270	DNA replication initiation	biological_process	8	0.197265	ENSGALG00000016676	MCM3	hypothetical protein CIB84_010294, partial [Bambusicola thoracicus];DNA replication licensing factor MCM3 [Gallus gallus]	0.621211	0.398552	0.358937	0.338613	0.80962	1.72817	0.567597	1.08582	0.409742	-1.28721	down
GO:0050890	cognition	biological_process	6	0.197265	ENSGALG00000051101	ENSGALG00000051101	MHC class II alpha chain [Gallus gallus]	13.4091	16.5073	8.53134	11.7999	22.6826	27.2915	44.271	33.2232	0.394197	-1.34301	down
GO:0004523	RNA-DNA hybrid ribonuclease activity	molecular_function	10	0.20397	ENSGALG00000048109	ENSGALG00000048109	uncharacterized protein LOC107051636 [Gallus gallus]	0.076273	0.158071	0.14776	0.375378	0.664056	4.68381	0.303556	0.031177	0.133299	-2.90727	down
GO:0004523	RNA-DNA hybrid ribonuclease activity	molecular_function	10	0.20397	ENSGALG00000054582	ENSGALG00000054582	Pro-Pol-dUTPase polyprotein, partial [Mus musculus]	0.0001	0.03804	0.0001	0.0001	2.88009	0.0001	0.0001	2.22246	0.0075136	-7.05628	down
GO:0016874	ligase activity	molecular_function	4	0.20397	ENSGALG00000014261	UCHL1	ubiquitin carboxyl-terminal hydrolase isozyme L1 [Gallus gallus]	0.931283	2.17185	1.25308	13.0195	1.88216	1.81485	0.534594	1.8028	2.87945	1.52579	up
GO:0016874	ligase activity	molecular_function	4	0.20397	ENSGALG00000040971	EGR2	E3 SUMO-protein ligase EGR2 [Gallus gallus]	0.218009	0.305467	0.110132	0.368155	0.188247	0.486377	0.893209	0.827412	0.41823	-1.25763	down
GO:0004198	calcium-dependent cysteine-type endopeptidase activity	molecular_function	9	0.20701	ENSGALG00000020084	CAPN13	calpain-13 isoform X1 [Gallus gallus]	0.682719	0.434551	0.225243	0.423548	0.281689	14.638	0.102248	1.16759	0.109086	-3.19646	down
GO:0050873	brown fat cell differentiation	biological_process	7	0.20701	ENSGALG00000011190	ENSGALG00000011190	placenta-specific gene 8 protein [Gallus gallus]	13.2641	6.0162	7.01057	7.83459	15.4271	28.2364	12.1394	31.7421	0.389805	-1.35918	down
GO:0030215	semaphorin receptor binding	molecular_function	6	0.20701	ENSGALG00000010697	SEMA4D	semaphorin-4D isoform X1 [Gallus gallus];semaphorin-4D isoform X3 [Gallus gallus];semaphorin-4D isoform X4 [Gallus gallus]	0.444283	0.830632	0.3608	0.323048	1.46632	1.07782	1.8389	3.32725	0.254045	-1.97684	down
GO:0006998	nuclear envelope organization	biological_process	6	0.20701	ENSGALG00000047524	ENSGALG00000047524	poly [ADP-ribose] polymerase 11 isoform X1 [Gallus gallus]	0.021979	2.05886	2.83004	0.083891	0.0001	0.254434	0.107869	0.142594	9.8907	3.30607	up
GO:0015986	ATP synthesis coupled proton transport	biological_process	13	0.20701	ENSGALG00000041091	ATP6	ATP synthase F0 subunit 6 (mitochondrion) [Gallus gallus spadiceus]	1551.88	18544	1032.01	2428.51	1549.76	1675.66	1552.21	1259.53	3.90191	1.96418	up
GO:0017080	sodium channel regulator activity	molecular_function	5	0.20701	ENSGALG00000049891	GPD1	glycerol-3-phosphate dehydrogenase 1 [Gallus gallus]	9.07315	17.3378	15.8408	25.0328	6.32658	14.2517	3.30665	1.67284	2.63265	1.39651	up
GO:0005637	nuclear inner membrane	cellular_component	6	0.20701	ENSGALG00000004254	TMEM120B	transmembrane protein 120B isoform X1 [Gallus gallus];transmembrane protein 120B [Gallus gallus]	0.753961	0.402104	0.706812	0.372909	1.06783	0.683199	1.56274	1.20134	0.495179	-1.01398	down
GO:0005680	anaphase-promoting complex	cellular_component	7	0.20701	ENSGALG00000036892	BUB1B	mitotic checkpoint serine/threonine-protein kinase BUB1 beta [Gallus gallus]	0.227487	0.146029	0.092624	0.129116	0.379488	0.720043	0.227587	0.392421	0.346172	-1.53044	down
GO:0005261	cation channel activity	molecular_function	7	0.20701	ENSGALG00000027415	GRIN2C	glutamate receptor ionotropic, NMDA 2C isoform X3 [Gallus gallus]	0.727761	0.348684	0.192189	0.834939	0.280713	1.93856	1.44417	2.01325	0.370563	-1.43221	down
GO:0070273	phosphatidylinositol-4-phosphate binding	molecular_function	8	0.20701	ENSGALG00000052526	ENSGALG00000052526	LOW QUALITY PROTEIN: junctophilin-2 [Gallus gallus]	1.11525	1.29646	0.160671	0.188192	2.50237	5.71776	0.678545	4.45823	0.206678	-2.27455	down
GO:0003824	catalytic activity	molecular_function	3	0.208403	ENSGALG00000002558	ASL1	delta-1 crystallin [Gallus gallus];delta-1 crystallin isoform X1 [Gallus gallus]	0.398802	0.364719	0.274039	0.368313	0.941033	0.503169	0.538752	0.942744	0.480526	-1.05731	down
GO:0003824	catalytic activity	molecular_function	3	0.208403	ENSGALG00000011646	PLD4	phospholipase D4 isoform X1 [Gallus gallus]	0.374132	0.52561	0.563363	0.433201	1.25181	0.987119	0.710061	1.14749	0.462911	-1.11119	down
GO:0005925	focal adhesion	cellular_component	7	0.208926	ENSGALG00000000318	CSRP1	Cysteine and glycine-rich protein 1, partial [Anas platyrhynchos]	27.6279	11.1306	9.63659	9.08476	24.1646	14.6537	38.9181	37.7965	0.49752	-1.00717	down
GO:0005925	focal adhesion	cellular_component	7	0.208926	ENSGALG00000005086	PLAU	urokinase-type plasminogen activator preproprotein [Gallus gallus]	7.334	2.89214	4.66064	0.960027	5.60784	11.001	7.4474	8.29999	0.489761	-1.02985	down
GO:0005925	focal adhesion	cellular_component	7	0.208926	ENSGALG00000006751	THY1	hypothetical protein ASZ78_004416 [Callipepla squamata]	0.241158	0.188998	0.262718	0.218729	0.646496	0.695791	0.246742	0.389058	0.460851	-1.11763	down
GO:0005925	focal adhesion	cellular_component	7	0.208926	ENSGALG00000008095	KIF23	kinesin-like protein KIF23 isoform X1 [Gallus gallus];kinesin-like protein KIF23 isoform X6 [Gallus gallus];kinesin-like protein KIF23 isoform X5 [Gallus gallus];kinesin-like protein KIF23 isoform X4 [Gallus gallus];kinesin-like protein KIF23 isoform X8 [Gallus gallus]	0.23411	0.123432	0.21328	0.169936	0.493541	0.652255	0.647741	0.549786	0.316114	-1.66148	down
GO:0005925	focal adhesion	cellular_component	7	0.208926	ENSGALG00000016797	FHL2	four and a half LIM domains 2, transcript variant X5, partial [Columba livia];hypothetical protein ASZ78_008213 [Callipepla squamata]	0.18092	0.129313	0.359568	0.164796	0.530511	0.750345	0.244741	0.716462	0.372246	-1.42567	down
GO:0008283	cell proliferation	biological_process	3	0.212607	ENSGALG00000014261	UCHL1	ubiquitin carboxyl-terminal hydrolase isozyme L1 [Gallus gallus]	0.931283	2.17185	1.25308	13.0195	1.88216	1.81485	0.534594	1.8028	2.87945	1.52579	up
GO:0008283	cell proliferation	biological_process	3	0.212607	ENSGALG00000036892	BUB1B	mitotic checkpoint serine/threonine-protein kinase BUB1 beta [Gallus gallus]	0.227487	0.146029	0.092624	0.129116	0.379488	0.720043	0.227587	0.392421	0.346172	-1.53044	down
GO:0008283	cell proliferation	biological_process	3	0.212607	ENSGALG00000041299	E2F8	transcription factor E2F8 isoform X1 [Gallus gallus]	0.071889	0.265974	0.211637	0.316614	0.490274	0.543823	0.432936	0.443949	0.45323	-1.14169	down
GO:0071805	potassium ion transmembrane transport	biological_process	10	0.212847	ENSGALG00000002118	KCNMB1	PREDICTED: calcium-activated potassium channel subunit beta-1 [Meleagris gallopavo];calcium-activated potassium channel subunit beta-1 [Gallus gallus]	3.39178	1.29184	1.41724	0.255029	3.95348	4.6172	2.84623	6.09192	0.363011	-1.46192	down
GO:0071805	potassium ion transmembrane transport	biological_process	10	0.212847	ENSGALG00000004980	KCNMA1	PREDICTED: calcium-activated potassium channel subunit alpha-1 isoform X8 [Meleagris gallopavo];calcium-activated potassium channel subunit alpha-1 isoform X35 [Gallus gallus];calcium-activated potassium channel subunit alpha-1 isoform X29 [Gallus gallus];PREDICTED: calcium-activated potassium channel subunit alpha-1 isoform X24 [Coturnix japonica];calcium-activated potassium channel subunit alph…	1.04796	1.27055	1.54155	0.317121	2.5497	3.31068	1.96121	2.00645	0.425026	-1.23438	down
GO:0002230	positive regulation of defense response to virus by host	biological_process	9	0.212847	ENSGALG00000015925	CGAS	cyclic GMP-AMP synthase [Gallus gallus]	0.666405	0.809076	0.52704	0.32187	1.33451	1.41241	1.32992	1.0053	0.457365	-1.12858	down
GO:0002230	positive regulation of defense response to virus by host	biological_process	9	0.212847	ENSGALG00000030022	FANCL	E3 ubiquitin-protein ligase FANCL [Gallus gallus]	1.21663	3.26794	1.49632	3.49612	0.874941	1.55018	0.513499	1.59176	2.09188	1.0648	up
GO:0031252	cell leading edge	cellular_component	4	0.216638	ENSGALG00000000318	CSRP1	Cysteine and glycine-rich protein 1, partial [Anas platyrhynchos]	27.6279	11.1306	9.63659	9.08476	24.1646	14.6537	38.9181	37.7965	0.49752	-1.00717	down
GO:0016705	oxidoreductase activity, acting on paired donors, with incorporation or reduction of molecular oxygen	molecular_function	5	0.216638	ENSGALG00000047199	ENSGALG00000047199	cytochrome P450 2C9-like [Gallus gallus]	18.9986	64.341	70.9064	66.774	4.1142	32.7996	6.6782	7.41439	4.33318	2.11543	up
GO:0035235	ionotropic glutamate receptor signaling pathway	biological_process	7	0.216638	ENSGALG00000027415	GRIN2C	glutamate receptor ionotropic, NMDA 2C isoform X3 [Gallus gallus]	0.727761	0.348684	0.192189	0.834939	0.280713	1.93856	1.44417	2.01325	0.370563	-1.43221	down
GO:0010634	positive regulation of epithelial cell migration	biological_process	9	0.216638	ENSGALG00000009612	TGFB2	transforming growth factor beta-2 precursor [Gallus gallus]	0.146159	0.40896	0.173944	0.290913	0.086979	0.208241	0.022848	0.040832	2.84195	1.50688	up
GO:0007162	negative regulation of cell adhesion	biological_process	6	0.216638	ENSGALG00000010697	SEMA4D	semaphorin-4D isoform X1 [Gallus gallus];semaphorin-4D isoform X3 [Gallus gallus];semaphorin-4D isoform X4 [Gallus gallus]	0.444283	0.830632	0.3608	0.323048	1.46632	1.07782	1.8389	3.32725	0.254045	-1.97684	down
GO:0032729	positive regulation of interferon-gamma production	biological_process	8	0.216638	ENSGALG00000007001	TLR4	TLR4 [Gallus gallus]	1.37889	1.33005	1.97717	0.34901	1.9778	4.63846	2.18474	2.38593	0.450089	-1.15172	down
GO:0045859	regulation of protein kinase activity	biological_process	10	0.216638	ENSGALG00000006738	CDK5RAP1	CDK5 regulatory subunit-associated protein 1 isoform X1 [Gallus gallus]	22.2934	18.511	21.5076	7.69225	31.2443	45.2277	41.1773	29.2183	0.476649	-1.069	down
GO:0050918	positive chemotaxis	biological_process	6	0.216638	ENSGALG00000027716	ENSGALG00000027716	serum amyloid A protein [Gallus gallus]	22.1215	30.2194	23.4766	18.7178	48.8501	613.1	80.7257	69.4817	0.1164	-3.10283	down
GO:0030199	collagen fibril organization	biological_process	7	0.216638	ENSGALG00000009612	TGFB2	transforming growth factor beta-2 precursor [Gallus gallus]	0.146159	0.40896	0.173944	0.290913	0.086979	0.208241	0.022848	0.040832	2.84195	1.50688	up
GO:0001654	eye development	biological_process	7	0.216638	ENSGALG00000009612	TGFB2	transforming growth factor beta-2 precursor [Gallus gallus]	0.146159	0.40896	0.173944	0.290913	0.086979	0.208241	0.022848	0.040832	2.84195	1.50688	up
GO:0010718	positive regulation of epithelial to mesenchymal transition	biological_process	8	0.216638	ENSGALG00000009612	TGFB2	transforming growth factor beta-2 precursor [Gallus gallus]	0.146159	0.40896	0.173944	0.290913	0.086979	0.208241	0.022848	0.040832	2.84195	1.50688	up
GO:0001502	cartilage condensation	biological_process	4	0.216638	ENSGALG00000009612	TGFB2	transforming growth factor beta-2 precursor [Gallus gallus]	0.146159	0.40896	0.173944	0.290913	0.086979	0.208241	0.022848	0.040832	2.84195	1.50688	up
GO:0000070	mitotic sister chromatid segregation	biological_process	8	0.216638	ENSGALG00000006110	PLK1	serine/threonine-protein kinase PLK1 [Gallus gallus]	0.288722	0.509046	0.343146	0.326873	0.587442	1.20018	0.49029	0.767793	0.481921	-1.05313	down
GO:0009966	regulation of signal transduction	biological_process	7	0.216638	ENSGALG00000007028	ENSGALG00000007028	connector enhancer of kinase suppressor of ras 2-like [Gallus gallus];PREDICTED: connector enhancer of kinase suppressor of ras 2-like isoform X2 [Meleagris gallopavo]	0.385563	0.244969	0.179797	0.110283	0.5696	0.384645	0.388436	0.676021	0.456042	-1.13276	down
GO:0006278	RNA-dependent DNA biosynthetic process	biological_process	9	0.217299	ENSGALG00000048109	ENSGALG00000048109	uncharacterized protein LOC107051636 [Gallus gallus]	0.076273	0.158071	0.14776	0.375378	0.664056	4.68381	0.303556	0.031177	0.133299	-2.90727	down
GO:0006278	RNA-dependent DNA biosynthetic process	biological_process	9	0.217299	ENSGALG00000048658	ENSGALG00000048658	PREDICTED: uncharacterized protein LOC106885910 [Calidris pugnax]	0.006683	0.034601	0.129477	0.011222	0.022378	0.927291	0.535587	0.33019	0.100241	-3.31845	down
GO:0043066	negative regulation of apoptotic process	biological_process	9	0.219954	ENSGALG00000006110	PLK1	serine/threonine-protein kinase PLK1 [Gallus gallus]	0.288722	0.509046	0.343146	0.326873	0.587442	1.20018	0.49029	0.767793	0.481921	-1.05313	down
GO:0043066	negative regulation of apoptotic process	biological_process	9	0.219954	ENSGALG00000006511	BCL2A1	bcl-2-related protein A1 [Gallus gallus]	4.36419	2.6536	3.40137	5.14364	4.03001	9.4211	3.47238	15.7609	0.476154	-1.0705	down
GO:0043066	negative regulation of apoptotic process	biological_process	9	0.219954	ENSGALG00000011190	ENSGALG00000011190	placenta-specific gene 8 protein [Gallus gallus]	13.2641	6.0162	7.01057	7.83459	15.4271	28.2364	12.1394	31.7421	0.389805	-1.35918	down
GO:0043066	negative regulation of apoptotic process	biological_process	9	0.219954	ENSGALG00000016797	FHL2	four and a half LIM domains 2, transcript variant X5, partial [Columba livia];hypothetical protein ASZ78_008213 [Callipepla squamata]	0.18092	0.129313	0.359568	0.164796	0.530511	0.750345	0.244741	0.716462	0.372246	-1.42567	down
GO:0060325	face morphogenesis	biological_process	5	0.226149	ENSGALG00000009612	TGFB2	transforming growth factor beta-2 precursor [Gallus gallus]	0.146159	0.40896	0.173944	0.290913	0.086979	0.208241	0.022848	0.040832	2.84195	1.50688	up
GO:0015035	protein disulfide oxidoreductase activity	molecular_function	7	0.226149	ENSGALG00000027483	GLRX	glutaredoxin-1 [Gallus gallus]	43.5911	102.938	49.1205	64.646	16.869	30.782	31.7563	34.1885	2.29141	1.19624	up
GO:0002088	lens development in camera-type eye	biological_process	5	0.226149	ENSGALG00000011354	CRYBA2	beta-crystallin A2 [Numida meleagris]	0.0001	0.0001	0.0001	0.0001	1.61573	0.0001	2.97502	0.07502	8.57289e-05	-13.5099	down
GO:0090307	mitotic spindle assembly	biological_process	10	0.226149	ENSGALG00000030597	KIF11	kinesin-like protein KIF11 [Gallus gallus]	0.168167	0.135996	0.076198	0.035549	0.275533	0.434692	0.136359	0.353827	0.346473	-1.52919	down
GO:0046677	response to antibiotic	biological_process	5	0.226149	ENSGALG00000006323	LECT2	myeloid protein 1 precursor [Gallus gallus]	0.125543	36.664	4.40638	1.84269	4.93669	0.98485	0.457866	1.89307	5.20262	2.37924	up
GO:0035987	endodermal cell differentiation	biological_process	6	0.226149	ENSGALG00000035879	ITGA7	integrin alpha-7 isoform X1 [Gallus gallus];integrin alpha-7 isoform X2 [Gallus gallus];integrin alpha-7 isoform X3 [Gallus gallus];integrin alpha-7 isoform X4 [Gallus gallus]	0.274379	0.283574	0.561638	0.299284	0.148307	0.126057	0.144984	0.183131	2.35506	1.23576	up
GO:0003950	NAD+ ADP-ribosyltransferase activity	molecular_function	7	0.226149	ENSGALG00000047524	ENSGALG00000047524	poly [ADP-ribose] polymerase 11 isoform X1 [Gallus gallus]	0.021979	2.05886	2.83004	0.083891	0.0001	0.254434	0.107869	0.142594	9.8907	3.30607	up
GO:0003341	cilium movement	biological_process	6	0.226149	ENSGALG00000007841	ENSGALG00000007841	dynein heavy chain 7, axonemal [Gallus gallus]	0.438246	0.453173	0.478062	0.0811703	0.662955	1.19509	0.706838	1.13494	0.392086	-1.35076	down
GO:0007166	cell surface receptor signaling pathway	biological_process	5	0.228477	ENSGALG00000011319	ADGRL3	adhesion G protein-coupled receptor L3 isoform X1 [Gallus gallus];adhesion G protein-coupled receptor L3 isoform X9 [Gallus gallus];adhesion G protein-coupled receptor L3 isoform X5 [Gallus gallus];adhesion G protein-coupled receptor L3 isoform X3 [Numida meleagris];adhesion G protein-coupled receptor L3 isoform X4 [Gallus gallus];adhesion G protein-coupled receptor L3 isoform X10 [Gallus gallus]…	0.092204	0.56378	0.178342	0.289801	0.124844	0.140036	0.086577	0.114531	2.41235	1.27044	up
GO:0007166	cell surface receptor signaling pathway	biological_process	5	0.228477	ENSGALG00000031794	PDCD1LG2	programmed cell death 1 ligand 1 isoform X1 [Gallus gallus];programmed cell death 1 ligand 1 isoform X3 [Gallus gallus]	1.42763	1.14861	1.19074	0.549327	2.41562	3.981	0.879063	1.71404	0.480137	-1.05848	down
GO:0007166	cell surface receptor signaling pathway	biological_process	5	0.228477	ENSGALG00000038559	CD8A	T-cell surface glycoprotein CD8 alpha chain isoform X1 [Gallus gallus];CD8 alpha chain precursor [Gallus gallus]	1.1419	1.81501	1.22953	1.24516	2.294	4.61983	1.46017	4.334	0.427416	-1.22629	down
GO:0007186	G-protein coupled receptor signaling pathway	biological_process	5	0.230873	ENSGALG00000002329	CCL1	chemokine [Gallus gallus]	2.54695	2.46955	2.19604	3.38929	3.78951	9.79276	1.64251	7.02794	0.476428	-1.06967	down
GO:0007186	G-protein coupled receptor signaling pathway	biological_process	5	0.230873	ENSGALG00000007675	CXCR5	C-X-C chemokine receptor type 5 [Gallus gallus]	0.319216	0.183063	0.141752	0.0001	0.186085	1.83834	0.192125	0.496204	0.237446	-2.07433	down
GO:0007186	G-protein coupled receptor signaling pathway	biological_process	5	0.230873	ENSGALG00000011319	ADGRL3	adhesion G protein-coupled receptor L3 isoform X1 [Gallus gallus];adhesion G protein-coupled receptor L3 isoform X9 [Gallus gallus];adhesion G protein-coupled receptor L3 isoform X5 [Gallus gallus];adhesion G protein-coupled receptor L3 isoform X3 [Numida meleagris];adhesion G protein-coupled receptor L3 isoform X4 [Gallus gallus];adhesion G protein-coupled receptor L3 isoform X10 [Gallus gallus]…	0.092204	0.56378	0.178342	0.289801	0.124844	0.140036	0.086577	0.114531	2.41235	1.27044	up
GO:0007186	G-protein coupled receptor signaling pathway	biological_process	5	0.230873	ENSGALG00000013218	C3AR1	C3a anaphylatoxin chemotactic receptor [Gallus gallus]	1.74727	2.52777	4.193	0.720651	3.57792	8.77015	2.83646	4.91687	0.457117	-1.12937	down
GO:0007186	G-protein coupled receptor signaling pathway	biological_process	5	0.230873	ENSGALG00000014585	ENSGALG00000014585	C-C motif chemokine 3-like 1 [Gallus gallus]	102.343	85.0111	139.365	21.1092	127.66	380.331	143.729	237.984	0.39095	-1.35495	down
GO:0007186	G-protein coupled receptor signaling pathway	biological_process	5	0.230873	ENSGALG00000028256	CCL19	C-C motif chemokine 19 precursor [Gallus gallus]	4.95693	3.83114	4.94113	5.1257	5.68861	14.9287	6.63968	12.2563	0.477179	-1.0674	down
GO:0007186	G-protein coupled receptor signaling pathway	biological_process	5	0.230873	ENSGALG00000042767	LPAR2	lysophosphatidic acid receptor 2 [Gallus gallus]	5.42021	2.73371	1.44831	12.6989	2.21556	2.19187	2.00706	4.54698	2.03451	1.02468	up
GO:0001085	RNA polymerase II transcription factor binding	molecular_function	6	0.235545	ENSGALG00000008127	SPI1	transcription factor PU.1 isoform X2 [Gallus gallus]	15.4358	10.5097	12.457	4.07958	20.2289	28.4097	14.9075	25.4314	0.477448	-1.06658	down
GO:0030163	protein catabolic process	biological_process	7	0.235545	ENSGALG00000010018	CTSEAL	cathepsin E-A-like precursor [Gallus gallus]	6.7087	26.933	5.6975	16.1519	3.36388	3.5813	4.73313	2.40899	3.93908	1.97786	up
GO:0017048	Rho GTPase binding	molecular_function	9	0.235545	ENSGALG00000009825	SRGAP1	SLIT-ROBO Rho GTPase-activating protein 1 [Gallus gallus];SLIT-ROBO Rho GTPase-activating protein 1 isoform X1 [Gallus gallus]	0.747015	4.53496	1.64308	2.47614	1.22775	1.04379	1.1542	0.873682	2.18662	1.1287	up
GO:0048843	negative regulation of axon extension involved in axon guidance	biological_process	9	0.235545	ENSGALG00000010697	SEMA4D	semaphorin-4D isoform X1 [Gallus gallus];semaphorin-4D isoform X3 [Gallus gallus];semaphorin-4D isoform X4 [Gallus gallus]	0.444283	0.830632	0.3608	0.323048	1.46632	1.07782	1.8389	3.32725	0.254045	-1.97684	down
GO:0031648	protein destabilization	biological_process	6	0.235545	ENSGALG00000006110	PLK1	serine/threonine-protein kinase PLK1 [Gallus gallus]	0.288722	0.509046	0.343146	0.326873	0.587442	1.20018	0.49029	0.767793	0.481921	-1.05313	down
GO:0060326	cell chemotaxis	biological_process	6	0.235545	ENSGALG00000027716	ENSGALG00000027716	serum amyloid A protein [Gallus gallus]	22.1215	30.2194	23.4766	18.7178	48.8501	613.1	80.7257	69.4817	0.1164	-3.10283	down
GO:0005509	calcium ion binding	molecular_function	7	0.240441	ENSGALG00000005448	MYL3	myosin light chain 1, cardiac muscle isoform X1 [Gallus gallus]	0.407039	0.0168378	0.286685	0.549792	0.0213576	0.218225	0.0001	0.0001	5.25622	2.39403	up
GO:0005509	calcium ion binding	molecular_function	7	0.240441	ENSGALG00000005805	PLCD1	1-phosphatidylinositol 4,5-bisphosphate phosphodiesterase delta-1 isoform X3 [Gallus gallus];1-phosphatidylinositol 4,5-bisphosphate phosphodiesterase delta-1 isoform X4 [Gallus gallus]	4.31875	2.35087	3.60117	1.61692	6.16938	8.26441	5.04254	6.612	0.455672	-1.13393	down
GO:0005509	calcium ion binding	molecular_function	7	0.240441	ENSGALG00000007841	ENSGALG00000007841	dynein heavy chain 7, axonemal [Gallus gallus]	0.438246	0.453173	0.478062	0.0811703	0.662955	1.19509	0.706838	1.13494	0.392086	-1.35076	down
GO:0005509	calcium ion binding	molecular_function	7	0.240441	ENSGALG00000010258	LTBP2	latent-transforming growth factor beta-binding protein 2 isoform X1 [Gallus gallus];latent-transforming growth factor beta-binding protein 2 isoform X3 [Gallus gallus]	0.0001	0.016749	0.0379774	0.0001	0.0228254	0.165294	0.046201	0.157465	0.140195	-2.83449	down
GO:0005509	calcium ion binding	molecular_function	7	0.240441	ENSGALG00000011319	ADGRL3	adhesion G protein-coupled receptor L3 isoform X1 [Gallus gallus];adhesion G protein-coupled receptor L3 isoform X9 [Gallus gallus];adhesion G protein-coupled receptor L3 isoform X5 [Gallus gallus];adhesion G protein-coupled receptor L3 isoform X3 [Numida meleagris];adhesion G protein-coupled receptor L3 isoform X4 [Gallus gallus];adhesion G protein-coupled receptor L3 isoform X10 [Gallus gallus]…	0.092204	0.56378	0.178342	0.289801	0.124844	0.140036	0.086577	0.114531	2.41235	1.27044	up
GO:0005509	calcium ion binding	molecular_function	7	0.240441	ENSGALG00000020084	CAPN13	calpain-13 isoform X1 [Gallus gallus]	0.682719	0.434551	0.225243	0.423548	0.281689	14.638	0.102248	1.16759	0.109086	-3.19646	down
GO:0005509	calcium ion binding	molecular_function	7	0.240441	ENSGALG00000024272	S100A12	PREDICTED: protein MRP-126 [Meleagris gallopavo]	12.9633	69.4917	15.0501	15.7334	16.6804	4.11573	13.2856	15.374	2.28969	1.19515	up
GO:0005509	calcium ion binding	molecular_function	7	0.240441	ENSGALG00000028560	OC3	uncharacterized protein LOC417943 precursor [Gallus gallus]	0.955319	0.632892	0.473684	0.859963	1.101	4.36777	1.30303	1.77506	0.341864	-1.54851	down
GO:0005509	calcium ion binding	molecular_function	7	0.240441	ENSGALG00000032161	SCUBE2	signal peptide, CUB and EGF-like domain-containing protein 2 isoform X4 [Gallus gallus]	0.071879	0.147105	0.085806	0.058199	0.490929	0.347988	0.135695	0.22685	0.302123	-1.72679	down
GO:0030168	platelet activation	biological_process	5	0.244828	ENSGALG00000008257	MERTK	tyrosine-protein kinase Mer precursor [Gallus gallus]	8.16947	8.52775	10.4135	2.32944	14.1042	23.1138	10.2798	14.0112	0.478631	-1.06301	down
GO:0001568	blood vessel development	biological_process	5	0.244828	ENSGALG00000009612	TGFB2	transforming growth factor beta-2 precursor [Gallus gallus]	0.146159	0.40896	0.173944	0.290913	0.086979	0.208241	0.022848	0.040832	2.84195	1.50688	up
GO:0030218	erythrocyte differentiation	biological_process	7	0.244828	ENSGALG00000008127	SPI1	transcription factor PU.1 isoform X2 [Gallus gallus]	15.4358	10.5097	12.457	4.07958	20.2289	28.4097	14.9075	25.4314	0.477448	-1.06658	down
GO:0000086	G2/M transition of mitotic cell cycle	biological_process	7	0.244828	ENSGALG00000006110	PLK1	serine/threonine-protein kinase PLK1 [Gallus gallus]	0.288722	0.509046	0.343146	0.326873	0.587442	1.20018	0.49029	0.767793	0.481921	-1.05313	down
GO:0035019	somatic stem cell population maintenance	biological_process	5	0.244828	ENSGALG00000008127	SPI1	transcription factor PU.1 isoform X2 [Gallus gallus]	15.4358	10.5097	12.457	4.07958	20.2289	28.4097	14.9075	25.4314	0.477448	-1.06658	down
GO:2001237	negative regulation of extrinsic apoptotic signaling pathway	biological_process	10	0.244828	ENSGALG00000016313	GCLC	glutamate--cysteine ligase catalytic subunit [Gallus gallus]	10.3317	12.0949	16.5105	15.6332	28.3682	16.4539	25.9134	50.1279	0.451503	-1.14719	down
GO:0004435	phosphatidylinositol phospholipase C activity	molecular_function	9	0.244828	ENSGALG00000005805	PLCD1	1-phosphatidylinositol 4,5-bisphosphate phosphodiesterase delta-1 isoform X3 [Gallus gallus];1-phosphatidylinositol 4,5-bisphosphate phosphodiesterase delta-1 isoform X4 [Gallus gallus]	4.31875	2.35087	3.60117	1.61692	6.16938	8.26441	5.04254	6.612	0.455672	-1.13393	down
GO:0000777	condensed chromosome kinetochore	cellular_component	5	0.244828	ENSGALG00000036892	BUB1B	mitotic checkpoint serine/threonine-protein kinase BUB1 beta [Gallus gallus]	0.227487	0.146029	0.092624	0.129116	0.379488	0.720043	0.227587	0.392421	0.346172	-1.53044	down
GO:0007517	muscle organ development	biological_process	6	0.244828	ENSGALG00000035879	ITGA7	integrin alpha-7 isoform X1 [Gallus gallus];integrin alpha-7 isoform X2 [Gallus gallus];integrin alpha-7 isoform X3 [Gallus gallus];integrin alpha-7 isoform X4 [Gallus gallus]	0.274379	0.283574	0.561638	0.299284	0.148307	0.126057	0.144984	0.183131	2.35506	1.23576	up
GO:0071526	semaphorin-plexin signaling pathway	biological_process	6	0.244828	ENSGALG00000010697	SEMA4D	semaphorin-4D isoform X1 [Gallus gallus];semaphorin-4D isoform X3 [Gallus gallus];semaphorin-4D isoform X4 [Gallus gallus]	0.444283	0.830632	0.3608	0.323048	1.46632	1.07782	1.8389	3.32725	0.254045	-1.97684	down
GO:0001756	somitogenesis	biological_process	7	0.253999	ENSGALG00000011489	TBXT	brachyury protein [Gallus gallus]	0.163233	0.105068	0.129505	0.032014	0.369653	1.26476	0.181673	0.494315	0.186037	-2.42634	down
GO:0051262	protein tetramerization	biological_process	8	0.253999	ENSGALG00000002558	ASL1	delta-1 crystallin [Gallus gallus];delta-1 crystallin isoform X1 [Gallus gallus]	0.398802	0.364719	0.274039	0.368313	0.941033	0.503169	0.538752	0.942744	0.480526	-1.05731	down
GO:0071260	cellular response to mechanical stimulus	biological_process	6	0.253999	ENSGALG00000007001	TLR4	TLR4 [Gallus gallus]	1.37889	1.33005	1.97717	0.34901	1.9778	4.63846	2.18474	2.38593	0.450089	-1.15172	down
GO:0061077	chaperone-mediated protein folding	biological_process	5	0.253999	ENSGALG00000017652	TTC9	tetratricopeptide repeat protein 9A [Gallus gallus]	1.52033	0.62614	1.11554	0.795527	0.590428	0.436144	0.309093	0.637733	2.05612	1.03992	up
GO:0032755	positive regulation of interleukin-6 production	biological_process	8	0.253999	ENSGALG00000007001	TLR4	TLR4 [Gallus gallus]	1.37889	1.33005	1.97717	0.34901	1.9778	4.63846	2.18474	2.38593	0.450089	-1.15172	down
GO:0019894	kinesin binding	molecular_function	6	0.253999	ENSGALG00000036527	SYBU	syntabulin isoform X1 [Gallus gallus]	0.832045	1.14661	2.11658	0.749911	1.65808	4.5093	2.85726	2.41121	0.423681	-1.23895	down
GO:0001578	microtubule bundle formation	biological_process	8	0.253999	ENSGALG00000006110	PLK1	serine/threonine-protein kinase PLK1 [Gallus gallus]	0.288722	0.509046	0.343146	0.326873	0.587442	1.20018	0.49029	0.767793	0.481921	-1.05313	down
GO:0006513	protein monoubiquitination	biological_process	12	0.253999	ENSGALG00000030022	FANCL	E3 ubiquitin-protein ligase FANCL [Gallus gallus]	1.21663	3.26794	1.49632	3.49612	0.874941	1.55018	0.513499	1.59176	2.09188	1.0648	up
GO:0001540	amyloid-beta binding	molecular_function	6	0.253999	ENSGALG00000009612	TGFB2	transforming growth factor beta-2 precursor [Gallus gallus]	0.146159	0.40896	0.173944	0.290913	0.086979	0.208241	0.022848	0.040832	2.84195	1.50688	up
GO:0048706	embryonic skeletal system development	biological_process	7	0.253999	ENSGALG00000011489	TBXT	brachyury protein [Gallus gallus]	0.163233	0.105068	0.129505	0.032014	0.369653	1.26476	0.181673	0.494315	0.186037	-2.42634	down
GO:0008146	sulfotransferase activity	molecular_function	6	0.253999	ENSGALG00000011287	SULT	sulfotransferase [Gallus gallus]	301.247	22.5207	347.745	139.853	64.6943	50.4706	84.6978	31.7774	3.5027	1.80847	up
GO:0004190	aspartic-type endopeptidase activity	molecular_function	8	0.253999	ENSGALG00000010018	CTSEAL	cathepsin E-A-like precursor [Gallus gallus]	6.7087	26.933	5.6975	16.1519	3.36388	3.5813	4.73313	2.40899	3.93908	1.97786	up
GO:0006508	proteolysis	biological_process	7	0.255573	ENSGALG00000005086	PLAU	urokinase-type plasminogen activator preproprotein [Gallus gallus]	7.334	2.89214	4.66064	0.960027	5.60784	11.001	7.4474	8.29999	0.489761	-1.02985	down
GO:0006508	proteolysis	biological_process	7	0.255573	ENSGALG00000005318	OVCH2	ovochymase-2 isoform X4 [Gallus gallus]	0.386395	0.340155	1.90825	0.184963	3.05499	1.70992	1.59859	3.32921	0.290916	-1.78133	down
GO:0006508	proteolysis	biological_process	7	0.255573	ENSGALG00000010018	CTSEAL	cathepsin E-A-like precursor [Gallus gallus]	6.7087	26.933	5.6975	16.1519	3.36388	3.5813	4.73313	2.40899	3.93908	1.97786	up
GO:0006508	proteolysis	biological_process	7	0.255573	ENSGALG00000020084	CAPN13	calpain-13 isoform X1 [Gallus gallus]	0.682719	0.434551	0.225243	0.423548	0.281689	14.638	0.102248	1.16759	0.109086	-3.19646	down
GO:0006508	proteolysis	biological_process	7	0.255573	ENSGALG00000036950	CASP14	uncharacterized protein LOC776274 isoform X2 [Gallus gallus];uncharacterized protein LOC776274 isoform X1 [Gallus gallus]	2.7358	1.38571	2.46779	4.67657	2.77575	8.10221	14.0294	3.84408	0.391837	-1.35167	down
GO:0008360	regulation of cell shape	biological_process	8	0.257645	ENSGALG00000010697	SEMA4D	semaphorin-4D isoform X1 [Gallus gallus];semaphorin-4D isoform X3 [Gallus gallus];semaphorin-4D isoform X4 [Gallus gallus]	0.444283	0.830632	0.3608	0.323048	1.46632	1.07782	1.8389	3.32725	0.254045	-1.97684	down
GO:0008360	regulation of cell shape	biological_process	8	0.257645	ENSGALG00000035879	ITGA7	integrin alpha-7 isoform X1 [Gallus gallus];integrin alpha-7 isoform X2 [Gallus gallus];integrin alpha-7 isoform X3 [Gallus gallus];integrin alpha-7 isoform X4 [Gallus gallus]	0.274379	0.283574	0.561638	0.299284	0.148307	0.126057	0.144984	0.183131	2.35506	1.23576	up
GO:0008630	intrinsic apoptotic signaling pathway in response to DNA damage	biological_process	7	0.263058	ENSGALG00000006511	BCL2A1	bcl-2-related protein A1 [Gallus gallus]	4.36419	2.6536	3.40137	5.14364	4.03001	9.4211	3.47238	15.7609	0.476154	-1.0705	down
GO:0030097	hemopoiesis	biological_process	7	0.263058	ENSGALG00000009612	TGFB2	transforming growth factor beta-2 precursor [Gallus gallus]	0.146159	0.40896	0.173944	0.290913	0.086979	0.208241	0.022848	0.040832	2.84195	1.50688	up
GO:0008203	cholesterol metabolic process	biological_process	8	0.263058	ENSGALG00000010978	ANGPTL3	angiopoietin-related protein 3 precursor [Gallus gallus]	4.20929	13.0097	2.84696	16.1961	1.89413	6.78087	4.11516	2.03022	2.44676	1.29088	up
GO:0006633	fatty acid biosynthetic process	biological_process	10	0.263058	ENSGALG00000029827	ENSGALG00000029827	acyl-coenzyme A synthetase ACSM4, mitochondrial [Gallus gallus]	0.33173	4.8511	0.439441	1.08533	7.66692	2.96009	1.68909	6.56617	0.355233	-1.49316	down
GO:0045860	positive regulation of protein kinase activity	biological_process	11	0.263058	ENSGALG00000028256	CCL19	C-C motif chemokine 19 precursor [Gallus gallus]	4.95693	3.83114	4.94113	5.1257	5.68861	14.9287	6.63968	12.2563	0.477179	-1.0674	down
GO:0015459	potassium channel regulator activity	molecular_function	6	0.263058	ENSGALG00000002118	KCNMB1	PREDICTED: calcium-activated potassium channel subunit beta-1 [Meleagris gallopavo];calcium-activated potassium channel subunit beta-1 [Gallus gallus]	3.39178	1.29184	1.41724	0.255029	3.95348	4.6172	2.84623	6.09192	0.363011	-1.46192	down
GO:0045499	chemorepellent activity	molecular_function	7	0.263058	ENSGALG00000010697	SEMA4D	semaphorin-4D isoform X1 [Gallus gallus];semaphorin-4D isoform X3 [Gallus gallus];semaphorin-4D isoform X4 [Gallus gallus]	0.444283	0.830632	0.3608	0.323048	1.46632	1.07782	1.8389	3.32725	0.254045	-1.97684	down
GO:0004713	protein tyrosine kinase activity	molecular_function	8	0.263058	ENSGALG00000008257	MERTK	tyrosine-protein kinase Mer precursor [Gallus gallus]	8.16947	8.52775	10.4135	2.32944	14.1042	23.1138	10.2798	14.0112	0.478631	-1.06301	down
GO:0042552	myelination	biological_process	6	0.263058	ENSGALG00000040971	EGR2	E3 SUMO-protein ligase EGR2 [Gallus gallus]	0.218009	0.305467	0.110132	0.368155	0.188247	0.486377	0.893209	0.827412	0.41823	-1.25763	down
GO:0048365	Rac GTPase binding	molecular_function	10	0.263058	ENSGALG00000009825	SRGAP1	SLIT-ROBO Rho GTPase-activating protein 1 [Gallus gallus];SLIT-ROBO Rho GTPase-activating protein 1 isoform X1 [Gallus gallus]	0.747015	4.53496	1.64308	2.47614	1.22775	1.04379	1.1542	0.873682	2.18662	1.1287	up
GO:0043312	neutrophil degranulation	biological_process	9	0.263058	ENSGALG00000011190	ENSGALG00000011190	placenta-specific gene 8 protein [Gallus gallus]	13.2641	6.0162	7.01057	7.83459	15.4271	28.2364	12.1394	31.7421	0.389805	-1.35918	down
GO:0016021	integral component of membrane	cellular_component	5	0.266464	ENSGALG00000000901	ENSGALG00000000901	carbohydrate sulfotransferase 4 [Gallus gallus]	2.25214	6.83319	2.534	3.10035	10.8712	5.10087	14.9396	7.48974	0.383311	-1.38341	down
GO:0016021	integral component of membrane	cellular_component	5	0.266464	ENSGALG00000001130	GALNT17	polypeptide N-acetylgalactosaminyltransferase 17 isoform X1 [Gallus gallus]	0.181564	0.14735	0.172542	0.086085	0.487767	0.526509	0.245642	0.398886	0.354196	-1.49738	down
GO:0016021	integral component of membrane	cellular_component	5	0.266464	ENSGALG00000001483	ENSGALG00000001483	Golgi integral membrane protein 4 isoform X1 [Gallus gallus]	22.0346	30.4	8.09431	222.857	13.5426	17.5278	44.0987	9.70613	3.33885	1.73935	up
GO:0016021	integral component of membrane	cellular_component	5	0.266464	ENSGALG00000001662	ATP10B	probable phospholipid-transporting ATPase VB isoform X1 [Gallus gallus];probable phospholipid-transporting ATPase VB isoform X2 [Gallus gallus]	0.132555	0.295286	0.520656	0.254956	0.15037	0.0001	0.00935255	0.0001	7.5252	2.91173	up
GO:0016021	integral component of membrane	cellular_component	5	0.266464	ENSGALG00000004254	TMEM120B	transmembrane protein 120B isoform X1 [Gallus gallus];transmembrane protein 120B [Gallus gallus]	0.753961	0.402104	0.706812	0.372909	1.06783	0.683199	1.56274	1.20134	0.495179	-1.01398	down
GO:0016021	integral component of membrane	cellular_component	5	0.266464	ENSGALG00000006318	IL21R	interleukin-21 receptor isoform X1 [Gallus gallus]	1.13242	0.635421	0.591348	0.798144	1.31374	2.8703	0.749547	1.73059	0.473777	-1.07772	down
GO:0016021	integral component of membrane	cellular_component	5	0.266464	ENSGALG00000006368	PTPN5	tyrosine-protein phosphatase non-receptor type 5 isoform X1 [Gallus gallus]	0.316522	0.378792	0.25788	0.0219394	0.566197	0.896631	0.533586	0.475925	0.394417	-1.34221	down
GO:0016021	integral component of membrane	cellular_component	5	0.266464	ENSGALG00000007675	CXCR5	C-X-C chemokine receptor type 5 [Gallus gallus]	0.319216	0.183063	0.141752	0.0001	0.186085	1.83834	0.192125	0.496204	0.237446	-2.07433	down
GO:0016021	integral component of membrane	cellular_component	5	0.266464	ENSGALG00000007713	CD300LG	CMRF35-like molecule 8 isoform X1 [Gallus gallus]	3.58178	2.02367	1.88655	0.701958	4.11651	4.19966	4.50364	3.96731	0.48811	-1.03472	down
GO:0016021	integral component of membrane	cellular_component	5	0.266464	ENSGALG00000007839	NCAM1	neural cell adhesion molecule 1 isoform 1 precursor [Gallus gallus];neural cell adhesion molecule 1 isoform X7 [Gallus gallus];neural cell adhesion molecule 1 isoform X18 [Gallus gallus];neural cell adhesion molecule [Gallus gallus]	0.805173	1.05748	0.658963	1.41231	0.942155	0.428564	0.171277	0.413967	2.01125	1.00809	up
GO:0016021	integral component of membrane	cellular_component	5	0.266464	ENSGALG00000008076	TMEM164	transmembrane protein 164 [Gallus gallus]	0.249344	0.254906	0.294867	0.129187	0.536485	0.515645	0.443714	0.422272	0.483967	-1.04702	down
GO:0016021	integral component of membrane	cellular_component	5	0.266464	ENSGALG00000008257	MERTK	tyrosine-protein kinase Mer precursor [Gallus gallus]	8.16947	8.52775	10.4135	2.32944	14.1042	23.1138	10.2798	14.0112	0.478631	-1.06301	down
GO:0016021	integral component of membrane	cellular_component	5	0.266464	ENSGALG00000009170	NCEH1	neutral cholesterol ester hydrolase 1 [Numida meleagris]	3.23751	10.2594	3.64535	5.47	1.88991	3.42971	1.27434	1.51095	2.78995	1.48024	up
GO:0016021	integral component of membrane	cellular_component	5	0.266464	ENSGALG00000011003	SLC35F3	putative thiamine transporter SLC35F3 isoform X3 [Gallus gallus]	0.069328	0.7402	0.867497	0.343001	0.0001	0.04755	0.106372	0.157787	6.47841	2.69564	up
GO:0016021	integral component of membrane	cellular_component	5	0.266464	ENSGALG00000012080	ENSGALG00000012080	hypothetical protein CIB84_002855 [Bambusicola thoracicus]	1.37637	1.66743	0.927841	0.415125	1.69742	3.04625	1.87791	2.23775	0.495158	-1.01404	down
GO:0016021	integral component of membrane	cellular_component	5	0.266464	ENSGALG00000012089	ENSGALG00000012089	uncharacterized protein C14orf37 homolog isoform X1 [Gallus gallus]	0.243708	0.241137	0.091702	0.472912	0.123771	0.322181	0.427424	2.54476	0.307027	-1.70356	down
GO:0016021	integral component of membrane	cellular_component	5	0.266464	ENSGALG00000013218	C3AR1	C3a anaphylatoxin chemotactic receptor [Gallus gallus]	1.74727	2.52777	4.193	0.720651	3.57792	8.77015	2.83646	4.91687	0.457117	-1.12937	down
GO:0016021	integral component of membrane	cellular_component	5	0.266464	ENSGALG00000015474	CD80	CD80 [Gallus gallus]	2.8206	2.60739	3.83383	0.595209	3.417	7.81609	4.10674	4.69716	0.491941	-1.02344	down
GO:0016021	integral component of membrane	cellular_component	5	0.266464	ENSGALG00000018700	PLPP7	inactive phospholipid phosphatase 7 [Gallus gallus]	1.66727	1.59767	2.4721	0.390709	2.85209	3.92541	3.47435	2.5583	0.478351	-1.06386	down
GO:0016021	integral component of membrane	cellular_component	5	0.266464	ENSGALG00000024296	ENSGALG00000024296	transmembrane protein 45B [Gallus gallus]	0.885716	0.270083	0.441216	0.115078	1.81129	4.42192	0.14108	0.528375	0.248034	-2.01139	down
GO:0016021	integral component of membrane	cellular_component	5	0.266464	ENSGALG00000027090	ENSGALG00000027090	uncharacterized protein LOC422926 [Gallus gallus]	0.27119	0.160329	0.100758	0.147654	0.187758	0.347405	0.340377	0.768493	0.413575	-1.27378	down
GO:0016021	integral component of membrane	cellular_component	5	0.266464	ENSGALG00000028659	BLEC1	C-type lectin domain family 2 member E isoform X1 [Gallus gallus]	1.16209	0.686391	0.990928	1.0598	1.78754	2.65812	1.0109	3.44456	0.438058	-1.19081	down
GO:0016021	integral component of membrane	cellular_component	5	0.266464	ENSGALG00000033520	DCSTAMP	dendritic cell-specific transmembrane protein [Gallus gallus]	0.350459	4.46913	0.284178	0.525554	0.186183	0.213388	0.454189	0.612398	3.8395	1.94092	up
GO:0016021	integral component of membrane	cellular_component	5	0.266464	ENSGALG00000034150	CATHL3	cathelicidin-3 precursor [Gallus gallus]	0.581029	35.9772	5.18576	1.85607	4.10235	0.831928	0.743903	3.57213	4.71336	2.23676	up
GO:0016021	integral component of membrane	cellular_component	5	0.266464	ENSGALG00000034971	SLC45A4	solute carrier family 45 member 4 [Gallus gallus]	0.567117	1.33428	1.17522	0.425643	1.83873	2.38353	1.49463	2.10891	0.447527	-1.15995	down
GO:0016021	integral component of membrane	cellular_component	5	0.266464	ENSGALG00000036942	KCNA3	potassium voltage-gated channel subfamily A member 3 [Gallus gallus]	1.54112	2.213	3.73125	0.61587	3.84698	8.09698	3.31452	5.87552	0.383327	-1.38335	down
GO:0016021	integral component of membrane	cellular_component	5	0.266464	ENSGALG00000038559	CD8A	T-cell surface glycoprotein CD8 alpha chain isoform X1 [Gallus gallus];CD8 alpha chain precursor [Gallus gallus]	1.1419	1.81501	1.22953	1.24516	2.294	4.61983	1.46017	4.334	0.427416	-1.22629	down
GO:0016021	integral component of membrane	cellular_component	5	0.266464	ENSGALG00000039084	EVI2A	protein EVI2A precursor [Gallus gallus]	0.725733	0.365372	0.111515	0.23659	0.448401	2.03151	0.634448	0.909885	0.357635	-1.48344	down
GO:0016021	integral component of membrane	cellular_component	5	0.266464	ENSGALG00000041091	ATP6	ATP synthase F0 subunit 6 (mitochondrion) [Gallus gallus spadiceus]	1551.88	18544	1032.01	2428.51	1549.76	1675.66	1552.21	1259.53	3.90191	1.96418	up
GO:0016021	integral component of membrane	cellular_component	5	0.266464	ENSGALG00000042767	LPAR2	lysophosphatidic acid receptor 2 [Gallus gallus]	5.42021	2.73371	1.44831	12.6989	2.21556	2.19187	2.00706	4.54698	2.03451	1.02468	up
GO:0016021	integral component of membrane	cellular_component	5	0.266464	ENSGALG00000046983	ENSGALG00000046983	platelet glycoprotein VI-like, partial [Gallus gallus]	0.068832	0.120463	0.18426	0.0001	0.423477	0.36042	0.478211	0.410802	0.223356	-2.16258	down
GO:0016021	integral component of membrane	cellular_component	5	0.266464	ENSGALG00000047207	ENSGALG00000047207	sialoadhesin isoform X1 [Gallus gallus]	0.372977	0.102925	0.081337	0.077326	0.268239	1.01021	0.313257	0.65898	0.281943	-1.82652	down
GO:0016021	integral component of membrane	cellular_component	5	0.266464	ENSGALG00000047380	ENSGALG00000047380	class I histocompatibility antigen, F10 alpha chain-like isoform X4 [Gallus gallus];class I histocompatibility antigen, F10 alpha chain-like isoform X3 [Gallus gallus];class I histocompatibility antigen, F10 alpha chain-like isoform X2 [Gallus gallus]	0.126747	0.708194	0.940726	0.29547	1.20007	5.06853	0.528233	0.323088	0.290893	-1.78144	down
GO:0016021	integral component of membrane	cellular_component	5	0.266464	ENSGALG00000048048	ENSGALG00000048048	mucin-4 isoform X4 [Gallus gallus];mucin-4 isoform X2 [Gallus gallus]	0.009825	0.00525	0.024677	0.0001	0.115464	0.022112	0.188271	0.00863	0.119147	-3.06918	down
GO:0016021	integral component of membrane	cellular_component	5	0.266464	ENSGALG00000049444	ENSGALG00000049444	class I histocompatibility antigen, F10 alpha chain-like isoform X1 [Gallus gallus]	0.858151	3.44794	0.108942	0.0001	0.273782	0.177853	0.268618	0.0001	6.12913	2.61568	up
GO:0016021	integral component of membrane	cellular_component	5	0.266464	ENSGALG00000050329	ENSGALG00000050329	class I histocompatibility antigen, F10 alpha chain-like isoform X1 [Gallus gallus]	5.35899	2.09666	0.320706	0.0001	0.306011	0.657943	0.0001	0.0243324	7.86783	2.97597	up
GO:0016021	integral component of membrane	cellular_component	5	0.266464	ENSGALG00000051068	ENSGALG00000051068	sialoadhesin isoform X1 [Gallus gallus]	1.63599	0.345485	0.788833	0.566399	0.801229	5.54458	1.12865	2.72163	0.327253	-1.61152	down
GO:0016021	integral component of membrane	cellular_component	5	0.266464	ENSGALG00000051101	ENSGALG00000051101	MHC class II alpha chain [Gallus gallus]	13.4091	16.5073	8.53134	11.7999	22.6826	27.2915	44.271	33.2232	0.394197	-1.34301	down
GO:0016021	integral component of membrane	cellular_component	5	0.266464	ENSGALG00000054397	ENSGALG00000054397	class I histocompatibility antigen, F10 alpha chain-like isoform X2 [Gallus gallus]	0.904486	1.15901	0.644883	0.164579	0.617268	2.18806	2.07011	2.67337	0.380584	-1.39371	down
GO:0008152	metabolic process	biological_process	3	0.266644	ENSGALG00000012011	L3HYPDH	trans-3-hydroxy-L-proline dehydratase [Gallus gallus]	4.66364	4.03897	6.3638	10.6206	3.0607	3.35207	2.17568	3.73473	2.08445	1.05966	up
GO:0008152	metabolic process	biological_process	3	0.266644	ENSGALG00000016919	ACOD1	cis-aconitate decarboxylase [Gallus gallus]	1.61802	1.15319	2.45929	0.473176	3.75685	2.12928	2.46647	4.21717	0.453761	-1.14	down
GO:0030496	midbody	cellular_component	4	0.266644	ENSGALG00000006110	PLK1	serine/threonine-protein kinase PLK1 [Gallus gallus]	0.288722	0.509046	0.343146	0.326873	0.587442	1.20018	0.49029	0.767793	0.481921	-1.05313	down
GO:0030496	midbody	cellular_component	4	0.266644	ENSGALG00000008095	KIF23	kinesin-like protein KIF23 isoform X1 [Gallus gallus];kinesin-like protein KIF23 isoform X6 [Gallus gallus];kinesin-like protein KIF23 isoform X5 [Gallus gallus];kinesin-like protein KIF23 isoform X4 [Gallus gallus];kinesin-like protein KIF23 isoform X8 [Gallus gallus]	0.23411	0.123432	0.21328	0.169936	0.493541	0.652255	0.647741	0.549786	0.316114	-1.66148	down
GO:0042802	identical protein binding	molecular_function	5	0.268304	ENSGALG00000006323	LECT2	myeloid protein 1 precursor [Gallus gallus]	0.125543	36.664	4.40638	1.84269	4.93669	0.98485	0.457866	1.89307	5.20262	2.37924	up
GO:0042802	identical protein binding	molecular_function	5	0.268304	ENSGALG00000016797	FHL2	four and a half LIM domains 2, transcript variant X5, partial [Columba livia];hypothetical protein ASZ78_008213 [Callipepla squamata]	0.18092	0.129313	0.359568	0.164796	0.530511	0.750345	0.244741	0.716462	0.372246	-1.42567	down
GO:0042802	identical protein binding	molecular_function	5	0.268304	ENSGALG00000042419	KCTD17	hypothetical protein CIB84_007208 [Bambusicola thoracicus];PREDICTED: BTB/POZ domain-containing protein KCTD17 isoform X2 [Coturnix japonica]	0.603079	0.816275	0.997701	1.17533	1.62392	1.54009	1.88693	2.32632	0.486955	-1.03814	down
GO:0042802	identical protein binding	molecular_function	5	0.268304	ENSGALG00000048109	ENSGALG00000048109	uncharacterized protein LOC107051636 [Gallus gallus]	0.076273	0.158071	0.14776	0.375378	0.664056	4.68381	0.303556	0.031177	0.133299	-2.90727	down
GO:0042802	identical protein binding	molecular_function	5	0.268304	ENSGALG00000053886	ENSGALG00000053886	uncharacterized protein LOC112532140 [Gallus gallus]	0.158243	0.23651	0.274424	0.503798	0.976899	15.4365	0.30902	0.168615	0.0694438	-3.84801	down
GO:0042802	identical protein binding	molecular_function	5	0.268304	ENSGALG00000053921	ENSGALG00000053921	uncharacterized protein LOC112532140 [Gallus gallus]	0.144334	0.134153	0.225186	0.376908	0.471214	5.88046	0.280441	0.126202	0.130296	-2.94014	down
GO:0048839	inner ear development	biological_process	5	0.272009	ENSGALG00000004771	C1QB	complement C1q subcomponent subunit B [Gallus gallus]	71.0386	46.9327	101.024	8.74243	117.032	137.517	99.5795	143.299	0.45783	-1.12711	down
GO:0004896	cytokine receptor activity	molecular_function	6	0.272009	ENSGALG00000006318	IL21R	interleukin-21 receptor isoform X1 [Gallus gallus]	1.13242	0.635421	0.591348	0.798144	1.31374	2.8703	0.749547	1.73059	0.473777	-1.07772	down
GO:0032760	positive regulation of tumor necrosis factor production	biological_process	9	0.272009	ENSGALG00000032701	LY96	lymphocyte antigen 96 isoform X1 [Gallus gallus]	1.86806	1.77611	1.21037	0.915514	2.03091	4.1617	2.33848	3.57738	0.47653	-1.06936	down
GO:0043407	negative regulation of MAP kinase activity	biological_process	12	0.272009	ENSGALG00000014261	UCHL1	ubiquitin carboxyl-terminal hydrolase isozyme L1 [Gallus gallus]	0.931283	2.17185	1.25308	13.0195	1.88216	1.81485	0.534594	1.8028	2.87945	1.52579	up
GO:0051592	response to calcium ion	biological_process	7	0.272009	ENSGALG00000004980	KCNMA1	PREDICTED: calcium-activated potassium channel subunit alpha-1 isoform X8 [Meleagris gallopavo];calcium-activated potassium channel subunit alpha-1 isoform X35 [Gallus gallus];calcium-activated potassium channel subunit alpha-1 isoform X29 [Gallus gallus];PREDICTED: calcium-activated potassium channel subunit alpha-1 isoform X24 [Coturnix japonica];calcium-activated potassium channel subunit alph…	1.04796	1.27055	1.54155	0.317121	2.5497	3.31068	1.96121	2.00645	0.425026	-1.23438	down
GO:0031397	negative regulation of protein ubiquitination	biological_process	11	0.272009	ENSGALG00000016313	GCLC	glutamate--cysteine ligase catalytic subunit [Gallus gallus]	10.3317	12.0949	16.5105	15.6332	28.3682	16.4539	25.9134	50.1279	0.451503	-1.14719	down
GO:0005547	phosphatidylinositol-3,4,5-trisphosphate binding	molecular_function	8	0.272009	ENSGALG00000052526	ENSGALG00000052526	LOW QUALITY PROTEIN: junctophilin-2 [Gallus gallus]	1.11525	1.29646	0.160671	0.188192	2.50237	5.71776	0.678545	4.45823	0.206678	-2.27455	down
GO:0005249	voltage-gated potassium channel activity	molecular_function	9	0.272009	ENSGALG00000004980	KCNMA1	PREDICTED: calcium-activated potassium channel subunit alpha-1 isoform X8 [Meleagris gallopavo];calcium-activated potassium channel subunit alpha-1 isoform X35 [Gallus gallus];calcium-activated potassium channel subunit alpha-1 isoform X29 [Gallus gallus];PREDICTED: calcium-activated potassium channel subunit alpha-1 isoform X24 [Coturnix japonica];calcium-activated potassium channel subunit alph…	1.04796	1.27055	1.54155	0.317121	2.5497	3.31068	1.96121	2.00645	0.425026	-1.23438	down
GO:0000186	activation of MAPKK activity	biological_process	13	0.272009	ENSGALG00000015822	ENSGALG00000015822	MAP3K7 C-terminal-like protein isoform X1 [Gallus gallus];PREDICTED: MAP3K7 C-terminal-like protein isoform X1 [Coturnix japonica]	3.74319	4.25723	3.17897	4.59746	3.57412	0.685372	1.8076	0.79848	2.29797	1.20036	up
GO:0051539	4 iron, 4 sulfur cluster binding	molecular_function	6	0.272009	ENSGALG00000006738	CDK5RAP1	CDK5 regulatory subunit-associated protein 1 isoform X1 [Gallus gallus]	22.2934	18.511	21.5076	7.69225	31.2443	45.2277	41.1773	29.2183	0.476649	-1.069	down
GO:0000122	negative regulation of transcription by RNA polymerase II	biological_process	10	0.273062	ENSGALG00000006110	PLK1	serine/threonine-protein kinase PLK1 [Gallus gallus]	0.288722	0.509046	0.343146	0.326873	0.587442	1.20018	0.49029	0.767793	0.481921	-1.05313	down
GO:0000122	negative regulation of transcription by RNA polymerase II	biological_process	10	0.273062	ENSGALG00000007669	EGR1	early growth response protein 1 [Numida meleagris]	16.8881	6.92131	10.061	4.72664	9.23675	2.77177	15.2843	79.802	0.360401	-1.47233	down
GO:0000122	negative regulation of transcription by RNA polymerase II	biological_process	10	0.273062	ENSGALG00000008127	SPI1	transcription factor PU.1 isoform X2 [Gallus gallus]	15.4358	10.5097	12.457	4.07958	20.2289	28.4097	14.9075	25.4314	0.477448	-1.06658	down
GO:0000122	negative regulation of transcription by RNA polymerase II	biological_process	10	0.273062	ENSGALG00000010697	SEMA4D	semaphorin-4D isoform X1 [Gallus gallus];semaphorin-4D isoform X3 [Gallus gallus];semaphorin-4D isoform X4 [Gallus gallus]	0.444283	0.830632	0.3608	0.323048	1.46632	1.07782	1.8389	3.32725	0.254045	-1.97684	down
GO:0000122	negative regulation of transcription by RNA polymerase II	biological_process	10	0.273062	ENSGALG00000011489	TBXT	brachyury protein [Gallus gallus]	0.163233	0.105068	0.129505	0.032014	0.369653	1.26476	0.181673	0.494315	0.186037	-2.42634	down
GO:0000122	negative regulation of transcription by RNA polymerase II	biological_process	10	0.273062	ENSGALG00000016797	FHL2	four and a half LIM domains 2, transcript variant X5, partial [Columba livia];hypothetical protein ASZ78_008213 [Callipepla squamata]	0.18092	0.129313	0.359568	0.164796	0.530511	0.750345	0.244741	0.716462	0.372246	-1.42567	down
GO:0000122	negative regulation of transcription by RNA polymerase II	biological_process	10	0.273062	ENSGALG00000041299	E2F8	transcription factor E2F8 isoform X1 [Gallus gallus]	0.071889	0.265974	0.211637	0.316614	0.490274	0.543823	0.432936	0.443949	0.45323	-1.14169	down
GO:0015991	ATP hydrolysis coupled proton transport	biological_process	11	0.280851	ENSGALG00000034294	ATP6V0D2	V-type proton ATPase subunit d 2 [Gallus gallus];V-type proton ATPase subunit d 2 isoform X2 [Zonotrichia albicollis]	0.0001	0.128414	0.610249	0.0284713	0.0733061	3.1814	0.666877	0.24518	0.184132	-2.44119	down
GO:0050919	negative chemotaxis	biological_process	6	0.280851	ENSGALG00000010697	SEMA4D	semaphorin-4D isoform X1 [Gallus gallus];semaphorin-4D isoform X3 [Gallus gallus];semaphorin-4D isoform X4 [Gallus gallus]	0.444283	0.830632	0.3608	0.323048	1.46632	1.07782	1.8389	3.32725	0.254045	-1.97684	down
GO:0016049	cell growth	biological_process	4	0.280851	ENSGALG00000009612	TGFB2	transforming growth factor beta-2 precursor [Gallus gallus]	0.146159	0.40896	0.173944	0.290913	0.086979	0.208241	0.022848	0.040832	2.84195	1.50688	up
GO:0045184	establishment of protein localization	biological_process	6	0.280851	ENSGALG00000006110	PLK1	serine/threonine-protein kinase PLK1 [Gallus gallus]	0.288722	0.509046	0.343146	0.326873	0.587442	1.20018	0.49029	0.767793	0.481921	-1.05313	down
GO:0032266	phosphatidylinositol-3-phosphate binding	molecular_function	8	0.289586	ENSGALG00000052526	ENSGALG00000052526	LOW QUALITY PROTEIN: junctophilin-2 [Gallus gallus]	1.11525	1.29646	0.160671	0.188192	2.50237	5.71776	0.678545	4.45823	0.206678	-2.27455	down
GO:0007628	adult walking behavior	biological_process	6	0.289586	ENSGALG00000014261	UCHL1	ubiquitin carboxyl-terminal hydrolase isozyme L1 [Gallus gallus]	0.931283	2.17185	1.25308	13.0195	1.88216	1.81485	0.534594	1.8028	2.87945	1.52579	up
GO:0009749	response to glucose	biological_process	9	0.289586	ENSGALG00000007669	EGR1	early growth response protein 1 [Numida meleagris]	16.8881	6.92131	10.061	4.72664	9.23675	2.77177	15.2843	79.802	0.360401	-1.47233	down
GO:0031902	late endosome membrane	cellular_component	9	0.289586	ENSGALG00000051101	ENSGALG00000051101	MHC class II alpha chain [Gallus gallus]	13.4091	16.5073	8.53134	11.7999	22.6826	27.2915	44.271	33.2232	0.394197	-1.34301	down
GO:0009408	response to heat	biological_process	5	0.289586	ENSGALG00000016313	GCLC	glutamate--cysteine ligase catalytic subunit [Gallus gallus]	10.3317	12.0949	16.5105	15.6332	28.3682	16.4539	25.9134	50.1279	0.451503	-1.14719	down
GO:0032147	activation of protein kinase activity	biological_process	12	0.289586	ENSGALG00000009612	TGFB2	transforming growth factor beta-2 precursor [Gallus gallus]	0.146159	0.40896	0.173944	0.290913	0.086979	0.208241	0.022848	0.040832	2.84195	1.50688	up
GO:0032956	regulation of actin cytoskeleton organization	biological_process	7	0.289586	ENSGALG00000009612	TGFB2	transforming growth factor beta-2 precursor [Gallus gallus]	0.146159	0.40896	0.173944	0.290913	0.086979	0.208241	0.022848	0.040832	2.84195	1.50688	up
GO:0005876	spindle microtubule	cellular_component	8	0.289586	ENSGALG00000006110	PLK1	serine/threonine-protein kinase PLK1 [Gallus gallus]	0.288722	0.509046	0.343146	0.326873	0.587442	1.20018	0.49029	0.767793	0.481921	-1.05313	down
GO:0007411	axon guidance	biological_process	6	0.293618	ENSGALG00000009612	TGFB2	transforming growth factor beta-2 precursor [Gallus gallus]	0.146159	0.40896	0.173944	0.290913	0.086979	0.208241	0.022848	0.040832	2.84195	1.50688	up
GO:0007411	axon guidance	biological_process	6	0.293618	ENSGALG00000012462	KIF5C	kinesin heavy chain [Gallus gallus]	0.346545	0.308894	0.197377	0.262304	0.479348	1.00683	0.424636	0.685637	0.429479	-1.21934	down
GO:0016757	transferase activity, transferring glycosyl groups	molecular_function	5	0.298216	ENSGALG00000001130	GALNT17	polypeptide N-acetylgalactosaminyltransferase 17 isoform X1 [Gallus gallus]	0.181564	0.14735	0.172542	0.086085	0.487767	0.526509	0.245642	0.398886	0.354196	-1.49738	down
GO:0007193	adenylate cyclase-inhibiting G-protein coupled receptor signaling pathway	biological_process	8	0.298216	ENSGALG00000000820	ENSGALG00000000820	5-hydroxytryptamine receptor 1D [Gallus gallus]	0.833908	1.65875	2.23685	0.404914	3.43897	3.95379	4.12585	4.20235	0.326597	-1.61442	down
GO:0030139	endocytic vesicle	cellular_component	7	0.298216	ENSGALG00000042767	LPAR2	lysophosphatidic acid receptor 2 [Gallus gallus]	5.42021	2.73371	1.44831	12.6989	2.21556	2.19187	2.00706	4.54698	2.03451	1.02468	up
GO:0045668	negative regulation of osteoblast differentiation	biological_process	8	0.306741	ENSGALG00000010697	SEMA4D	semaphorin-4D isoform X1 [Gallus gallus];semaphorin-4D isoform X3 [Gallus gallus];semaphorin-4D isoform X4 [Gallus gallus]	0.444283	0.830632	0.3608	0.323048	1.46632	1.07782	1.8389	3.32725	0.254045	-1.97684	down
GO:0032508	DNA duplex unwinding	biological_process	9	0.306741	ENSGALG00000016676	MCM3	hypothetical protein CIB84_010294, partial [Bambusicola thoracicus];DNA replication licensing factor MCM3 [Gallus gallus]	0.621211	0.398552	0.358937	0.338613	0.80962	1.72817	0.567597	1.08582	0.409742	-1.28721	down
GO:0009636	response to toxic substance	biological_process	5	0.306741	ENSGALG00000000820	ENSGALG00000000820	5-hydroxytryptamine receptor 1D [Gallus gallus]	0.833908	1.65875	2.23685	0.404914	3.43897	3.95379	4.12585	4.20235	0.326597	-1.61442	down
GO:0031012	extracellular matrix	cellular_component	4	0.307062	ENSGALG00000009612	TGFB2	transforming growth factor beta-2 precursor [Gallus gallus]	0.146159	0.40896	0.173944	0.290913	0.086979	0.208241	0.022848	0.040832	2.84195	1.50688	up
GO:0031012	extracellular matrix	cellular_component	4	0.307062	ENSGALG00000010258	LTBP2	latent-transforming growth factor beta-binding protein 2 isoform X1 [Gallus gallus];latent-transforming growth factor beta-binding protein 2 isoform X3 [Gallus gallus]	0.0001	0.016749	0.0379774	0.0001	0.0228254	0.165294	0.046201	0.157465	0.140195	-2.83449	down
GO:0048536	spleen development	biological_process	7	0.315164	ENSGALG00000026137	CDKN2B	cyclin-dependent kinase 4 inhibitor B [Gallus gallus]	0.629656	1.64342	0.878889	3.78171	2.08546	6.1216	2.25173	8.3153	0.369321	-1.43705	down
GO:0030216	keratinocyte differentiation	biological_process	8	0.315164	ENSGALG00000014412	CSTA	cystatin-A [Gallus gallus]	2.51519	6.45893	3.49913	4.98997	1.49263	2.89639	1.06457	2.87403	2.09702	1.06834	up
GO:0005160	transforming growth factor beta receptor binding	molecular_function	7	0.315164	ENSGALG00000009612	TGFB2	transforming growth factor beta-2 precursor [Gallus gallus]	0.146159	0.40896	0.173944	0.290913	0.086979	0.208241	0.022848	0.040832	2.84195	1.50688	up
GO:0043086	negative regulation of catalytic activity	biological_process	6	0.315164	ENSGALG00000026884	ENSGALG00000026884	phospholipase A2 inhibitor and Ly6/PLAUR domain-containing protein [Gallus gallus]	1.43027	1.42835	2.88833	1.77816	3.65358	3.8269	2.43222	5.9972	0.472983	-1.08014	down
GO:0005251	delayed rectifier potassium channel activity	molecular_function	10	0.315164	ENSGALG00000036942	KCNA3	potassium voltage-gated channel subfamily A member 3 [Gallus gallus]	1.54112	2.213	3.73125	0.61587	3.84698	8.09698	3.31452	5.87552	0.383327	-1.38335	down
GO:0001047	core promoter binding	molecular_function	8	0.315164	ENSGALG00000041299	E2F8	transcription factor E2F8 isoform X1 [Gallus gallus]	0.071889	0.265974	0.211637	0.316614	0.490274	0.543823	0.432936	0.443949	0.45323	-1.14169	down
GO:0052689	carboxylic ester hydrolase activity	molecular_function	6	0.315164	ENSGALG00000009170	NCEH1	neutral cholesterol ester hydrolase 1 [Numida meleagris]	3.23751	10.2594	3.64535	5.47	1.88991	3.42971	1.27434	1.51095	2.78995	1.48024	up
GO:0055114	oxidation-reduction process	biological_process	4	0.319048	ENSGALG00000003323	NECAB2	oxidative stress-induced growth inhibitor 1 [Gallus gallus];hypothetical protein CIB84_004535 [Bambusicola thoracicus];PREDICTED: N-terminal EF-hand calcium-binding protein 2 isoform X1 [Bos indicus]	3.85147	11.5598	12.4071	5.95551	12.0265	29.0154	12.7318	16.0839	0.483467	-1.04851	down
GO:0055114	oxidation-reduction process	biological_process	4	0.319048	ENSGALG00000008185	AOX1	aldehyde oxidase isoform X2 [Gallus gallus]	0.257646	0.104948	3.48511	0.15694	0.137362	0.620536	0.08915	0.343538	3.36359	1.75	up
GO:0055114	oxidation-reduction process	biological_process	4	0.319048	ENSGALG00000014673	RFESD	Rieske domain-containing protein [Gallus gallus]	0.356747	0.372206	0.70272	1.31083	0.344273	0.303188	0.267391	0.326121	2.20996	1.14402	up
GO:0055114	oxidation-reduction process	biological_process	4	0.319048	ENSGALG00000027483	GLRX	glutaredoxin-1 [Gallus gallus]	43.5911	102.938	49.1205	64.646	16.869	30.782	31.7563	34.1885	2.29141	1.19624	up
GO:0055114	oxidation-reduction process	biological_process	4	0.319048	ENSGALG00000036286	ENSGALG00000036286	HHIP-like protein 1 [Gallus gallus]	2.09851	1.37753	1.17204	0.741759	3.46962	3.04359	2.38296	4.05459	0.416179	-1.26472	down
GO:0055114	oxidation-reduction process	biological_process	4	0.319048	ENSGALG00000047199	ENSGALG00000047199	cytochrome P450 2C9-like [Gallus gallus]	18.9986	64.341	70.9064	66.774	4.1142	32.7996	6.6782	7.41439	4.33318	2.11543	up
GO:0055114	oxidation-reduction process	biological_process	4	0.319048	ENSGALG00000049891	GPD1	glycerol-3-phosphate dehydrogenase 1 [Gallus gallus]	9.07315	17.3378	15.8408	25.0328	6.32658	14.2517	3.30665	1.67284	2.63265	1.39651	up
GO:0043161	proteasome-mediated ubiquitin-dependent protein catabolic process	biological_process	11	0.320457	ENSGALG00000036892	BUB1B	mitotic checkpoint serine/threonine-protein kinase BUB1 beta [Gallus gallus]	0.227487	0.146029	0.092624	0.129116	0.379488	0.720043	0.227587	0.392421	0.346172	-1.53044	down
GO:0043161	proteasome-mediated ubiquitin-dependent protein catabolic process	biological_process	11	0.320457	ENSGALG00000042419	KCTD17	hypothetical protein CIB84_007208 [Bambusicola thoracicus];PREDICTED: BTB/POZ domain-containing protein KCTD17 isoform X2 [Coturnix japonica]	0.603079	0.816275	0.997701	1.17533	1.62392	1.54009	1.88693	2.32632	0.486955	-1.03814	down
GO:0060041	retina development in camera-type eye	biological_process	5	0.323484	ENSGALG00000008257	MERTK	tyrosine-protein kinase Mer precursor [Gallus gallus]	8.16947	8.52775	10.4135	2.32944	14.1042	23.1138	10.2798	14.0112	0.478631	-1.06301	down
GO:0051603	proteolysis involved in cellular protein catabolic process	biological_process	8	0.323484	ENSGALG00000013409	ENSGALG00000013409	PREDICTED: digestive cysteine proteinase 1-like [Meleagris gallopavo]	1.90158	1.39364	2.691	0.525043	3.21654	4.26376	2.20314	3.40309	0.497555	-1.00707	down
GO:0030674	protein binding, bridging	molecular_function	5	0.323484	ENSGALG00000014412	CSTA	cystatin-A [Gallus gallus]	2.51519	6.45893	3.49913	4.98997	1.49263	2.89639	1.06457	2.87403	2.09702	1.06834	up
GO:0043966	histone H3 acetylation	biological_process	11	0.331704	ENSGALG00000008127	SPI1	transcription factor PU.1 isoform X2 [Gallus gallus]	15.4358	10.5097	12.457	4.07958	20.2289	28.4097	14.9075	25.4314	0.477448	-1.06658	down
GO:1901998	toxin transport	biological_process	6	0.331704	ENSGALG00000031794	PDCD1LG2	programmed cell death 1 ligand 1 isoform X1 [Gallus gallus];programmed cell death 1 ligand 1 isoform X3 [Gallus gallus]	1.42763	1.14861	1.19074	0.549327	2.41562	3.981	0.879063	1.71404	0.480137	-1.05848	down
GO:0007266	Rho protein signal transduction	biological_process	8	0.331704	ENSGALG00000009825	SRGAP1	SLIT-ROBO Rho GTPase-activating protein 1 [Gallus gallus];SLIT-ROBO Rho GTPase-activating protein 1 isoform X1 [Gallus gallus]	0.747015	4.53496	1.64308	2.47614	1.22775	1.04379	1.1542	0.873682	2.18662	1.1287	up
GO:0005102	receptor binding	molecular_function	5	0.333508	ENSGALG00000009612	TGFB2	transforming growth factor beta-2 precursor [Gallus gallus]	0.146159	0.40896	0.173944	0.290913	0.086979	0.208241	0.022848	0.040832	2.84195	1.50688	up
GO:0005102	receptor binding	molecular_function	5	0.333508	ENSGALG00000036925	CADM3	cell adhesion molecule 3 isoform X3 [Gallus gallus];cell adhesion molecule 3 isoform X2 [Gallus gallus];cell adhesion molecule 3 isoform X4 [Gallus gallus]	0.65817	1.78806	1.08802	0.846013	1.84758	5.96457	1.16444	1.28695	0.426779	-1.22844	down
GO:0005102	receptor binding	molecular_function	5	0.333508	ENSGALG00000045596	ENSGALG00000045596	OX-2 membrane glycoprotein [Gallus gallus]	0.584507	0.484975	0.666296	0.195334	0.94044	3.39387	0.889308	0.632974	0.329733	-1.60063	down
GO:0045335	phagocytic vesicle	cellular_component	8	0.339825	ENSGALG00000011646	PLD4	phospholipase D4 isoform X1 [Gallus gallus]	0.374132	0.52561	0.563363	0.433201	1.25181	0.987119	0.710061	1.14749	0.462911	-1.11119	down
GO:0070373	negative regulation of ERK1 and ERK2 cascade	biological_process	12	0.347847	ENSGALG00000007001	TLR4	TLR4 [Gallus gallus]	1.37889	1.33005	1.97717	0.34901	1.9778	4.63846	2.18474	2.38593	0.450089	-1.15172	down
GO:0001725	stress fiber	cellular_component	7	0.347847	ENSGALG00000000318	CSRP1	Cysteine and glycine-rich protein 1, partial [Anas platyrhynchos]	27.6279	11.1306	9.63659	9.08476	24.1646	14.6537	38.9181	37.7965	0.49752	-1.00717	down
GO:0001570	vasculogenesis	biological_process	6	0.347847	ENSGALG00000011489	TBXT	brachyury protein [Gallus gallus]	0.163233	0.105068	0.129505	0.032014	0.369653	1.26476	0.181673	0.494315	0.186037	-2.42634	down
GO:0017053	transcriptional repressor complex	cellular_component	4	0.347847	ENSGALG00000051184	ENSGALG00000051184	NEDD4-binding protein 2-like 2 isoform X1 [Gallus gallus]	0.802641	1.9141	0.546399	1.48609	0.58167	0.441616	0.537269	0.660324	2.13844	1.09656	up
GO:0001525	angiogenesis	biological_process	5	0.351447	ENSGALG00000005805	PLCD1	1-phosphatidylinositol 4,5-bisphosphate phosphodiesterase delta-1 isoform X3 [Gallus gallus];1-phosphatidylinositol 4,5-bisphosphate phosphodiesterase delta-1 isoform X4 [Gallus gallus]	4.31875	2.35087	3.60117	1.61692	6.16938	8.26441	5.04254	6.612	0.455672	-1.13393	down
GO:0001525	angiogenesis	biological_process	5	0.351447	ENSGALG00000006751	THY1	hypothetical protein ASZ78_004416 [Callipepla squamata]	0.241158	0.188998	0.262718	0.218729	0.646496	0.695791	0.246742	0.389058	0.460851	-1.11763	down
GO:0005802	trans-Golgi network	cellular_component	7	0.351447	ENSGALG00000000901	ENSGALG00000000901	carbohydrate sulfotransferase 4 [Gallus gallus]	2.25214	6.83319	2.534	3.10035	10.8712	5.10087	14.9396	7.48974	0.383311	-1.38341	down
GO:0005802	trans-Golgi network	cellular_component	7	0.351447	ENSGALG00000017046	POSTN	periostin isoform X6 [Gallus gallus];periostin isoform X2 [Gallus gallus];periostin isoform X3 [Gallus gallus];periostin isoform X5 [Gallus gallus];periostin precursor [Gallus gallus];periostin isoform X1 [Gallus gallus];periostin isoform X3 [Numida meleagris]	2.01076	2.11678	0.975484	1.31462	4.31095	3.46922	2.9874	2.50322	0.483592	-1.04814	down
GO:0050680	negative regulation of epithelial cell proliferation	biological_process	8	0.355773	ENSGALG00000009612	TGFB2	transforming growth factor beta-2 precursor [Gallus gallus]	0.146159	0.40896	0.173944	0.290913	0.086979	0.208241	0.022848	0.040832	2.84195	1.50688	up
GO:0005506	iron ion binding	molecular_function	8	0.355837	ENSGALG00000008185	AOX1	aldehyde oxidase isoform X2 [Gallus gallus]	0.257646	0.104948	3.48511	0.15694	0.137362	0.620536	0.08915	0.343538	3.36359	1.75	up
GO:0005506	iron ion binding	molecular_function	8	0.355837	ENSGALG00000047199	ENSGALG00000047199	cytochrome P450 2C9-like [Gallus gallus]	18.9986	64.341	70.9064	66.774	4.1142	32.7996	6.6782	7.41439	4.33318	2.11543	up
GO:0043547	positive regulation of GTPase activity	biological_process	8	0.357051	ENSGALG00000002329	CCL1	chemokine [Gallus gallus]	2.54695	2.46955	2.19604	3.38929	3.78951	9.79276	1.64251	7.02794	0.476428	-1.06967	down
GO:0043547	positive regulation of GTPase activity	biological_process	8	0.357051	ENSGALG00000002599	ARHGEF39	rho guanine nucleotide exchange factor 39 [Gallus gallus]	0.38995	0.091454	0.145516	0.223086	0.379823	0.618483	0.609999	0.820983	0.349899	-1.51499	down
GO:0043547	positive regulation of GTPase activity	biological_process	8	0.357051	ENSGALG00000010697	SEMA4D	semaphorin-4D isoform X1 [Gallus gallus];semaphorin-4D isoform X3 [Gallus gallus];semaphorin-4D isoform X4 [Gallus gallus]	0.444283	0.830632	0.3608	0.323048	1.46632	1.07782	1.8389	3.32725	0.254045	-1.97684	down
GO:0043547	positive regulation of GTPase activity	biological_process	8	0.357051	ENSGALG00000014585	ENSGALG00000014585	C-C motif chemokine 3-like 1 [Gallus gallus]	102.343	85.0111	139.365	21.1092	127.66	380.331	143.729	237.984	0.39095	-1.35495	down
GO:0043547	positive regulation of GTPase activity	biological_process	8	0.357051	ENSGALG00000028256	CCL19	C-C motif chemokine 19 precursor [Gallus gallus]	4.95693	3.83114	4.94113	5.1257	5.68861	14.9287	6.63968	12.2563	0.477179	-1.0674	down
GO:0004252	serine-type endopeptidase activity	molecular_function	8	0.360216	ENSGALG00000005086	PLAU	urokinase-type plasminogen activator preproprotein [Gallus gallus]	7.334	2.89214	4.66064	0.960027	5.60784	11.001	7.4474	8.29999	0.489761	-1.02985	down
GO:0004252	serine-type endopeptidase activity	molecular_function	8	0.360216	ENSGALG00000005318	OVCH2	ovochymase-2 isoform X4 [Gallus gallus]	0.386395	0.340155	1.90825	0.184963	3.05499	1.70992	1.59859	3.32921	0.290916	-1.78133	down
GO:0030154	cell differentiation	biological_process	5	0.363325	ENSGALG00000000616	ELF3	ETS-related transcription factor Elf-3 [Gallus gallus]	1.19759	1.03214	2.11237	1.7226	2.65803	3.46443	2.17725	4.05159	0.491017	-1.02616	down
GO:0030154	cell differentiation	biological_process	5	0.363325	ENSGALG00000008127	SPI1	transcription factor PU.1 isoform X2 [Gallus gallus]	15.4358	10.5097	12.457	4.07958	20.2289	28.4097	14.9075	25.4314	0.477448	-1.06658	down
GO:0030154	cell differentiation	biological_process	5	0.363325	ENSGALG00000047524	ENSGALG00000047524	poly [ADP-ribose] polymerase 11 isoform X1 [Gallus gallus]	0.021979	2.05886	2.83004	0.083891	0.0001	0.254434	0.107869	0.142594	9.8907	3.30607	up
GO:0045171	intercellular bridge	cellular_component	4	0.363602	ENSGALG00000008095	KIF23	kinesin-like protein KIF23 isoform X1 [Gallus gallus];kinesin-like protein KIF23 isoform X6 [Gallus gallus];kinesin-like protein KIF23 isoform X5 [Gallus gallus];kinesin-like protein KIF23 isoform X4 [Gallus gallus];kinesin-like protein KIF23 isoform X8 [Gallus gallus]	0.23411	0.123432	0.21328	0.169936	0.493541	0.652255	0.647741	0.549786	0.316114	-1.66148	down
GO:0000775	chromosome, centromeric region	cellular_component	7	0.363602	ENSGALG00000003438	NUF2	kinetochore protein Nuf2 [Gallus gallus]	0.140898	0.34601	0.201331	0.091782	0.221855	0.705565	0.422446	0.461591	0.430604	-1.21557	down
GO:0005901	caveola	cellular_component	8	0.371337	ENSGALG00000004980	KCNMA1	PREDICTED: calcium-activated potassium channel subunit alpha-1 isoform X8 [Meleagris gallopavo];calcium-activated potassium channel subunit alpha-1 isoform X35 [Gallus gallus];calcium-activated potassium channel subunit alpha-1 isoform X29 [Gallus gallus];PREDICTED: calcium-activated potassium channel subunit alpha-1 isoform X24 [Coturnix japonica];calcium-activated potassium channel subunit alph…	1.04796	1.27055	1.54155	0.317121	2.5497	3.31068	1.96121	2.00645	0.425026	-1.23438	down
GO:0007204	positive regulation of cytosolic calcium ion concentration	biological_process	13	0.371337	ENSGALG00000013218	C3AR1	C3a anaphylatoxin chemotactic receptor [Gallus gallus]	1.74727	2.52777	4.193	0.720651	3.57792	8.77015	2.83646	4.91687	0.457117	-1.12937	down
GO:0008584	male gonad development	biological_process	7	0.371337	ENSGALG00000000516	FANCA	Fanconi anemia group A protein [Gallus gallus]	0.293958	0.306283	0.321341	0.227576	0.067425	0.200099	0.140184	0.144384	2.08146	1.0576	up
GO:0033132	negative regulation of glucokinase activity	biological_process	11	0.378978	ENSGALG00000046960	ENSGALG00000046960	E3 SUMO-protein ligase RanBP2-like isoform X28 [Gallus gallus];E3 SUMO-protein ligase RanBP2-like isoform X9 [Gallus gallus];LIM and senescent cell antigen-like-containing domain protein 1 isoform X2 [Carlito syrichta]	0.186369	0.788189	0.263496	0.280795	0.917632	0.652429	0.519951	1.96797	0.374287	-1.41778	down
GO:0042632	cholesterol homeostasis	biological_process	9	0.378978	ENSGALG00000010978	ANGPTL3	angiopoietin-related protein 3 precursor [Gallus gallus]	4.20929	13.0097	2.84696	16.1961	1.89413	6.78087	4.11516	2.03022	2.44676	1.29088	up
GO:0008233	peptidase activity	molecular_function	5	0.378978	ENSGALG00000048109	ENSGALG00000048109	uncharacterized protein LOC107051636 [Gallus gallus]	0.076273	0.158071	0.14776	0.375378	0.664056	4.68381	0.303556	0.031177	0.133299	-2.90727	down
GO:0000226	microtubule cytoskeleton organization	biological_process	7	0.378978	ENSGALG00000008085	NEFH	neurofilament heavy polypeptide [Gallus gallus]	0.219597	0.176427	0.301353	0.087752	0.694478	0.189703	0.427654	0.65784	0.398608	-1.32696	down
GO:0000979	RNA polymerase II core promoter sequence-specific DNA binding	molecular_function	10	0.378978	ENSGALG00000008127	SPI1	transcription factor PU.1 isoform X2 [Gallus gallus]	15.4358	10.5097	12.457	4.07958	20.2289	28.4097	14.9075	25.4314	0.477448	-1.06658	down
GO:0050885	neuromuscular process controlling balance	biological_process	7	0.378978	ENSGALG00000027415	GRIN2C	glutamate receptor ionotropic, NMDA 2C isoform X3 [Gallus gallus]	0.727761	0.348684	0.192189	0.834939	0.280713	1.93856	1.44417	2.01325	0.370563	-1.43221	down
GO:0031625	ubiquitin protein ligase binding	molecular_function	7	0.379809	ENSGALG00000014261	UCHL1	ubiquitin carboxyl-terminal hydrolase isozyme L1 [Gallus gallus]	0.931283	2.17185	1.25308	13.0195	1.88216	1.81485	0.534594	1.8028	2.87945	1.52579	up
GO:0031625	ubiquitin protein ligase binding	molecular_function	7	0.379809	ENSGALG00000030022	FANCL	E3 ubiquitin-protein ligase FANCL [Gallus gallus]	1.21663	3.26794	1.49632	3.49612	0.874941	1.55018	0.513499	1.59176	2.09188	1.0648	up
GO:0031625	ubiquitin protein ligase binding	molecular_function	7	0.379809	ENSGALG00000040971	EGR2	E3 SUMO-protein ligase EGR2 [Gallus gallus]	0.218009	0.305467	0.110132	0.368155	0.188247	0.486377	0.893209	0.827412	0.41823	-1.25763	down
GO:0000790	nuclear chromatin	cellular_component	7	0.381943	ENSGALG00000008127	SPI1	transcription factor PU.1 isoform X2 [Gallus gallus]	15.4358	10.5097	12.457	4.07958	20.2289	28.4097	14.9075	25.4314	0.477448	-1.06658	down
GO:0000790	nuclear chromatin	cellular_component	7	0.381943	ENSGALG00000011489	TBXT	brachyury protein [Gallus gallus]	0.163233	0.105068	0.129505	0.032014	0.369653	1.26476	0.181673	0.494315	0.186037	-2.42634	down
GO:0023014	signal transduction by protein phosphorylation	biological_process	10	0.386527	ENSGALG00000009612	TGFB2	transforming growth factor beta-2 precursor [Gallus gallus]	0.146159	0.40896	0.173944	0.290913	0.086979	0.208241	0.022848	0.040832	2.84195	1.50688	up
GO:0016477	cell migration	biological_process	6	0.390547	ENSGALG00000009612	TGFB2	transforming growth factor beta-2 precursor [Gallus gallus]	0.146159	0.40896	0.173944	0.290913	0.086979	0.208241	0.022848	0.040832	2.84195	1.50688	up
GO:0016477	cell migration	biological_process	6	0.390547	ENSGALG00000009825	SRGAP1	SLIT-ROBO Rho GTPase-activating protein 1 [Gallus gallus];SLIT-ROBO Rho GTPase-activating protein 1 isoform X1 [Gallus gallus]	0.747015	4.53496	1.64308	2.47614	1.22775	1.04379	1.1542	0.873682	2.18662	1.1287	up
GO:0001755	neural crest cell migration	biological_process	8	0.393985	ENSGALG00000010697	SEMA4D	semaphorin-4D isoform X1 [Gallus gallus];semaphorin-4D isoform X3 [Gallus gallus];semaphorin-4D isoform X4 [Gallus gallus]	0.444283	0.830632	0.3608	0.323048	1.46632	1.07782	1.8389	3.32725	0.254045	-1.97684	down
GO:0045211	postsynaptic membrane	cellular_component	5	0.399098	ENSGALG00000020895	ENSGALG00000020895	formin-I isoform X2 [Gallus gallus]	0.662141	0.241944	0.283616	0.278144	0.702895	1.7495	0.334059	0.867775	0.401137	-1.31783	down
GO:0045211	postsynaptic membrane	cellular_component	5	0.399098	ENSGALG00000027415	GRIN2C	glutamate receptor ionotropic, NMDA 2C isoform X3 [Gallus gallus]	0.727761	0.348684	0.192189	0.834939	0.280713	1.93856	1.44417	2.01325	0.370563	-1.43221	down
GO:0031982	vesicle	cellular_component	5	0.401352	ENSGALG00000036527	SYBU	syntabulin isoform X1 [Gallus gallus]	0.832045	1.14661	2.11658	0.749911	1.65808	4.5093	2.85726	2.41121	0.423681	-1.23895	down
GO:0043130	ubiquitin binding	molecular_function	6	0.401352	ENSGALG00000014261	UCHL1	ubiquitin carboxyl-terminal hydrolase isozyme L1 [Gallus gallus]	0.931283	2.17185	1.25308	13.0195	1.88216	1.81485	0.534594	1.8028	2.87945	1.52579	up
GO:0030307	positive regulation of cell growth	biological_process	7	0.401352	ENSGALG00000009612	TGFB2	transforming growth factor beta-2 precursor [Gallus gallus]	0.146159	0.40896	0.173944	0.290913	0.086979	0.208241	0.022848	0.040832	2.84195	1.50688	up
GO:0030855	epithelial cell differentiation	biological_process	6	0.401352	ENSGALG00000000616	ELF3	ETS-related transcription factor Elf-3 [Gallus gallus]	1.19759	1.03214	2.11237	1.7226	2.65803	3.46443	2.17725	4.05159	0.491017	-1.02616	down
GO:0000187	activation of MAPK activity	biological_process	13	0.401352	ENSGALG00000007001	TLR4	TLR4 [Gallus gallus]	1.37889	1.33005	1.97717	0.34901	1.9778	4.63846	2.18474	2.38593	0.450089	-1.15172	down
GO:0050852	T cell receptor signaling pathway	biological_process	8	0.401352	ENSGALG00000000731	THEMIS2	protein THEMIS2 [Gallus gallus]	5.80775	5.73158	8.7997	1.59538	10.6835	16.3368	9.5845	14.5783	0.428548	-1.22247	down
GO:0016042	lipid catabolic process	biological_process	6	0.401352	ENSGALG00000005805	PLCD1	1-phosphatidylinositol 4,5-bisphosphate phosphodiesterase delta-1 isoform X3 [Gallus gallus];1-phosphatidylinositol 4,5-bisphosphate phosphodiesterase delta-1 isoform X4 [Gallus gallus]	4.31875	2.35087	3.60117	1.61692	6.16938	8.26441	5.04254	6.612	0.455672	-1.13393	down
GO:0004672	protein kinase activity	molecular_function	7	0.407593	ENSGALG00000036892	BUB1B	mitotic checkpoint serine/threonine-protein kinase BUB1 beta [Gallus gallus]	0.227487	0.146029	0.092624	0.129116	0.379488	0.720043	0.227587	0.392421	0.346172	-1.53044	down
GO:0004672	protein kinase activity	molecular_function	7	0.407593	ENSGALG00000037611	ENSGALG00000037611	myosin-IIIb [Gallus gallus]	0.633616	0.475849	0.502767	0.348463	0.788867	1.56501	0.540872	1.58041	0.438128	-1.19057	down
GO:0005198	structural molecule activity	molecular_function	3	0.407593	ENSGALG00000008085	NEFH	neurofilament heavy polypeptide [Gallus gallus]	0.219597	0.176427	0.301353	0.087752	0.694478	0.189703	0.427654	0.65784	0.398608	-1.32696	down
GO:0005198	structural molecule activity	molecular_function	3	0.407593	ENSGALG00000014412	CSTA	cystatin-A [Gallus gallus]	2.51519	6.45893	3.49913	4.98997	1.49263	2.89639	1.06457	2.87403	2.09702	1.06834	up
GO:0051087	chaperone binding	molecular_function	5	0.408631	ENSGALG00000011489	TBXT	brachyury protein [Gallus gallus]	0.163233	0.105068	0.129505	0.032014	0.369653	1.26476	0.181673	0.494315	0.186037	-2.42634	down
GO:0007416	synapse assembly	biological_process	6	0.408631	ENSGALG00000011319	ADGRL3	adhesion G protein-coupled receptor L3 isoform X1 [Gallus gallus];adhesion G protein-coupled receptor L3 isoform X9 [Gallus gallus];adhesion G protein-coupled receptor L3 isoform X5 [Gallus gallus];adhesion G protein-coupled receptor L3 isoform X3 [Numida meleagris];adhesion G protein-coupled receptor L3 isoform X4 [Gallus gallus];adhesion G protein-coupled receptor L3 isoform X10 [Gallus gallus]…	0.092204	0.56378	0.178342	0.289801	0.124844	0.140036	0.086577	0.114531	2.41235	1.27044	up
GO:0005575	cellular_component	cellular_component	2	0.410021	ENSGALG00000010201	ABHD18	protein ABHD18 isoform X1 [Gallus gallus]	4.75192	1.48862	4.18359	1.36826	1.73203	1.32898	1.11675	1.51403	2.07182	1.0509	up
GO:0005575	cellular_component	cellular_component	2	0.410021	ENSGALG00000038207	ENSGALG00000038207	uncharacterized protein FAM160B2 isoform X3 [Gallus gallus]	0.709332	0.995808	1.47936	1.33528	1.70177	2.37896	3.80176	2.0722	0.454035	-1.13912	down
GO:0005575	cellular_component	cellular_component	2	0.410021	ENSGALG00000048315	ENSGALG00000048315	uncharacterized protein FAM160B2 isoform X3 [Gallus gallus]	1.66463	0.966401	1.6192	3.1264	1.52848	3.9686	7.93384	5.11402	0.397771	-1.32999	down
GO:0005575	cellular_component	cellular_component	2	0.410021	ENSGALG00000048658	ENSGALG00000048658	PREDICTED: uncharacterized protein LOC106885910 [Calidris pugnax]	0.006683	0.034601	0.129477	0.011222	0.022378	0.927291	0.535587	0.33019	0.100241	-3.31845	down
GO:0005575	cellular_component	cellular_component	2	0.410021	ENSGALG00000049254	ENSGALG00000049254	LOW QUALITY PROTEIN: uncharacterized protein LOC107049164 [Gallus gallus]	0.305996	9.22037	5.50446	11.3329	0.235031	0.141337	0.846126	4.24042	4.82595	2.27081	up
GO:0005575	cellular_component	cellular_component	2	0.410021	ENSGALG00000052753	ENSGALG00000052753	von Willebrand factor A domain-containing protein 5B2 isoform X2 [Gallus gallus]	0.233039	0.466916	0.33051	0.442331	0.729252	0.633388	0.618472	2.07182	0.36339	-1.46041	down
GO:0005575	cellular_component	cellular_component	2	0.410021	ENSGALG00000054378	LRRC43	hypothetical protein CIB84_009440, partial [Bambusicola thoracicus]	0.401076	0.88608	0.095499	0.630573	0.290636	0.197336	0.085549	0.085508	3.05484	1.6111	up
GO:0051965	positive regulation of synapse assembly	biological_process	7	0.415821	ENSGALG00000011319	ADGRL3	adhesion G protein-coupled receptor L3 isoform X1 [Gallus gallus];adhesion G protein-coupled receptor L3 isoform X9 [Gallus gallus];adhesion G protein-coupled receptor L3 isoform X5 [Gallus gallus];adhesion G protein-coupled receptor L3 isoform X3 [Numida meleagris];adhesion G protein-coupled receptor L3 isoform X4 [Gallus gallus];adhesion G protein-coupled receptor L3 isoform X10 [Gallus gallus]…	0.092204	0.56378	0.178342	0.289801	0.124844	0.140036	0.086577	0.114531	2.41235	1.27044	up
GO:0098655	cation transmembrane transport	biological_process	8	0.422924	ENSGALG00000027415	GRIN2C	glutamate receptor ionotropic, NMDA 2C isoform X3 [Gallus gallus]	0.727761	0.348684	0.192189	0.834939	0.280713	1.93856	1.44417	2.01325	0.370563	-1.43221	down
GO:0016459	myosin complex	cellular_component	4	0.422924	ENSGALG00000037611	ENSGALG00000037611	myosin-IIIb [Gallus gallus]	0.633616	0.475849	0.502767	0.348463	0.788867	1.56501	0.540872	1.58041	0.438128	-1.19057	down
GO:0005764	lysosome	cellular_component	8	0.424406	ENSGALG00000010018	CTSEAL	cathepsin E-A-like precursor [Gallus gallus]	6.7087	26.933	5.6975	16.1519	3.36388	3.5813	4.73313	2.40899	3.93908	1.97786	up
GO:0005764	lysosome	cellular_component	8	0.424406	ENSGALG00000013409	ENSGALG00000013409	PREDICTED: digestive cysteine proteinase 1-like [Meleagris gallopavo]	1.90158	1.39364	2.691	0.525043	3.21654	4.26376	2.20314	3.40309	0.497555	-1.00707	down
GO:0008284	positive regulation of cell proliferation	biological_process	7	0.428626	ENSGALG00000009612	TGFB2	transforming growth factor beta-2 precursor [Gallus gallus]	0.146159	0.40896	0.173944	0.290913	0.086979	0.208241	0.022848	0.040832	2.84195	1.50688	up
GO:0008284	positive regulation of cell proliferation	biological_process	7	0.428626	ENSGALG00000011190	ENSGALG00000011190	placenta-specific gene 8 protein [Gallus gallus]	13.2641	6.0162	7.01057	7.83459	15.4271	28.2364	12.1394	31.7421	0.389805	-1.35918	down
GO:0008284	positive regulation of cell proliferation	biological_process	7	0.428626	ENSGALG00000011489	TBXT	brachyury protein [Gallus gallus]	0.163233	0.105068	0.129505	0.032014	0.369653	1.26476	0.181673	0.494315	0.186037	-2.42634	down
GO:0043137	DNA replication, removal of RNA primer	biological_process	8	0.429941	ENSGALG00000054582	ENSGALG00000054582	Pro-Pol-dUTPase polyprotein, partial [Mus musculus]	0.0001	0.03804	0.0001	0.0001	2.88009	0.0001	0.0001	2.22246	0.0075136	-7.05628	down
GO:0007179	transforming growth factor beta receptor signaling pathway	biological_process	8	0.429941	ENSGALG00000009612	TGFB2	transforming growth factor beta-2 precursor [Gallus gallus]	0.146159	0.40896	0.173944	0.290913	0.086979	0.208241	0.022848	0.040832	2.84195	1.50688	up
GO:0003774	motor activity	molecular_function	9	0.436874	ENSGALG00000037611	ENSGALG00000037611	myosin-IIIb [Gallus gallus]	0.633616	0.475849	0.502767	0.348463	0.788867	1.56501	0.540872	1.58041	0.438128	-1.19057	down
GO:0007399	nervous system development	biological_process	6	0.440971	ENSGALG00000003670	MAFB	PREDICTED: transcription factor MafB [Aptenodytes forsteri]	6.99057	7.37932	8.45146	1.96766	13.4838	17.1878	8.9229	11.7556	0.482746	-1.05066	down
GO:0007399	nervous system development	biological_process	6	0.440971	ENSGALG00000051063	ENSGALG00000051063	TP53-target gene 5 protein isoform X2 [Gallus gallus]	1.01036	1.20714	0.644869	2.22913	0.622417	0.408	0.799186	0.11042	2.62445	1.39202	up
GO:0002244	hematopoietic progenitor cell differentiation	biological_process	6	0.443722	ENSGALG00000011646	PLD4	phospholipase D4 isoform X1 [Gallus gallus]	0.374132	0.52561	0.563363	0.433201	1.25181	0.987119	0.710061	1.14749	0.462911	-1.11119	down
GO:0043005	neuron projection	cellular_component	5	0.445072	ENSGALG00000010139	SSTR1	somatostatin receptor type 1 [Gallus gallus]	19.5308	53.8586	14.1874	14.9399	17.8364	24.4897	3.12175	2.31695	2.14628	1.10184	up
GO:0043005	neuron projection	cellular_component	5	0.445072	ENSGALG00000012462	KIF5C	kinesin heavy chain [Gallus gallus]	0.346545	0.308894	0.197377	0.262304	0.479348	1.00683	0.424636	0.685637	0.429479	-1.21934	down
GO:0045944	positive regulation of transcription by RNA polymerase II	biological_process	10	0.448843	ENSGALG00000000616	ELF3	ETS-related transcription factor Elf-3 [Gallus gallus]	1.19759	1.03214	2.11237	1.7226	2.65803	3.46443	2.17725	4.05159	0.491017	-1.02616	down
GO:0045944	positive regulation of transcription by RNA polymerase II	biological_process	10	0.448843	ENSGALG00000003670	MAFB	PREDICTED: transcription factor MafB [Aptenodytes forsteri]	6.99057	7.37932	8.45146	1.96766	13.4838	17.1878	8.9229	11.7556	0.482746	-1.05066	down
GO:0045944	positive regulation of transcription by RNA polymerase II	biological_process	10	0.448843	ENSGALG00000007001	TLR4	TLR4 [Gallus gallus]	1.37889	1.33005	1.97717	0.34901	1.9778	4.63846	2.18474	2.38593	0.450089	-1.15172	down
GO:0045944	positive regulation of transcription by RNA polymerase II	biological_process	10	0.448843	ENSGALG00000007669	EGR1	early growth response protein 1 [Numida meleagris]	16.8881	6.92131	10.061	4.72664	9.23675	2.77177	15.2843	79.802	0.360401	-1.47233	down
GO:0045944	positive regulation of transcription by RNA polymerase II	biological_process	10	0.448843	ENSGALG00000011190	ENSGALG00000011190	placenta-specific gene 8 protein [Gallus gallus]	13.2641	6.0162	7.01057	7.83459	15.4271	28.2364	12.1394	31.7421	0.389805	-1.35918	down
GO:0045944	positive regulation of transcription by RNA polymerase II	biological_process	10	0.448843	ENSGALG00000016456	LPIN1	phosphatidate phosphatase LPIN1 isoform X6 [Gallus gallus];phosphatidate phosphatase LPIN1 isoform X1 [Gallus gallus];phosphatidate phosphatase LPIN1 isoform X5 [Gallus gallus];phosphatidate phosphatase LPIN1 isoform X3 [Gallus gallus]	12.3253	1.78448	1.11345	6.27604	2.13471	1.98318	1.02676	3.40456	2.51477	1.33042	up
GO:0045944	positive regulation of transcription by RNA polymerase II	biological_process	10	0.448843	ENSGALG00000040971	EGR2	E3 SUMO-protein ligase EGR2 [Gallus gallus]	0.218009	0.305467	0.110132	0.368155	0.188247	0.486377	0.893209	0.827412	0.41823	-1.25763	down
GO:0045944	positive regulation of transcription by RNA polymerase II	biological_process	10	0.448843	ENSGALG00000041299	E2F8	transcription factor E2F8 isoform X1 [Gallus gallus]	0.071889	0.265974	0.211637	0.316614	0.490274	0.543823	0.432936	0.443949	0.45323	-1.14169	down
GO:0005524	ATP binding	molecular_function	5	0.449051	ENSGALG00000001662	ATP10B	probable phospholipid-transporting ATPase VB isoform X1 [Gallus gallus];probable phospholipid-transporting ATPase VB isoform X2 [Gallus gallus]	0.132555	0.295286	0.520656	0.254956	0.15037	0.0001	0.00935255	0.0001	7.5252	2.91173	up
GO:0005524	ATP binding	molecular_function	5	0.449051	ENSGALG00000003841	ENSGALG00000003841	diacylglycerol kinase delta isoform X2 [Gallus gallus]	0.02841	0.052519	0.041746	0.076976	0.096109	0.141277	0.079843	0.128724	0.447695	-1.15941	down
GO:0005524	ATP binding	molecular_function	5	0.449051	ENSGALG00000006110	PLK1	serine/threonine-protein kinase PLK1 [Gallus gallus]	0.288722	0.509046	0.343146	0.326873	0.587442	1.20018	0.49029	0.767793	0.481921	-1.05313	down
GO:0005524	ATP binding	molecular_function	5	0.449051	ENSGALG00000007841	ENSGALG00000007841	dynein heavy chain 7, axonemal [Gallus gallus]	0.438246	0.453173	0.478062	0.0811703	0.662955	1.19509	0.706838	1.13494	0.392086	-1.35076	down
GO:0005524	ATP binding	molecular_function	5	0.449051	ENSGALG00000008095	KIF23	kinesin-like protein KIF23 isoform X1 [Gallus gallus];kinesin-like protein KIF23 isoform X6 [Gallus gallus];kinesin-like protein KIF23 isoform X5 [Gallus gallus];kinesin-like protein KIF23 isoform X4 [Gallus gallus];kinesin-like protein KIF23 isoform X8 [Gallus gallus]	0.23411	0.123432	0.21328	0.169936	0.493541	0.652255	0.647741	0.549786	0.316114	-1.66148	down
GO:0005524	ATP binding	molecular_function	5	0.449051	ENSGALG00000008257	MERTK	tyrosine-protein kinase Mer precursor [Gallus gallus]	8.16947	8.52775	10.4135	2.32944	14.1042	23.1138	10.2798	14.0112	0.478631	-1.06301	down
GO:0005524	ATP binding	molecular_function	5	0.449051	ENSGALG00000011299	KIF25	kinesin-like protein KIF25 [Gallus gallus]	0.149353	0.147066	0.304136	0.297931	0.737942	0.761526	0.214518	1.35923	0.292361	-1.77418	down
GO:0005524	ATP binding	molecular_function	5	0.449051	ENSGALG00000012462	KIF5C	kinesin heavy chain [Gallus gallus]	0.346545	0.308894	0.197377	0.262304	0.479348	1.00683	0.424636	0.685637	0.429479	-1.21934	down
GO:0005524	ATP binding	molecular_function	5	0.449051	ENSGALG00000015925	CGAS	cyclic GMP-AMP synthase [Gallus gallus]	0.666405	0.809076	0.52704	0.32187	1.33451	1.41241	1.32992	1.0053	0.457365	-1.12858	down
GO:0005524	ATP binding	molecular_function	5	0.449051	ENSGALG00000016676	MCM3	hypothetical protein CIB84_010294, partial [Bambusicola thoracicus];DNA replication licensing factor MCM3 [Gallus gallus]	0.621211	0.398552	0.358937	0.338613	0.80962	1.72817	0.567597	1.08582	0.409742	-1.28721	down
GO:0005524	ATP binding	molecular_function	5	0.449051	ENSGALG00000036892	BUB1B	mitotic checkpoint serine/threonine-protein kinase BUB1 beta [Gallus gallus]	0.227487	0.146029	0.092624	0.129116	0.379488	0.720043	0.227587	0.392421	0.346172	-1.53044	down
GO:0005524	ATP binding	molecular_function	5	0.449051	ENSGALG00000037611	ENSGALG00000037611	myosin-IIIb [Gallus gallus]	0.633616	0.475849	0.502767	0.348463	0.788867	1.56501	0.540872	1.58041	0.438128	-1.19057	down
GO:0005524	ATP binding	molecular_function	5	0.449051	ENSGALG00000040369	PFKFB3	6-phosphofructo-2-kinase/fructose-2,6-bisphosphatase 3 isoform X5 [Numida meleagris];PREDICTED: 6-phosphofructo-2-kinase/fructose-2,6-bisphosphatase 3 isoform X4 [Corvus brachyrhynchos];PREDICTED: 6-phosphofructo-2-kinase/fructose-2,6-bisphosphatase 3 isoform X1 [Corvus brachyrhynchos];6-phosphofructo-2-kinase/fructose-2,6-bisphosphatase 3 isoform X1 [Numida meleagris]	1.96377	1.52727	1.53133	0.877324	6.41132	3.11761	2.41938	3.64482	0.378352	-1.4022	down
GO:0005524	ATP binding	molecular_function	5	0.449051	ENSGALG00000049356	ENSGALG00000049356	MHC class II transactivator [Puma concolor]	0.967019	0.817215	0.48526	0.657855	1.52236	2.41513	0.886475	1.39188	0.470949	-1.08636	down
GO:0005788	endoplasmic reticulum lumen	cellular_component	7	0.450488	ENSGALG00000038320	COLGALT2	procollagen galactosyltransferase 2 isoform X1 [Gallus gallus]	2.47728	3.11567	3.95816	0.900279	6.14688	8.47897	4.70151	3.81164	0.451679	-1.14663	down
GO:0005875	microtubule associated complex	cellular_component	4	0.450488	ENSGALG00000046960	ENSGALG00000046960	E3 SUMO-protein ligase RanBP2-like isoform X28 [Gallus gallus];E3 SUMO-protein ligase RanBP2-like isoform X9 [Gallus gallus];LIM and senescent cell antigen-like-containing domain protein 1 isoform X2 [Carlito syrichta]	0.186369	0.788189	0.263496	0.280795	0.917632	0.652429	0.519951	1.96797	0.374287	-1.41778	down
GO:0000902	cell morphogenesis	biological_process	6	0.450488	ENSGALG00000009612	TGFB2	transforming growth factor beta-2 precursor [Gallus gallus]	0.146159	0.40896	0.173944	0.290913	0.086979	0.208241	0.022848	0.040832	2.84195	1.50688	up
GO:0030334	regulation of cell migration	biological_process	7	0.450488	ENSGALG00000006751	THY1	hypothetical protein ASZ78_004416 [Callipepla squamata]	0.241158	0.188998	0.262718	0.218729	0.646496	0.695791	0.246742	0.389058	0.460851	-1.11763	down
GO:0005815	microtubule organizing center	cellular_component	6	0.450488	ENSGALG00000036892	BUB1B	mitotic checkpoint serine/threonine-protein kinase BUB1 beta [Gallus gallus]	0.227487	0.146029	0.092624	0.129116	0.379488	0.720043	0.227587	0.392421	0.346172	-1.53044	down
GO:0047485	protein N-terminus binding	molecular_function	5	0.457172	ENSGALG00000027483	GLRX	glutaredoxin-1 [Gallus gallus]	43.5911	102.938	49.1205	64.646	16.869	30.782	31.7563	34.1885	2.29141	1.19624	up
GO:0031234	extrinsic component of cytoplasmic side of plasma membrane	cellular_component	6	0.457172	ENSGALG00000012092	ESYT3	extended synaptotagmin-3 [Gallus gallus]	0.35054	0.596899	0.285039	0.378779	0.33103	0.818748	1.40987	0.980812	0.455098	-1.13575	down
GO:0042391	regulation of membrane potential	biological_process	5	0.457172	ENSGALG00000004980	KCNMA1	PREDICTED: calcium-activated potassium channel subunit alpha-1 isoform X8 [Meleagris gallopavo];calcium-activated potassium channel subunit alpha-1 isoform X35 [Gallus gallus];calcium-activated potassium channel subunit alpha-1 isoform X29 [Gallus gallus];PREDICTED: calcium-activated potassium channel subunit alpha-1 isoform X24 [Coturnix japonica];calcium-activated potassium channel subunit alph…	1.04796	1.27055	1.54155	0.317121	2.5497	3.31068	1.96121	2.00645	0.425026	-1.23438	down
GO:0000784	nuclear chromosome, telomeric region	cellular_component	8	0.457172	ENSGALG00000016676	MCM3	hypothetical protein CIB84_010294, partial [Bambusicola thoracicus];DNA replication licensing factor MCM3 [Gallus gallus]	0.621211	0.398552	0.358937	0.338613	0.80962	1.72817	0.567597	1.08582	0.409742	-1.28721	down
GO:0003713	transcription coactivator activity	molecular_function	5	0.457273	ENSGALG00000000616	ELF3	ETS-related transcription factor Elf-3 [Gallus gallus]	1.19759	1.03214	2.11237	1.7226	2.65803	3.46443	2.17725	4.05159	0.491017	-1.02616	down
GO:0003713	transcription coactivator activity	molecular_function	5	0.457273	ENSGALG00000016456	LPIN1	phosphatidate phosphatase LPIN1 isoform X6 [Gallus gallus];phosphatidate phosphatase LPIN1 isoform X1 [Gallus gallus];phosphatidate phosphatase LPIN1 isoform X5 [Gallus gallus];phosphatidate phosphatase LPIN1 isoform X3 [Gallus gallus]	12.3253	1.78448	1.11345	6.27604	2.13471	1.98318	1.02676	3.40456	2.51477	1.33042	up
GO:0043025	neuronal cell body	cellular_component	5	0.457273	ENSGALG00000009612	TGFB2	transforming growth factor beta-2 precursor [Gallus gallus]	0.146159	0.40896	0.173944	0.290913	0.086979	0.208241	0.022848	0.040832	2.84195	1.50688	up
GO:0043025	neuronal cell body	cellular_component	5	0.457273	ENSGALG00000014261	UCHL1	ubiquitin carboxyl-terminal hydrolase isozyme L1 [Gallus gallus]	0.931283	2.17185	1.25308	13.0195	1.88216	1.81485	0.534594	1.8028	2.87945	1.52579	up
GO:0000981	RNA polymerase II transcription factor activity, sequence-specific DNA binding	molecular_function	5	0.457273	ENSGALG00000000616	ELF3	ETS-related transcription factor Elf-3 [Gallus gallus]	1.19759	1.03214	2.11237	1.7226	2.65803	3.46443	2.17725	4.05159	0.491017	-1.02616	down
GO:0000981	RNA polymerase II transcription factor activity, sequence-specific DNA binding	molecular_function	5	0.457273	ENSGALG00000008127	SPI1	transcription factor PU.1 isoform X2 [Gallus gallus]	15.4358	10.5097	12.457	4.07958	20.2289	28.4097	14.9075	25.4314	0.477448	-1.06658	down
GO:0005769	early endosome	cellular_component	8	0.461306	ENSGALG00000010978	ANGPTL3	angiopoietin-related protein 3 precursor [Gallus gallus]	4.20929	13.0097	2.84696	16.1961	1.89413	6.78087	4.11516	2.03022	2.44676	1.29088	up
GO:0005769	early endosome	cellular_component	8	0.461306	ENSGALG00000034294	ATP6V0D2	V-type proton ATPase subunit d 2 [Gallus gallus];V-type proton ATPase subunit d 2 isoform X2 [Zonotrichia albicollis]	0.0001	0.128414	0.610249	0.0284713	0.0733061	3.1814	0.666877	0.24518	0.184132	-2.44119	down
GO:0006486	protein glycosylation	biological_process	9	0.463775	ENSGALG00000001130	GALNT17	polypeptide N-acetylgalactosaminyltransferase 17 isoform X1 [Gallus gallus]	0.181564	0.14735	0.172542	0.086085	0.487767	0.526509	0.245642	0.398886	0.354196	-1.49738	down
GO:0007059	chromosome segregation	biological_process	4	0.470298	ENSGALG00000030597	KIF11	kinesin-like protein KIF11 [Gallus gallus]	0.168167	0.135996	0.076198	0.035549	0.275533	0.434692	0.136359	0.353827	0.346473	-1.52919	down
GO:0006607	NLS-bearing protein import into nucleus	biological_process	12	0.470298	ENSGALG00000046960	ENSGALG00000046960	E3 SUMO-protein ligase RanBP2-like isoform X28 [Gallus gallus];E3 SUMO-protein ligase RanBP2-like isoform X9 [Gallus gallus];LIM and senescent cell antigen-like-containing domain protein 1 isoform X2 [Carlito syrichta]	0.186369	0.788189	0.263496	0.280795	0.917632	0.652429	0.519951	1.96797	0.374287	-1.41778	down
GO:0007015	actin filament organization	biological_process	6	0.470298	ENSGALG00000031593	TMSB15B	thymosin beta-15B [Patagioenas fasciata monilis]	255.097	130.823	208.41	58.8503	336.508	447.481	219.307	401.348	0.465016	-1.10465	down
GO:0008289	lipid binding	molecular_function	4	0.470298	ENSGALG00000012092	ESYT3	extended synaptotagmin-3 [Gallus gallus]	0.35054	0.596899	0.285039	0.378779	0.33103	0.818748	1.40987	0.980812	0.455098	-1.13575	down
GO:0000785	chromatin	cellular_component	6	0.470298	ENSGALG00000006110	PLK1	serine/threonine-protein kinase PLK1 [Gallus gallus]	0.288722	0.509046	0.343146	0.326873	0.587442	1.20018	0.49029	0.767793	0.481921	-1.05313	down
GO:0016579	protein deubiquitination	biological_process	9	0.470298	ENSGALG00000014261	UCHL1	ubiquitin carboxyl-terminal hydrolase isozyme L1 [Gallus gallus]	0.931283	2.17185	1.25308	13.0195	1.88216	1.81485	0.534594	1.8028	2.87945	1.52579	up
GO:0000287	magnesium ion binding	molecular_function	7	0.477262	ENSGALG00000001662	ATP10B	probable phospholipid-transporting ATPase VB isoform X1 [Gallus gallus];probable phospholipid-transporting ATPase VB isoform X2 [Gallus gallus]	0.132555	0.295286	0.520656	0.254956	0.15037	0.0001	0.00935255	0.0001	7.5252	2.91173	up
GO:0000287	magnesium ion binding	molecular_function	7	0.477262	ENSGALG00000016313	GCLC	glutamate--cysteine ligase catalytic subunit [Gallus gallus]	10.3317	12.0949	16.5105	15.6332	28.3682	16.4539	25.9134	50.1279	0.451503	-1.14719	down
GO:0070062	extracellular exosome	cellular_component	7	0.478182	ENSGALG00000004771	C1QB	complement C1q subcomponent subunit B [Gallus gallus]	71.0386	46.9327	101.024	8.74243	117.032	137.517	99.5795	143.299	0.45783	-1.12711	down
GO:0070062	extracellular exosome	cellular_component	7	0.478182	ENSGALG00000004980	KCNMA1	PREDICTED: calcium-activated potassium channel subunit alpha-1 isoform X8 [Meleagris gallopavo];calcium-activated potassium channel subunit alpha-1 isoform X35 [Gallus gallus];calcium-activated potassium channel subunit alpha-1 isoform X29 [Gallus gallus];PREDICTED: calcium-activated potassium channel subunit alpha-1 isoform X24 [Coturnix japonica];calcium-activated potassium channel subunit alph…	1.04796	1.27055	1.54155	0.317121	2.5497	3.31068	1.96121	2.00645	0.425026	-1.23438	down
GO:0070062	extracellular exosome	cellular_component	7	0.478182	ENSGALG00000005086	PLAU	urokinase-type plasminogen activator preproprotein [Gallus gallus]	7.334	2.89214	4.66064	0.960027	5.60784	11.001	7.4474	8.29999	0.489761	-1.02985	down
GO:0070062	extracellular exosome	cellular_component	7	0.478182	ENSGALG00000005805	PLCD1	1-phosphatidylinositol 4,5-bisphosphate phosphodiesterase delta-1 isoform X3 [Gallus gallus];1-phosphatidylinositol 4,5-bisphosphate phosphodiesterase delta-1 isoform X4 [Gallus gallus]	4.31875	2.35087	3.60117	1.61692	6.16938	8.26441	5.04254	6.612	0.455672	-1.13393	down
GO:0070062	extracellular exosome	cellular_component	7	0.478182	ENSGALG00000006751	THY1	hypothetical protein ASZ78_004416 [Callipepla squamata]	0.241158	0.188998	0.262718	0.218729	0.646496	0.695791	0.246742	0.389058	0.460851	-1.11763	down
GO:0070062	extracellular exosome	cellular_component	7	0.478182	ENSGALG00000009413	BROX	BRO1 domain-containing protein BROX [Gallus gallus];BRO1 domain-containing protein BROX isoform X1 [Numida meleagris]	3.42376	1.21486	3.81945	0.789928	1.03447	1.01931	0.966691	1.02767	2.2845	1.19188	up
GO:0070062	extracellular exosome	cellular_component	7	0.478182	ENSGALG00000010258	LTBP2	latent-transforming growth factor beta-binding protein 2 isoform X1 [Gallus gallus];latent-transforming growth factor beta-binding protein 2 isoform X3 [Gallus gallus]	0.0001	0.016749	0.0379774	0.0001	0.0228254	0.165294	0.046201	0.157465	0.140195	-2.83449	down
GO:0070062	extracellular exosome	cellular_component	7	0.478182	ENSGALG00000014261	UCHL1	ubiquitin carboxyl-terminal hydrolase isozyme L1 [Gallus gallus]	0.931283	2.17185	1.25308	13.0195	1.88216	1.81485	0.534594	1.8028	2.87945	1.52579	up
GO:0070062	extracellular exosome	cellular_component	7	0.478182	ENSGALG00000014412	CSTA	cystatin-A [Gallus gallus]	2.51519	6.45893	3.49913	4.98997	1.49263	2.89639	1.06457	2.87403	2.09702	1.06834	up
GO:0070062	extracellular exosome	cellular_component	7	0.478182	ENSGALG00000027483	GLRX	glutaredoxin-1 [Gallus gallus]	43.5911	102.938	49.1205	64.646	16.869	30.782	31.7563	34.1885	2.29141	1.19624	up
GO:0070062	extracellular exosome	cellular_component	7	0.478182	ENSGALG00000028347	SDCBP2	syntenin-2 [Numida meleagris];hypothetical protein CIB84_014693 [Bambusicola thoracicus]	0.765984	1.00482	0.381846	0.476796	0.582999	2.99424	1.51332	2.75548	0.33513	-1.57721	down
GO:0070062	extracellular exosome	cellular_component	7	0.478182	ENSGALG00000029669	C1QC	complement C1q subcomponent subunit C [Gallus gallus]	96.2055	73.649	110.439	14.7526	128.615	176.034	124.319	167.086	0.494999	-1.0145	down
GO:0070062	extracellular exosome	cellular_component	7	0.478182	ENSGALG00000031794	PDCD1LG2	programmed cell death 1 ligand 1 isoform X1 [Gallus gallus];programmed cell death 1 ligand 1 isoform X3 [Gallus gallus]	1.42763	1.14861	1.19074	0.549327	2.41562	3.981	0.879063	1.71404	0.480137	-1.05848	down
GO:0070062	extracellular exosome	cellular_component	7	0.478182	ENSGALG00000034294	ATP6V0D2	V-type proton ATPase subunit d 2 [Gallus gallus];V-type proton ATPase subunit d 2 isoform X2 [Zonotrichia albicollis]	0.0001	0.128414	0.610249	0.0284713	0.0733061	3.1814	0.666877	0.24518	0.184132	-2.44119	down
GO:0070062	extracellular exosome	cellular_component	7	0.478182	ENSGALG00000041091	ATP6	ATP synthase F0 subunit 6 (mitochondrion) [Gallus gallus spadiceus]	1551.88	18544	1032.01	2428.51	1549.76	1675.66	1552.21	1259.53	3.90191	1.96418	up
GO:0070062	extracellular exosome	cellular_component	7	0.478182	ENSGALG00000044709	ENSGALG00000044709	platelet glycoprotein VI-like [Gallus gallus]	1.49882	0.395256	0.184288	0.416067	1.56448	1.54562	2.2241	1.56133	0.361746	-1.46695	down
GO:0070062	extracellular exosome	cellular_component	7	0.478182	ENSGALG00000047648	ENSGALG00000047648	leukocyte immunoglobulin-like receptor subfamily A member 2 [Gallus gallus];T-cell-interacting, activating receptor on myeloid cells protein 1 isoform X1 [Gallus gallus]	0.16067	0.23307	0.286528	0.262787	0.873916	1.65461	1.10962	0.222222	0.244292	-2.03332	down
GO:0070062	extracellular exosome	cellular_component	7	0.478182	ENSGALG00000049891	GPD1	glycerol-3-phosphate dehydrogenase 1 [Gallus gallus]	9.07315	17.3378	15.8408	25.0328	6.32658	14.2517	3.30665	1.67284	2.63265	1.39651	up
GO:0070062	extracellular exosome	cellular_component	7	0.478182	ENSGALG00000051101	ENSGALG00000051101	MHC class II alpha chain [Gallus gallus]	13.4091	16.5073	8.53134	11.7999	22.6826	27.2915	44.271	33.2232	0.394197	-1.34301	down
GO:0070062	extracellular exosome	cellular_component	7	0.478182	ENSGALG00000051184	ENSGALG00000051184	NEDD4-binding protein 2-like 2 isoform X1 [Gallus gallus]	0.802641	1.9141	0.546399	1.48609	0.58167	0.441616	0.537269	0.660324	2.13844	1.09656	up
GO:0070062	extracellular exosome	cellular_component	7	0.478182	ENSGALG00000054321	ENSGALG00000054321	T-cell-interacting, activating receptor on myeloid cells protein 1 isoform X1 [Gallus gallus]	0.750074	0.503599	0.482448	0.235997	2.66686	1.19411	2.68542	0.623474	0.275056	-1.8622	down
GO:0050660	flavin adenine dinucleotide binding	molecular_function	6	0.483108	ENSGALG00000008185	AOX1	aldehyde oxidase isoform X2 [Gallus gallus]	0.257646	0.104948	3.48511	0.15694	0.137362	0.620536	0.08915	0.343538	3.36359	1.75	up
GO:0030336	negative regulation of cell migration	biological_process	8	0.483108	ENSGALG00000009825	SRGAP1	SLIT-ROBO Rho GTPase-activating protein 1 [Gallus gallus];SLIT-ROBO Rho GTPase-activating protein 1 isoform X1 [Gallus gallus]	0.747015	4.53496	1.64308	2.47614	1.22775	1.04379	1.1542	0.873682	2.18662	1.1287	up
GO:0030176	integral component of endoplasmic reticulum membrane	cellular_component	7	0.483108	ENSGALG00000033520	DCSTAMP	dendritic cell-specific transmembrane protein [Gallus gallus]	0.350459	4.46913	0.284178	0.525554	0.186183	0.213388	0.454189	0.612398	3.8395	1.94092	up
GO:0043197	dendritic spine	cellular_component	7	0.483108	ENSGALG00000020895	ENSGALG00000020895	formin-I isoform X2 [Gallus gallus]	0.662141	0.241944	0.283616	0.278144	0.702895	1.7495	0.334059	0.867775	0.401137	-1.31783	down
GO:0051897	positive regulation of protein kinase B signaling	biological_process	10	0.489396	ENSGALG00000028256	CCL19	C-C motif chemokine 19 precursor [Gallus gallus]	4.95693	3.83114	4.94113	5.1257	5.68861	14.9287	6.63968	12.2563	0.477179	-1.0674	down
GO:0007156	homophilic cell adhesion via plasma membrane adhesion molecules	biological_process	7	0.492928	ENSGALG00000036925	CADM3	cell adhesion molecule 3 isoform X3 [Gallus gallus];cell adhesion molecule 3 isoform X2 [Gallus gallus];cell adhesion molecule 3 isoform X4 [Gallus gallus]	0.65817	1.78806	1.08802	0.846013	1.84758	5.96457	1.16444	1.28695	0.426779	-1.22844	down
GO:0007156	homophilic cell adhesion via plasma membrane adhesion molecules	biological_process	7	0.492928	ENSGALG00000045596	ENSGALG00000045596	OX-2 membrane glycoprotein [Gallus gallus]	0.584507	0.484975	0.666296	0.195334	0.94044	3.39387	0.889308	0.632974	0.329733	-1.60063	down
GO:0007283	spermatogenesis	biological_process	7	0.492928	ENSGALG00000008257	MERTK	tyrosine-protein kinase Mer precursor [Gallus gallus]	8.16947	8.52775	10.4135	2.32944	14.1042	23.1138	10.2798	14.0112	0.478631	-1.06301	down
GO:0007283	spermatogenesis	biological_process	7	0.492928	ENSGALG00000047524	ENSGALG00000047524	poly [ADP-ribose] polymerase 11 isoform X1 [Gallus gallus]	0.021979	2.05886	2.83004	0.083891	0.0001	0.254434	0.107869	0.142594	9.8907	3.30607	up
GO:0007229	integrin-mediated signaling pathway	biological_process	6	0.495609	ENSGALG00000035879	ITGA7	integrin alpha-7 isoform X1 [Gallus gallus];integrin alpha-7 isoform X2 [Gallus gallus];integrin alpha-7 isoform X3 [Gallus gallus];integrin alpha-7 isoform X4 [Gallus gallus]	0.274379	0.283574	0.561638	0.299284	0.148307	0.126057	0.144984	0.183131	2.35506	1.23576	up
GO:0000776	kinetochore	cellular_component	4	0.501747	ENSGALG00000036892	BUB1B	mitotic checkpoint serine/threonine-protein kinase BUB1 beta [Gallus gallus]	0.227487	0.146029	0.092624	0.129116	0.379488	0.720043	0.227587	0.392421	0.346172	-1.53044	down
GO:0000922	spindle pole	cellular_component	6	0.501747	ENSGALG00000006110	PLK1	serine/threonine-protein kinase PLK1 [Gallus gallus]	0.288722	0.509046	0.343146	0.326873	0.587442	1.20018	0.49029	0.767793	0.481921	-1.05313	down
GO:0001843	neural tube closure	biological_process	7	0.501747	ENSGALG00000011489	TBXT	brachyury protein [Gallus gallus]	0.163233	0.105068	0.129505	0.032014	0.369653	1.26476	0.181673	0.494315	0.186037	-2.42634	down
GO:0016925	protein sumoylation	biological_process	11	0.501747	ENSGALG00000046960	ENSGALG00000046960	E3 SUMO-protein ligase RanBP2-like isoform X28 [Gallus gallus];E3 SUMO-protein ligase RanBP2-like isoform X9 [Gallus gallus];LIM and senescent cell antigen-like-containing domain protein 1 isoform X2 [Carlito syrichta]	0.186369	0.788189	0.263496	0.280795	0.917632	0.652429	0.519951	1.96797	0.374287	-1.41778	down
GO:0051092	positive regulation of NF-kappaB transcription factor activity	biological_process	7	0.50781	ENSGALG00000007001	TLR4	TLR4 [Gallus gallus]	1.37889	1.33005	1.97717	0.34901	1.9778	4.63846	2.18474	2.38593	0.450089	-1.15172	down
GO:0006470	protein dephosphorylation	biological_process	9	0.50781	ENSGALG00000009170	NCEH1	neutral cholesterol ester hydrolase 1 [Numida meleagris]	3.23751	10.2594	3.64535	5.47	1.88991	3.42971	1.27434	1.51095	2.78995	1.48024	up
GO:0060070	canonical Wnt signaling pathway	biological_process	8	0.50781	ENSGALG00000011489	TBXT	brachyury protein [Gallus gallus]	0.163233	0.105068	0.129505	0.032014	0.369653	1.26476	0.181673	0.494315	0.186037	-2.42634	down
GO:0010628	positive regulation of gene expression	biological_process	8	0.508296	ENSGALG00000009612	TGFB2	transforming growth factor beta-2 precursor [Gallus gallus]	0.146159	0.40896	0.173944	0.290913	0.086979	0.208241	0.022848	0.040832	2.84195	1.50688	up
GO:0010628	positive regulation of gene expression	biological_process	8	0.508296	ENSGALG00000027973	CATHL1	cathelicidin-1 precursor [Gallus gallus]	0.0001	19.525	2.05322	1.1123	2.26748	0.0001	0.232359	0.0001	9.07609	3.18207	up
GO:0004843	thiol-dependent ubiquitin-specific protease activity	molecular_function	10	0.5138	ENSGALG00000014261	UCHL1	ubiquitin carboxyl-terminal hydrolase isozyme L1 [Gallus gallus]	0.931283	2.17185	1.25308	13.0195	1.88216	1.81485	0.534594	1.8028	2.87945	1.52579	up
GO:0000165	MAPK cascade	biological_process	11	0.5138	ENSGALG00000015822	ENSGALG00000015822	MAP3K7 C-terminal-like protein isoform X1 [Gallus gallus];PREDICTED: MAP3K7 C-terminal-like protein isoform X1 [Coturnix japonica]	3.74319	4.25723	3.17897	4.59746	3.57412	0.685372	1.8076	0.79848	2.29797	1.20036	up
GO:0002020	protease binding	molecular_function	6	0.5138	ENSGALG00000014412	CSTA	cystatin-A [Gallus gallus]	2.51519	6.45893	3.49913	4.98997	1.49263	2.89639	1.06457	2.87403	2.09702	1.06834	up
GO:0003682	chromatin binding	molecular_function	4	0.515627	ENSGALG00000011190	ENSGALG00000011190	placenta-specific gene 8 protein [Gallus gallus]	13.2641	6.0162	7.01057	7.83459	15.4271	28.2364	12.1394	31.7421	0.389805	-1.35918	down
GO:0003682	chromatin binding	molecular_function	4	0.515627	ENSGALG00000016676	MCM3	hypothetical protein CIB84_010294, partial [Bambusicola thoracicus];DNA replication licensing factor MCM3 [Gallus gallus]	0.621211	0.398552	0.358937	0.338613	0.80962	1.72817	0.567597	1.08582	0.409742	-1.28721	down
GO:0003682	chromatin binding	molecular_function	4	0.515627	ENSGALG00000040971	EGR2	E3 SUMO-protein ligase EGR2 [Gallus gallus]	0.218009	0.305467	0.110132	0.368155	0.188247	0.486377	0.893209	0.827412	0.41823	-1.25763	down
GO:0005089	Rho guanyl-nucleotide exchange factor activity	molecular_function	9	0.519717	ENSGALG00000002599	ARHGEF39	rho guanine nucleotide exchange factor 39 [Gallus gallus]	0.38995	0.091454	0.145516	0.223086	0.379823	0.618483	0.609999	0.820983	0.349899	-1.51499	down
GO:0007050	cell cycle arrest	biological_process	5	0.519717	ENSGALG00000009612	TGFB2	transforming growth factor beta-2 precursor [Gallus gallus]	0.146159	0.40896	0.173944	0.290913	0.086979	0.208241	0.022848	0.040832	2.84195	1.50688	up
GO:0001228	transcriptional activator activity, RNA polymerase II transcription regulatory region sequence-specific DNA binding	molecular_function	6	0.531338	ENSGALG00000003670	MAFB	PREDICTED: transcription factor MafB [Aptenodytes forsteri]	6.99057	7.37932	8.45146	1.96766	13.4838	17.1878	8.9229	11.7556	0.482746	-1.05066	down
GO:0001649	osteoblast differentiation	biological_process	6	0.537043	ENSGALG00000016797	FHL2	four and a half LIM domains 2, transcript variant X5, partial [Columba livia];hypothetical protein ASZ78_008213 [Callipepla squamata]	0.18092	0.129313	0.359568	0.164796	0.530511	0.750345	0.244741	0.716462	0.372246	-1.42567	down
GO:0098792	xenophagy	biological_process	9	0.537043	ENSGALG00000030022	FANCL	E3 ubiquitin-protein ligase FANCL [Gallus gallus]	1.21663	3.26794	1.49632	3.49612	0.874941	1.55018	0.513499	1.59176	2.09188	1.0648	up
GO:0010008	endosome membrane	cellular_component	8	0.559179	ENSGALG00000033520	DCSTAMP	dendritic cell-specific transmembrane protein [Gallus gallus]	0.350459	4.46913	0.284178	0.525554	0.186183	0.213388	0.454189	0.612398	3.8395	1.94092	up
GO:0051607	defense response to virus	biological_process	5	0.559179	ENSGALG00000015925	CGAS	cyclic GMP-AMP synthase [Gallus gallus]	0.666405	0.809076	0.52704	0.32187	1.33451	1.41241	1.32992	1.0053	0.457365	-1.12858	down
GO:0044325	ion channel binding	molecular_function	5	0.564547	ENSGALG00000049891	GPD1	glycerol-3-phosphate dehydrogenase 1 [Gallus gallus]	9.07315	17.3378	15.8408	25.0328	6.32658	14.2517	3.30665	1.67284	2.63265	1.39651	up
GO:0035023	regulation of Rho protein signal transduction	biological_process	11	0.564547	ENSGALG00000002599	ARHGEF39	rho guanine nucleotide exchange factor 39 [Gallus gallus]	0.38995	0.091454	0.145516	0.223086	0.379823	0.618483	0.609999	0.820983	0.349899	-1.51499	down
GO:0015074	DNA integration	biological_process	8	0.564547	ENSGALG00000048658	ENSGALG00000048658	PREDICTED: uncharacterized protein LOC106885910 [Calidris pugnax]	0.006683	0.034601	0.129477	0.011222	0.022378	0.927291	0.535587	0.33019	0.100241	-3.31845	down
GO:0030018	Z disc	cellular_component	5	0.56985	ENSGALG00000052526	ENSGALG00000052526	LOW QUALITY PROTEIN: junctophilin-2 [Gallus gallus]	1.11525	1.29646	0.160671	0.188192	2.50237	5.71776	0.678545	4.45823	0.206678	-2.27455	down
GO:0003964	RNA-directed DNA polymerase activity	molecular_function	8	0.56985	ENSGALG00000048658	ENSGALG00000048658	PREDICTED: uncharacterized protein LOC106885910 [Calidris pugnax]	0.006683	0.034601	0.129477	0.011222	0.022378	0.927291	0.535587	0.33019	0.100241	-3.31845	down
GO:0043231	intracellular membrane-bounded organelle	cellular_component	5	0.570146	ENSGALG00000036527	SYBU	syntabulin isoform X1 [Gallus gallus]	0.832045	1.14661	2.11658	0.749911	1.65808	4.5093	2.85726	2.41121	0.423681	-1.23895	down
GO:0043231	intracellular membrane-bounded organelle	cellular_component	5	0.570146	ENSGALG00000040971	EGR2	E3 SUMO-protein ligase EGR2 [Gallus gallus]	0.218009	0.305467	0.110132	0.368155	0.188247	0.486377	0.893209	0.827412	0.41823	-1.25763	down
GO:0042493	response to drug	biological_process	5	0.575088	ENSGALG00000009612	TGFB2	transforming growth factor beta-2 precursor [Gallus gallus]	0.146159	0.40896	0.173944	0.290913	0.086979	0.208241	0.022848	0.040832	2.84195	1.50688	up
GO:0007218	neuropeptide signaling pathway	biological_process	6	0.580263	ENSGALG00000010139	SSTR1	somatostatin receptor type 1 [Gallus gallus]	19.5308	53.8586	14.1874	14.9399	17.8364	24.4897	3.12175	2.31695	2.14628	1.10184	up
GO:0031175	neuron projection development	biological_process	7	0.580263	ENSGALG00000007839	NCAM1	neural cell adhesion molecule 1 isoform 1 precursor [Gallus gallus];neural cell adhesion molecule 1 isoform X7 [Gallus gallus];neural cell adhesion molecule 1 isoform X18 [Gallus gallus];neural cell adhesion molecule [Gallus gallus]	0.805173	1.05748	0.658963	1.41231	0.942155	0.428564	0.171277	0.413967	2.01125	1.00809	up
GO:0001764	neuron migration	biological_process	7	0.585375	ENSGALG00000011319	ADGRL3	adhesion G protein-coupled receptor L3 isoform X1 [Gallus gallus];adhesion G protein-coupled receptor L3 isoform X9 [Gallus gallus];adhesion G protein-coupled receptor L3 isoform X5 [Gallus gallus];adhesion G protein-coupled receptor L3 isoform X3 [Numida meleagris];adhesion G protein-coupled receptor L3 isoform X4 [Gallus gallus];adhesion G protein-coupled receptor L3 isoform X10 [Gallus gallus]…	0.092204	0.56378	0.178342	0.289801	0.124844	0.140036	0.086577	0.114531	2.41235	1.27044	up
GO:0006357	regulation of transcription by RNA polymerase II	biological_process	9	0.587013	ENSGALG00000000616	ELF3	ETS-related transcription factor Elf-3 [Gallus gallus]	1.19759	1.03214	2.11237	1.7226	2.65803	3.46443	2.17725	4.05159	0.491017	-1.02616	down
GO:0006357	regulation of transcription by RNA polymerase II	biological_process	9	0.587013	ENSGALG00000003670	MAFB	PREDICTED: transcription factor MafB [Aptenodytes forsteri]	6.99057	7.37932	8.45146	1.96766	13.4838	17.1878	8.9229	11.7556	0.482746	-1.05066	down
GO:0006357	regulation of transcription by RNA polymerase II	biological_process	9	0.587013	ENSGALG00000008127	SPI1	transcription factor PU.1 isoform X2 [Gallus gallus]	15.4358	10.5097	12.457	4.07958	20.2289	28.4097	14.9075	25.4314	0.477448	-1.06658	down
GO:0005759	mitochondrial matrix	cellular_component	7	0.590425	ENSGALG00000029827	ENSGALG00000029827	acyl-coenzyme A synthetase ACSM4, mitochondrial [Gallus gallus]	0.33173	4.8511	0.439441	1.08533	7.66692	2.96009	1.68909	6.56617	0.355233	-1.49316	down
GO:0005814	centriole	cellular_component	6	0.605212	ENSGALG00000003146	CCDC92	coiled-coil domain-containing protein 92 [Gallus gallus]	0.163612	0.653358	0.148047	0.474498	0.126336	0.1688	0.240968	0.150221	2.09742	1.06862	up
GO:0014069	postsynaptic density	cellular_component	5	0.610021	ENSGALG00000027415	GRIN2C	glutamate receptor ionotropic, NMDA 2C isoform X3 [Gallus gallus]	0.727761	0.348684	0.192189	0.834939	0.280713	1.93856	1.44417	2.01325	0.370563	-1.43221	down
GO:0005044	scavenger receptor activity	molecular_function	4	0.619467	ENSGALG00000036286	ENSGALG00000036286	HHIP-like protein 1 [Gallus gallus]	2.09851	1.37753	1.17204	0.741759	3.46962	3.04359	2.38296	4.05459	0.416179	-1.26472	down
GO:0090090	negative regulation of canonical Wnt signaling pathway	biological_process	10	0.619467	ENSGALG00000007669	EGR1	early growth response protein 1 [Numida meleagris]	16.8881	6.92131	10.061	4.72664	9.23675	2.77177	15.2843	79.802	0.360401	-1.47233	down
GO:0000139	Golgi membrane	cellular_component	7	0.61991	ENSGALG00000000901	ENSGALG00000000901	carbohydrate sulfotransferase 4 [Gallus gallus]	2.25214	6.83319	2.534	3.10035	10.8712	5.10087	14.9396	7.48974	0.383311	-1.38341	down
GO:0000139	Golgi membrane	cellular_component	7	0.61991	ENSGALG00000001130	GALNT17	polypeptide N-acetylgalactosaminyltransferase 17 isoform X1 [Gallus gallus]	0.181564	0.14735	0.172542	0.086085	0.487767	0.526509	0.245642	0.398886	0.354196	-1.49738	down
GO:0005783	endoplasmic reticulum	cellular_component	6	0.62857	ENSGALG00000001662	ATP10B	probable phospholipid-transporting ATPase VB isoform X1 [Gallus gallus];probable phospholipid-transporting ATPase VB isoform X2 [Gallus gallus]	0.132555	0.295286	0.520656	0.254956	0.15037	0.0001	0.00935255	0.0001	7.5252	2.91173	up
GO:0005783	endoplasmic reticulum	cellular_component	6	0.62857	ENSGALG00000006751	THY1	hypothetical protein ASZ78_004416 [Callipepla squamata]	0.241158	0.188998	0.262718	0.218729	0.646496	0.695791	0.246742	0.389058	0.460851	-1.11763	down
GO:0005783	endoplasmic reticulum	cellular_component	6	0.62857	ENSGALG00000011646	PLD4	phospholipase D4 isoform X1 [Gallus gallus]	0.374132	0.52561	0.563363	0.433201	1.25181	0.987119	0.710061	1.14749	0.462911	-1.11119	down
GO:0005783	endoplasmic reticulum	cellular_component	6	0.62857	ENSGALG00000032428	ENSGALG00000032428	hypothetical protein H355_015507 [Colinus virginianus];uncharacterized protein LOC100858381 [Gallus gallus]	2.60581	2.07923	2.74031	5.26098	4.24717	15.3628	1.40676	21.918	0.29548	-1.75887	down
GO:0005783	endoplasmic reticulum	cellular_component	6	0.62857	ENSGALG00000042419	KCTD17	hypothetical protein CIB84_007208 [Bambusicola thoracicus];PREDICTED: BTB/POZ domain-containing protein KCTD17 isoform X2 [Coturnix japonica]	0.603079	0.816275	0.997701	1.17533	1.62392	1.54009	1.88693	2.32632	0.486955	-1.03814	down
GO:0006897	endocytosis	biological_process	7	0.63321	ENSGALG00000051068	ENSGALG00000051068	sialoadhesin isoform X1 [Gallus gallus]	1.63599	0.345485	0.788833	0.566399	0.801229	5.54458	1.12865	2.72163	0.327253	-1.61152	down
GO:0008285	negative regulation of cell proliferation	biological_process	7	0.635488	ENSGALG00000009612	TGFB2	transforming growth factor beta-2 precursor [Gallus gallus]	0.146159	0.40896	0.173944	0.290913	0.086979	0.208241	0.022848	0.040832	2.84195	1.50688	up
GO:0008285	negative regulation of cell proliferation	biological_process	7	0.635488	ENSGALG00000010139	SSTR1	somatostatin receptor type 1 [Gallus gallus]	19.5308	53.8586	14.1874	14.9399	17.8364	24.4897	3.12175	2.31695	2.14628	1.10184	up
GO:0005515	protein binding	molecular_function	4	0.647659	ENSGALG00000000731	THEMIS2	protein THEMIS2 [Gallus gallus]	5.80775	5.73158	8.7997	1.59538	10.6835	16.3368	9.5845	14.5783	0.428548	-1.22247	down
GO:0005515	protein binding	molecular_function	4	0.647659	ENSGALG00000033520	DCSTAMP	dendritic cell-specific transmembrane protein [Gallus gallus]	0.350459	4.46913	0.284178	0.525554	0.186183	0.213388	0.454189	0.612398	3.8395	1.94092	up
GO:0005515	protein binding	molecular_function	4	0.647659	ENSGALG00000035879	ITGA7	integrin alpha-7 isoform X1 [Gallus gallus];integrin alpha-7 isoform X2 [Gallus gallus];integrin alpha-7 isoform X3 [Gallus gallus];integrin alpha-7 isoform X4 [Gallus gallus]	0.274379	0.283574	0.561638	0.299284	0.148307	0.126057	0.144984	0.183131	2.35506	1.23576	up
GO:0005515	protein binding	molecular_function	4	0.647659	ENSGALG00000036892	BUB1B	mitotic checkpoint serine/threonine-protein kinase BUB1 beta [Gallus gallus]	0.227487	0.146029	0.092624	0.129116	0.379488	0.720043	0.227587	0.392421	0.346172	-1.53044	down
GO:0005515	protein binding	molecular_function	4	0.647659	ENSGALG00000038320	COLGALT2	procollagen galactosyltransferase 2 isoform X1 [Gallus gallus]	2.47728	3.11567	3.95816	0.900279	6.14688	8.47897	4.70151	3.81164	0.451679	-1.14663	down
GO:0005515	protein binding	molecular_function	4	0.647659	ENSGALG00000040971	EGR2	E3 SUMO-protein ligase EGR2 [Gallus gallus]	0.218009	0.305467	0.110132	0.368155	0.188247	0.486377	0.893209	0.827412	0.41823	-1.25763	down
GO:0005515	protein binding	molecular_function	4	0.647659	ENSGALG00000041299	E2F8	transcription factor E2F8 isoform X1 [Gallus gallus]	0.071889	0.265974	0.211637	0.316614	0.490274	0.543823	0.432936	0.443949	0.45323	-1.14169	down
GO:0005515	protein binding	molecular_function	4	0.647659	ENSGALG00000048109	ENSGALG00000048109	uncharacterized protein LOC107051636 [Gallus gallus]	0.076273	0.158071	0.14776	0.375378	0.664056	4.68381	0.303556	0.031177	0.133299	-2.90727	down
GO:0005515	protein binding	molecular_function	4	0.647659	ENSGALG00000053886	ENSGALG00000053886	uncharacterized protein LOC112532140 [Gallus gallus]	0.158243	0.23651	0.274424	0.503798	0.976899	15.4365	0.30902	0.168615	0.0694438	-3.84801	down
GO:0005515	protein binding	molecular_function	4	0.647659	ENSGALG00000053921	ENSGALG00000053921	uncharacterized protein LOC112532140 [Gallus gallus]	0.144334	0.134153	0.225186	0.376908	0.471214	5.88046	0.280441	0.126202	0.130296	-2.94014	down
GO:0035335	peptidyl-tyrosine dephosphorylation	biological_process	10	0.650768	ENSGALG00000006368	PTPN5	tyrosine-protein phosphatase non-receptor type 5 isoform X1 [Gallus gallus]	0.316522	0.378792	0.25788	0.0219394	0.566197	0.896631	0.533586	0.475925	0.394417	-1.34221	down
GO:0018108	peptidyl-tyrosine phosphorylation	biological_process	10	0.650768	ENSGALG00000008257	MERTK	tyrosine-protein kinase Mer precursor [Gallus gallus]	8.16947	8.52775	10.4135	2.32944	14.1042	23.1138	10.2798	14.0112	0.478631	-1.06301	down
GO:0045121	membrane raft	cellular_component	6	0.655026	ENSGALG00000006751	THY1	hypothetical protein ASZ78_004416 [Callipepla squamata]	0.241158	0.188998	0.262718	0.218729	0.646496	0.695791	0.246742	0.389058	0.460851	-1.11763	down
GO:0004725	protein tyrosine phosphatase activity	molecular_function	9	0.659231	ENSGALG00000006368	PTPN5	tyrosine-protein phosphatase non-receptor type 5 isoform X1 [Gallus gallus]	0.316522	0.378792	0.25788	0.0219394	0.566197	0.896631	0.533586	0.475925	0.394417	-1.34221	down
GO:0019221	cytokine-mediated signaling pathway	biological_process	6	0.659231	ENSGALG00000006318	IL21R	interleukin-21 receptor isoform X1 [Gallus gallus]	1.13242	0.635421	0.591348	0.798144	1.31374	2.8703	0.749547	1.73059	0.473777	-1.07772	down
GO:0016192	vesicle-mediated transport	biological_process	6	0.66749	ENSGALG00000053784	ENSGALG00000053784	AP-4 complex subunit beta-1 isoform X2 [Gallus gallus]	0.64982	0.641113	0.631975	0.646511	1.73503	0.908116	1.06391	1.60389	0.483797	-1.04753	down
GO:0045892	negative regulation of transcription, DNA-templated	biological_process	9	0.668	ENSGALG00000000616	ELF3	ETS-related transcription factor Elf-3 [Gallus gallus]	1.19759	1.03214	2.11237	1.7226	2.65803	3.46443	2.17725	4.05159	0.491017	-1.02616	down
GO:0045892	negative regulation of transcription, DNA-templated	biological_process	9	0.668	ENSGALG00000016313	GCLC	glutamate--cysteine ligase catalytic subunit [Gallus gallus]	10.3317	12.0949	16.5105	15.6332	28.3682	16.4539	25.9134	50.1279	0.451503	-1.14719	down
GO:0006468	protein phosphorylation	biological_process	9	0.670393	ENSGALG00000009612	TGFB2	transforming growth factor beta-2 precursor [Gallus gallus]	0.146159	0.40896	0.173944	0.290913	0.086979	0.208241	0.022848	0.040832	2.84195	1.50688	up
GO:0006468	protein phosphorylation	biological_process	9	0.670393	ENSGALG00000036892	BUB1B	mitotic checkpoint serine/threonine-protein kinase BUB1 beta [Gallus gallus]	0.227487	0.146029	0.092624	0.129116	0.379488	0.720043	0.227587	0.392421	0.346172	-1.53044	down
GO:0006468	protein phosphorylation	biological_process	9	0.670393	ENSGALG00000037611	ENSGALG00000037611	myosin-IIIb [Gallus gallus]	0.633616	0.475849	0.502767	0.348463	0.788867	1.56501	0.540872	1.58041	0.438128	-1.19057	down
GO:0006511	ubiquitin-dependent protein catabolic process	biological_process	10	0.671545	ENSGALG00000014261	UCHL1	ubiquitin carboxyl-terminal hydrolase isozyme L1 [Gallus gallus]	0.931283	2.17185	1.25308	13.0195	1.88216	1.81485	0.534594	1.8028	2.87945	1.52579	up
GO:0044212	transcription regulatory region DNA binding	molecular_function	7	0.671545	ENSGALG00000040971	EGR2	E3 SUMO-protein ligase EGR2 [Gallus gallus]	0.218009	0.305467	0.110132	0.368155	0.188247	0.486377	0.893209	0.827412	0.41823	-1.25763	down
GO:0008201	heparin binding	molecular_function	6	0.67555	ENSGALG00000017046	POSTN	periostin isoform X6 [Gallus gallus];periostin isoform X2 [Gallus gallus];periostin isoform X3 [Gallus gallus];periostin isoform X5 [Gallus gallus];periostin precursor [Gallus gallus];periostin isoform X1 [Gallus gallus];periostin isoform X3 [Numida meleagris]	2.01076	2.11678	0.975484	1.31462	4.31095	3.46922	2.9874	2.50322	0.483592	-1.04814	down
GO:0016491	oxidoreductase activity	molecular_function	4	0.683416	ENSGALG00000003323	NECAB2	oxidative stress-induced growth inhibitor 1 [Gallus gallus];hypothetical protein CIB84_004535 [Bambusicola thoracicus];PREDICTED: N-terminal EF-hand calcium-binding protein 2 isoform X1 [Bos indicus]	3.85147	11.5598	12.4071	5.95551	12.0265	29.0154	12.7318	16.0839	0.483467	-1.04851	down
GO:0020037	heme binding	molecular_function	6	0.683416	ENSGALG00000047199	ENSGALG00000047199	cytochrome P450 2C9-like [Gallus gallus]	18.9986	64.341	70.9064	66.774	4.1142	32.7996	6.6782	7.41439	4.33318	2.11543	up
GO:0006898	receptor-mediated endocytosis	biological_process	8	0.683416	ENSGALG00000036286	ENSGALG00000036286	HHIP-like protein 1 [Gallus gallus]	2.09851	1.37753	1.17204	0.741759	3.46962	3.04359	2.38296	4.05459	0.416179	-1.26472	down
GO:0006281	DNA repair	biological_process	8	0.687277	ENSGALG00000030022	FANCL	E3 ubiquitin-protein ligase FANCL [Gallus gallus]	1.21663	3.26794	1.49632	3.49612	0.874941	1.55018	0.513499	1.59176	2.09188	1.0648	up
GO:0003700	DNA binding transcription factor activity	molecular_function	4	0.688187	ENSGALG00000007669	EGR1	early growth response protein 1 [Numida meleagris]	16.8881	6.92131	10.061	4.72664	9.23675	2.77177	15.2843	79.802	0.360401	-1.47233	down
GO:0003700	DNA binding transcription factor activity	molecular_function	4	0.688187	ENSGALG00000040971	EGR2	E3 SUMO-protein ligase EGR2 [Gallus gallus]	0.218009	0.305467	0.110132	0.368155	0.188247	0.486377	0.893209	0.827412	0.41823	-1.25763	down
GO:0003700	DNA binding transcription factor activity	molecular_function	4	0.688187	ENSGALG00000041299	E2F8	transcription factor E2F8 isoform X1 [Gallus gallus]	0.071889	0.265974	0.211637	0.316614	0.490274	0.543823	0.432936	0.443949	0.45323	-1.14169	down
GO:0003700	DNA binding transcription factor activity	molecular_function	4	0.688187	ENSGALG00000047821	ENSGALG00000047821	zinc finger protein 92 homolog isoform X1 [Gallus gallus]	1.11048	0.688269	1.43825	1.10291	0.706914	0.963075	0.251794	0.157107	2.08761	1.06185	up
GO:0046982	protein heterodimerization activity	molecular_function	6	0.690885	ENSGALG00000006511	BCL2A1	bcl-2-related protein A1 [Gallus gallus]	4.36419	2.6536	3.40137	5.14364	4.03001	9.4211	3.47238	15.7609	0.476154	-1.0705	down
GO:0046982	protein heterodimerization activity	molecular_function	6	0.690885	ENSGALG00000016313	GCLC	glutamate--cysteine ligase catalytic subunit [Gallus gallus]	10.3317	12.0949	16.5105	15.6332	28.3682	16.4539	25.9134	50.1279	0.451503	-1.14719	down
GO:0046982	protein heterodimerization activity	molecular_function	6	0.690885	ENSGALG00000028347	SDCBP2	syntenin-2 [Numida meleagris];hypothetical protein CIB84_014693 [Bambusicola thoracicus]	0.765984	1.00482	0.381846	0.476796	0.582999	2.99424	1.51332	2.75548	0.33513	-1.57721	down
GO:0016310	phosphorylation	biological_process	7	0.694859	ENSGALG00000003841	ENSGALG00000003841	diacylglycerol kinase delta isoform X2 [Gallus gallus]	0.02841	0.052519	0.041746	0.076976	0.096109	0.141277	0.079843	0.128724	0.447695	-1.15941	down
GO:0018105	peptidyl-serine phosphorylation	biological_process	10	0.694859	ENSGALG00000006110	PLK1	serine/threonine-protein kinase PLK1 [Gallus gallus]	0.288722	0.509046	0.343146	0.326873	0.587442	1.20018	0.49029	0.767793	0.481921	-1.05313	down
GO:0003714	transcription corepressor activity	molecular_function	5	0.694859	ENSGALG00000041299	E2F8	transcription factor E2F8 isoform X1 [Gallus gallus]	0.071889	0.265974	0.211637	0.316614	0.490274	0.543823	0.432936	0.443949	0.45323	-1.14169	down
GO:0004842	ubiquitin-protein transferase activity	molecular_function	6	0.695498	ENSGALG00000030022	FANCL	E3 ubiquitin-protein ligase FANCL [Gallus gallus]	1.21663	3.26794	1.49632	3.49612	0.874941	1.55018	0.513499	1.59176	2.09188	1.0648	up
GO:0004842	ubiquitin-protein transferase activity	molecular_function	6	0.695498	ENSGALG00000047720	KLHDC7A	kelch domain-containing protein 7A [Gallus gallus]	3.44122	4.24726	7.22315	1.8592	1.22602	3.40491	2.07603	1.37191	2.07589	1.05373	up
GO:0005911	cell-cell junction	cellular_component	4	0.698582	ENSGALG00000011319	ADGRL3	adhesion G protein-coupled receptor L3 isoform X1 [Gallus gallus];adhesion G protein-coupled receptor L3 isoform X9 [Gallus gallus];adhesion G protein-coupled receptor L3 isoform X5 [Gallus gallus];adhesion G protein-coupled receptor L3 isoform X3 [Numida meleagris];adhesion G protein-coupled receptor L3 isoform X4 [Gallus gallus];adhesion G protein-coupled receptor L3 isoform X10 [Gallus gallus]…	0.092204	0.56378	0.178342	0.289801	0.124844	0.140036	0.086577	0.114531	2.41235	1.27044	up
GO:0007507	heart development	biological_process	6	0.702259	ENSGALG00000009612	TGFB2	transforming growth factor beta-2 precursor [Gallus gallus]	0.146159	0.40896	0.173944	0.290913	0.086979	0.208241	0.022848	0.040832	2.84195	1.50688	up
GO:0006974	cellular response to DNA damage stimulus	biological_process	6	0.705891	ENSGALG00000030022	FANCL	E3 ubiquitin-protein ligase FANCL [Gallus gallus]	1.21663	3.26794	1.49632	3.49612	0.874941	1.55018	0.513499	1.59176	2.09188	1.0648	up
GO:0010951	negative regulation of endopeptidase activity	biological_process	11	0.705891	ENSGALG00000014412	CSTA	cystatin-A [Gallus gallus]	2.51519	6.45893	3.49913	4.98997	1.49263	2.89639	1.06457	2.87403	2.09702	1.06834	up
GO:0006457	protein folding	biological_process	4	0.705891	ENSGALG00000046960	ENSGALG00000046960	E3 SUMO-protein ligase RanBP2-like isoform X28 [Gallus gallus];E3 SUMO-protein ligase RanBP2-like isoform X9 [Gallus gallus];LIM and senescent cell antigen-like-containing domain protein 1 isoform X2 [Carlito syrichta]	0.186369	0.788189	0.263496	0.280795	0.917632	0.652429	0.519951	1.96797	0.374287	-1.41778	down
GO:0008150	biological_process	biological_process	2	0.709381	ENSGALG00000010201	ABHD18	protein ABHD18 isoform X1 [Gallus gallus]	4.75192	1.48862	4.18359	1.36826	1.73203	1.32898	1.11675	1.51403	2.07182	1.0509	up
GO:0008150	biological_process	biological_process	2	0.709381	ENSGALG00000038207	ENSGALG00000038207	uncharacterized protein FAM160B2 isoform X3 [Gallus gallus]	0.709332	0.995808	1.47936	1.33528	1.70177	2.37896	3.80176	2.0722	0.454035	-1.13912	down
GO:0008150	biological_process	biological_process	2	0.709381	ENSGALG00000048315	ENSGALG00000048315	uncharacterized protein FAM160B2 isoform X3 [Gallus gallus]	1.66463	0.966401	1.6192	3.1264	1.52848	3.9686	7.93384	5.11402	0.397771	-1.32999	down
GO:0008150	biological_process	biological_process	2	0.709381	ENSGALG00000052753	ENSGALG00000052753	von Willebrand factor A domain-containing protein 5B2 isoform X2 [Gallus gallus]	0.233039	0.466916	0.33051	0.442331	0.729252	0.633388	0.618472	2.07182	0.36339	-1.46041	down
GO:0008150	biological_process	biological_process	2	0.709381	ENSGALG00000054378	LRRC43	hypothetical protein CIB84_009440, partial [Bambusicola thoracicus]	0.401076	0.88608	0.095499	0.630573	0.290636	0.197336	0.085549	0.085508	3.05484	1.6111	up
GO:0048471	perinuclear region of cytoplasm	cellular_component	6	0.710411	ENSGALG00000007001	TLR4	TLR4 [Gallus gallus]	1.37889	1.33005	1.97717	0.34901	1.9778	4.63846	2.18474	2.38593	0.450089	-1.15172	down
GO:0048471	perinuclear region of cytoplasm	cellular_component	6	0.710411	ENSGALG00000016676	MCM3	hypothetical protein CIB84_010294, partial [Bambusicola thoracicus];DNA replication licensing factor MCM3 [Gallus gallus]	0.621211	0.398552	0.358937	0.338613	0.80962	1.72817	0.567597	1.08582	0.409742	-1.28721	down
GO:0048471	perinuclear region of cytoplasm	cellular_component	6	0.710411	ENSGALG00000036892	BUB1B	mitotic checkpoint serine/threonine-protein kinase BUB1 beta [Gallus gallus]	0.227487	0.146029	0.092624	0.129116	0.379488	0.720043	0.227587	0.392421	0.346172	-1.53044	down
GO:0003779	actin binding	molecular_function	6	0.716125	ENSGALG00000004980	KCNMA1	PREDICTED: calcium-activated potassium channel subunit alpha-1 isoform X8 [Meleagris gallopavo];calcium-activated potassium channel subunit alpha-1 isoform X35 [Gallus gallus];calcium-activated potassium channel subunit alpha-1 isoform X29 [Gallus gallus];PREDICTED: calcium-activated potassium channel subunit alpha-1 isoform X24 [Coturnix japonica];calcium-activated potassium channel subunit alph…	1.04796	1.27055	1.54155	0.317121	2.5497	3.31068	1.96121	2.00645	0.425026	-1.23438	down
GO:0003779	actin binding	molecular_function	6	0.716125	ENSGALG00000037611	ENSGALG00000037611	myosin-IIIb [Gallus gallus]	0.633616	0.475849	0.502767	0.348463	0.788867	1.56501	0.540872	1.58041	0.438128	-1.19057	down
GO:0051301	cell division	biological_process	4	0.723403	ENSGALG00000036892	BUB1B	mitotic checkpoint serine/threonine-protein kinase BUB1 beta [Gallus gallus]	0.227487	0.146029	0.092624	0.129116	0.379488	0.720043	0.227587	0.392421	0.346172	-1.53044	down
GO:0005096	GTPase activator activity	molecular_function	6	0.723555	ENSGALG00000009825	SRGAP1	SLIT-ROBO Rho GTPase-activating protein 1 [Gallus gallus];SLIT-ROBO Rho GTPase-activating protein 1 isoform X1 [Gallus gallus]	0.747015	4.53496	1.64308	2.47614	1.22775	1.04379	1.1542	0.873682	2.18662	1.1287	up
GO:0005096	GTPase activator activity	molecular_function	6	0.723555	ENSGALG00000034085	ENSGALG00000034085	arf-GAP with SH3 domain, ANK repeat and PH domain-containing protein 1 isoform X1 [Gallus gallus]	1.17723	0.655572	0.501247	0.332894	1.63761	1.87415	0.623557	1.53542	0.4703	-1.08835	down
GO:0005813	centrosome	cellular_component	7	0.724937	ENSGALG00000006110	PLK1	serine/threonine-protein kinase PLK1 [Gallus gallus]	0.288722	0.509046	0.343146	0.326873	0.587442	1.20018	0.49029	0.767793	0.481921	-1.05313	down
GO:0005813	centrosome	cellular_component	7	0.724937	ENSGALG00000008095	KIF23	kinesin-like protein KIF23 isoform X1 [Gallus gallus];kinesin-like protein KIF23 isoform X6 [Gallus gallus];kinesin-like protein KIF23 isoform X5 [Gallus gallus];kinesin-like protein KIF23 isoform X4 [Gallus gallus];kinesin-like protein KIF23 isoform X8 [Gallus gallus]	0.23411	0.123432	0.21328	0.169936	0.493541	0.652255	0.647741	0.549786	0.316114	-1.66148	down
GO:0005813	centrosome	cellular_component	7	0.724937	ENSGALG00000016676	MCM3	hypothetical protein CIB84_010294, partial [Bambusicola thoracicus];DNA replication licensing factor MCM3 [Gallus gallus]	0.621211	0.398552	0.358937	0.338613	0.80962	1.72817	0.567597	1.08582	0.409742	-1.28721	down
GO:0030054	cell junction	cellular_component	3	0.728416	ENSGALG00000020895	ENSGALG00000020895	formin-I isoform X2 [Gallus gallus]	0.662141	0.241944	0.283616	0.278144	0.702895	1.7495	0.334059	0.867775	0.401137	-1.31783	down
GO:0030054	cell junction	cellular_component	3	0.728416	ENSGALG00000027415	GRIN2C	glutamate receptor ionotropic, NMDA 2C isoform X3 [Gallus gallus]	0.727761	0.348684	0.192189	0.834939	0.280713	1.93856	1.44417	2.01325	0.370563	-1.43221	down
GO:0008022	protein C-terminus binding	molecular_function	5	0.739877	ENSGALG00000028347	SDCBP2	syntenin-2 [Numida meleagris];hypothetical protein CIB84_014693 [Bambusicola thoracicus]	0.765984	1.00482	0.381846	0.476796	0.582999	2.99424	1.51332	2.75548	0.33513	-1.57721	down
GO:0042981	regulation of apoptotic process	biological_process	8	0.743053	ENSGALG00000007669	EGR1	early growth response protein 1 [Numida meleagris]	16.8881	6.92131	10.061	4.72664	9.23675	2.77177	15.2843	79.802	0.360401	-1.47233	down
GO:0006915	apoptotic process	biological_process	6	0.749289	ENSGALG00000036892	BUB1B	mitotic checkpoint serine/threonine-protein kinase BUB1 beta [Gallus gallus]	0.227487	0.146029	0.092624	0.129116	0.379488	0.720043	0.227587	0.392421	0.346172	-1.53044	down
GO:0004674	protein serine/threonine kinase activity	molecular_function	8	0.751653	ENSGALG00000006110	PLK1	serine/threonine-protein kinase PLK1 [Gallus gallus]	0.288722	0.509046	0.343146	0.326873	0.587442	1.20018	0.49029	0.767793	0.481921	-1.05313	down
GO:0004674	protein serine/threonine kinase activity	molecular_function	8	0.751653	ENSGALG00000036892	BUB1B	mitotic checkpoint serine/threonine-protein kinase BUB1 beta [Gallus gallus]	0.227487	0.146029	0.092624	0.129116	0.379488	0.720043	0.227587	0.392421	0.346172	-1.53044	down
GO:0003676	nucleic acid binding	molecular_function	5	0.752284	ENSGALG00000040971	EGR2	E3 SUMO-protein ligase EGR2 [Gallus gallus]	0.218009	0.305467	0.110132	0.368155	0.188247	0.486377	0.893209	0.827412	0.41823	-1.25763	down
GO:0003676	nucleic acid binding	molecular_function	5	0.752284	ENSGALG00000047821	ENSGALG00000047821	zinc finger protein 92 homolog isoform X1 [Gallus gallus]	1.11048	0.688269	1.43825	1.10291	0.706914	0.963075	0.251794	0.157107	2.08761	1.06185	up
GO:0003676	nucleic acid binding	molecular_function	5	0.752284	ENSGALG00000048658	ENSGALG00000048658	PREDICTED: uncharacterized protein LOC106885910 [Calidris pugnax]	0.006683	0.034601	0.129477	0.011222	0.022378	0.927291	0.535587	0.33019	0.100241	-3.31845	down
GO:0000977	RNA polymerase II regulatory region sequence-specific DNA binding	molecular_function	9	0.752351	ENSGALG00000007669	EGR1	early growth response protein 1 [Numida meleagris]	16.8881	6.92131	10.061	4.72664	9.23675	2.77177	15.2843	79.802	0.360401	-1.47233	down
GO:0051260	protein homooligomerization	biological_process	8	0.755375	ENSGALG00000042419	KCTD17	hypothetical protein CIB84_007208 [Bambusicola thoracicus];PREDICTED: BTB/POZ domain-containing protein KCTD17 isoform X2 [Coturnix japonica]	0.603079	0.816275	0.997701	1.17533	1.62392	1.54009	1.88693	2.32632	0.486955	-1.03814	down
GO:0003674	molecular_function	molecular_function	2	0.76288	ENSGALG00000010201	ABHD18	protein ABHD18 isoform X1 [Gallus gallus]	4.75192	1.48862	4.18359	1.36826	1.73203	1.32898	1.11675	1.51403	2.07182	1.0509	up
GO:0003674	molecular_function	molecular_function	2	0.76288	ENSGALG00000038207	ENSGALG00000038207	uncharacterized protein FAM160B2 isoform X3 [Gallus gallus]	0.709332	0.995808	1.47936	1.33528	1.70177	2.37896	3.80176	2.0722	0.454035	-1.13912	down
GO:0003674	molecular_function	molecular_function	2	0.76288	ENSGALG00000048315	ENSGALG00000048315	uncharacterized protein FAM160B2 isoform X3 [Gallus gallus]	1.66463	0.966401	1.6192	3.1264	1.52848	3.9686	7.93384	5.11402	0.397771	-1.32999	down
GO:0003674	molecular_function	molecular_function	2	0.76288	ENSGALG00000052753	ENSGALG00000052753	von Willebrand factor A domain-containing protein 5B2 isoform X2 [Gallus gallus]	0.233039	0.466916	0.33051	0.442331	0.729252	0.633388	0.618472	2.07182	0.36339	-1.46041	down
GO:0003674	molecular_function	molecular_function	2	0.76288	ENSGALG00000054378	LRRC43	hypothetical protein CIB84_009440, partial [Bambusicola thoracicus]	0.401076	0.88608	0.095499	0.630573	0.290636	0.197336	0.085549	0.085508	3.05484	1.6111	up
GO:0045893	positive regulation of transcription, DNA-templated	biological_process	9	0.775226	ENSGALG00000007669	EGR1	early growth response protein 1 [Numida meleagris]	16.8881	6.92131	10.061	4.72664	9.23675	2.77177	15.2843	79.802	0.360401	-1.47233	down
GO:0045893	positive regulation of transcription, DNA-templated	biological_process	9	0.775226	ENSGALG00000040971	EGR2	E3 SUMO-protein ligase EGR2 [Gallus gallus]	0.218009	0.305467	0.110132	0.368155	0.188247	0.486377	0.893209	0.827412	0.41823	-1.25763	down
GO:0030425	dendrite	cellular_component	6	0.77554	ENSGALG00000006751	THY1	hypothetical protein ASZ78_004416 [Callipepla squamata]	0.241158	0.188998	0.262718	0.218729	0.646496	0.695791	0.246742	0.389058	0.460851	-1.11763	down
GO:0015031	protein transport	biological_process	9	0.77554	ENSGALG00000047524	ENSGALG00000047524	poly [ADP-ribose] polymerase 11 isoform X1 [Gallus gallus]	0.021979	2.05886	2.83004	0.083891	0.0001	0.254434	0.107869	0.142594	9.8907	3.30607	up
GO:0019901	protein kinase binding	molecular_function	7	0.77727	ENSGALG00000006110	PLK1	serine/threonine-protein kinase PLK1 [Gallus gallus]	0.288722	0.509046	0.343146	0.326873	0.587442	1.20018	0.49029	0.767793	0.481921	-1.05313	down
GO:0019901	protein kinase binding	molecular_function	7	0.77727	ENSGALG00000008085	NEFH	neurofilament heavy polypeptide [Gallus gallus]	0.219597	0.176427	0.301353	0.087752	0.694478	0.189703	0.427654	0.65784	0.398608	-1.32696	down
GO:0019899	enzyme binding	molecular_function	5	0.786311	ENSGALG00000051184	ENSGALG00000051184	NEDD4-binding protein 2-like 2 isoform X1 [Gallus gallus]	0.802641	1.9141	0.546399	1.48609	0.58167	0.441616	0.537269	0.660324	2.13844	1.09656	up
GO:0005829	cytosol	cellular_component	6	0.793817	ENSGALG00000002558	ASL1	delta-1 crystallin [Gallus gallus];delta-1 crystallin isoform X1 [Gallus gallus]	0.398802	0.364719	0.274039	0.368313	0.941033	0.503169	0.538752	0.942744	0.480526	-1.05731	down
GO:0005829	cytosol	cellular_component	6	0.793817	ENSGALG00000005805	PLCD1	1-phosphatidylinositol 4,5-bisphosphate phosphodiesterase delta-1 isoform X3 [Gallus gallus];1-phosphatidylinositol 4,5-bisphosphate phosphodiesterase delta-1 isoform X4 [Gallus gallus]	4.31875	2.35087	3.60117	1.61692	6.16938	8.26441	5.04254	6.612	0.455672	-1.13393	down
GO:0005829	cytosol	cellular_component	6	0.793817	ENSGALG00000008185	AOX1	aldehyde oxidase isoform X2 [Gallus gallus]	0.257646	0.104948	3.48511	0.15694	0.137362	0.620536	0.08915	0.343538	3.36359	1.75	up
GO:0005829	cytosol	cellular_component	6	0.793817	ENSGALG00000013218	C3AR1	C3a anaphylatoxin chemotactic receptor [Gallus gallus]	1.74727	2.52777	4.193	0.720651	3.57792	8.77015	2.83646	4.91687	0.457117	-1.12937	down
GO:0005829	cytosol	cellular_component	6	0.793817	ENSGALG00000014261	UCHL1	ubiquitin carboxyl-terminal hydrolase isozyme L1 [Gallus gallus]	0.931283	2.17185	1.25308	13.0195	1.88216	1.81485	0.534594	1.8028	2.87945	1.52579	up
GO:0005829	cytosol	cellular_component	6	0.793817	ENSGALG00000015822	ENSGALG00000015822	MAP3K7 C-terminal-like protein isoform X1 [Gallus gallus];PREDICTED: MAP3K7 C-terminal-like protein isoform X1 [Coturnix japonica]	3.74319	4.25723	3.17897	4.59746	3.57412	0.685372	1.8076	0.79848	2.29797	1.20036	up
GO:0005829	cytosol	cellular_component	6	0.793817	ENSGALG00000015925	CGAS	cyclic GMP-AMP synthase [Gallus gallus]	0.666405	0.809076	0.52704	0.32187	1.33451	1.41241	1.32992	1.0053	0.457365	-1.12858	down
GO:0005829	cytosol	cellular_component	6	0.793817	ENSGALG00000016313	GCLC	glutamate--cysteine ligase catalytic subunit [Gallus gallus]	10.3317	12.0949	16.5105	15.6332	28.3682	16.4539	25.9134	50.1279	0.451503	-1.14719	down
GO:0005829	cytosol	cellular_component	6	0.793817	ENSGALG00000036892	BUB1B	mitotic checkpoint serine/threonine-protein kinase BUB1 beta [Gallus gallus]	0.227487	0.146029	0.092624	0.129116	0.379488	0.720043	0.227587	0.392421	0.346172	-1.53044	down
GO:0005829	cytosol	cellular_component	6	0.793817	ENSGALG00000048109	ENSGALG00000048109	uncharacterized protein LOC107051636 [Gallus gallus]	0.076273	0.158071	0.14776	0.375378	0.664056	4.68381	0.303556	0.031177	0.133299	-2.90727	down
GO:0005829	cytosol	cellular_component	6	0.793817	ENSGALG00000052526	ENSGALG00000052526	LOW QUALITY PROTEIN: junctophilin-2 [Gallus gallus]	1.11525	1.29646	0.160671	0.188192	2.50237	5.71776	0.678545	4.45823	0.206678	-2.27455	down
GO:0005768	endosome	cellular_component	7	0.803937	ENSGALG00000009612	TGFB2	transforming growth factor beta-2 precursor [Gallus gallus]	0.146159	0.40896	0.173944	0.290913	0.086979	0.208241	0.022848	0.040832	2.84195	1.50688	up
GO:0005667	transcription factor complex	cellular_component	4	0.806334	ENSGALG00000041299	E2F8	transcription factor E2F8 isoform X1 [Gallus gallus]	0.071889	0.265974	0.211637	0.316614	0.490274	0.543823	0.432936	0.443949	0.45323	-1.14169	down
GO:0005765	lysosomal membrane	cellular_component	9	0.808702	ENSGALG00000051101	ENSGALG00000051101	MHC class II alpha chain [Gallus gallus]	13.4091	16.5073	8.53134	11.7999	22.6826	27.2915	44.271	33.2232	0.394197	-1.34301	down
GO:0008134	transcription factor binding	molecular_function	5	0.813352	ENSGALG00000016797	FHL2	four and a half LIM domains 2, transcript variant X5, partial [Columba livia];hypothetical protein ASZ78_008213 [Callipepla squamata]	0.18092	0.129313	0.359568	0.164796	0.530511	0.750345	0.244741	0.716462	0.372246	-1.42567	down
GO:0005789	endoplasmic reticulum membrane	cellular_component	5	0.816586	ENSGALG00000017652	TTC9	tetratricopeptide repeat protein 9A [Gallus gallus]	1.52033	0.62614	1.11554	0.795527	0.590428	0.436144	0.309093	0.637733	2.05612	1.03992	up
GO:0005789	endoplasmic reticulum membrane	cellular_component	5	0.816586	ENSGALG00000033520	DCSTAMP	dendritic cell-specific transmembrane protein [Gallus gallus]	0.350459	4.46913	0.284178	0.525554	0.186183	0.213388	0.454189	0.612398	3.8395	1.94092	up
GO:0061630	ubiquitin protein ligase activity	molecular_function	7	0.822316	ENSGALG00000030022	FANCL	E3 ubiquitin-protein ligase FANCL [Gallus gallus]	1.21663	3.26794	1.49632	3.49612	0.874941	1.55018	0.513499	1.59176	2.09188	1.0648	up
GO:0055085	transmembrane transport	biological_process	6	0.83898	ENSGALG00000006511	BCL2A1	bcl-2-related protein A1 [Gallus gallus]	4.36419	2.6536	3.40137	5.14364	4.03001	9.4211	3.47238	15.7609	0.476154	-1.0705	down
GO:0035556	intracellular signal transduction	biological_process	5	0.843761	ENSGALG00000003841	ENSGALG00000003841	diacylglycerol kinase delta isoform X2 [Gallus gallus]	0.02841	0.052519	0.041746	0.076976	0.096109	0.141277	0.079843	0.128724	0.447695	-1.15941	down
GO:0035556	intracellular signal transduction	biological_process	5	0.843761	ENSGALG00000005805	PLCD1	1-phosphatidylinositol 4,5-bisphosphate phosphodiesterase delta-1 isoform X3 [Gallus gallus];1-phosphatidylinositol 4,5-bisphosphate phosphodiesterase delta-1 isoform X4 [Gallus gallus]	4.31875	2.35087	3.60117	1.61692	6.16938	8.26441	5.04254	6.612	0.455672	-1.13393	down
GO:0015629	actin cytoskeleton	cellular_component	7	0.854089	ENSGALG00000016797	FHL2	four and a half LIM domains 2, transcript variant X5, partial [Columba livia];hypothetical protein ASZ78_008213 [Callipepla squamata]	0.18092	0.129313	0.359568	0.164796	0.530511	0.750345	0.244741	0.716462	0.372246	-1.42567	down
GO:0046872	metal ion binding	molecular_function	6	0.854496	ENSGALG00000007669	EGR1	early growth response protein 1 [Numida meleagris]	16.8881	6.92131	10.061	4.72664	9.23675	2.77177	15.2843	79.802	0.360401	-1.47233	down
GO:0046872	metal ion binding	molecular_function	6	0.854496	ENSGALG00000015925	CGAS	cyclic GMP-AMP synthase [Gallus gallus]	0.666405	0.809076	0.52704	0.32187	1.33451	1.41241	1.32992	1.0053	0.457365	-1.12858	down
GO:0046872	metal ion binding	molecular_function	6	0.854496	ENSGALG00000034085	ENSGALG00000034085	arf-GAP with SH3 domain, ANK repeat and PH domain-containing protein 1 isoform X1 [Gallus gallus]	1.17723	0.655572	0.501247	0.332894	1.63761	1.87415	0.623557	1.53542	0.4703	-1.08835	down
GO:0046872	metal ion binding	molecular_function	6	0.854496	ENSGALG00000035879	ITGA7	integrin alpha-7 isoform X1 [Gallus gallus];integrin alpha-7 isoform X2 [Gallus gallus];integrin alpha-7 isoform X3 [Gallus gallus];integrin alpha-7 isoform X4 [Gallus gallus]	0.274379	0.283574	0.561638	0.299284	0.148307	0.126057	0.144984	0.183131	2.35506	1.23576	up
GO:0046872	metal ion binding	molecular_function	6	0.854496	ENSGALG00000040971	EGR2	E3 SUMO-protein ligase EGR2 [Gallus gallus]	0.218009	0.305467	0.110132	0.368155	0.188247	0.486377	0.893209	0.827412	0.41823	-1.25763	down
GO:0046872	metal ion binding	molecular_function	6	0.854496	ENSGALG00000047821	ENSGALG00000047821	zinc finger protein 92 homolog isoform X1 [Gallus gallus]	1.11048	0.688269	1.43825	1.10291	0.706914	0.963075	0.251794	0.157107	2.08761	1.06185	up
GO:0046872	metal ion binding	molecular_function	6	0.854496	ENSGALG00000053025	ENSGALG00000053025	lateral signaling target protein 2 homolog isoform X1 [Gallus gallus]	1.49756	8.89922	6.65863	11.3977	1.52316	1.97073	1.82292	3.80604	3.11888	1.64103	up
GO:0043565	sequence-specific DNA binding	molecular_function	7	0.859353	ENSGALG00000003670	MAFB	PREDICTED: transcription factor MafB [Aptenodytes forsteri]	6.99057	7.37932	8.45146	1.96766	13.4838	17.1878	8.9229	11.7556	0.482746	-1.05066	down
GO:0043565	sequence-specific DNA binding	molecular_function	7	0.859353	ENSGALG00000007669	EGR1	early growth response protein 1 [Numida meleagris]	16.8881	6.92131	10.061	4.72664	9.23675	2.77177	15.2843	79.802	0.360401	-1.47233	down
GO:0004930	G-protein coupled receptor activity	molecular_function	6	0.867786	ENSGALG00000011319	ADGRL3	adhesion G protein-coupled receptor L3 isoform X1 [Gallus gallus];adhesion G protein-coupled receptor L3 isoform X9 [Gallus gallus];adhesion G protein-coupled receptor L3 isoform X5 [Gallus gallus];adhesion G protein-coupled receptor L3 isoform X3 [Numida meleagris];adhesion G protein-coupled receptor L3 isoform X4 [Gallus gallus];adhesion G protein-coupled receptor L3 isoform X10 [Gallus gallus]…	0.092204	0.56378	0.178342	0.289801	0.124844	0.140036	0.086577	0.114531	2.41235	1.27044	up
GO:0005886	plasma membrane	cellular_component	4	0.875438	ENSGALG00000001662	ATP10B	probable phospholipid-transporting ATPase VB isoform X1 [Gallus gallus];probable phospholipid-transporting ATPase VB isoform X2 [Gallus gallus]	0.132555	0.295286	0.520656	0.254956	0.15037	0.0001	0.00935255	0.0001	7.5252	2.91173	up
GO:0005886	plasma membrane	cellular_component	4	0.875438	ENSGALG00000002599	ARHGEF39	rho guanine nucleotide exchange factor 39 [Gallus gallus]	0.38995	0.091454	0.145516	0.223086	0.379823	0.618483	0.609999	0.820983	0.349899	-1.51499	down
GO:0005886	plasma membrane	cellular_component	4	0.875438	ENSGALG00000003841	ENSGALG00000003841	diacylglycerol kinase delta isoform X2 [Gallus gallus]	0.02841	0.052519	0.041746	0.076976	0.096109	0.141277	0.079843	0.128724	0.447695	-1.15941	down
GO:0005886	plasma membrane	cellular_component	4	0.875438	ENSGALG00000007839	NCAM1	neural cell adhesion molecule 1 isoform 1 precursor [Gallus gallus];neural cell adhesion molecule 1 isoform X7 [Gallus gallus];neural cell adhesion molecule 1 isoform X18 [Gallus gallus];neural cell adhesion molecule [Gallus gallus]	0.805173	1.05748	0.658963	1.41231	0.942155	0.428564	0.171277	0.413967	2.01125	1.00809	up
GO:0005886	plasma membrane	cellular_component	4	0.875438	ENSGALG00000010697	SEMA4D	semaphorin-4D isoform X1 [Gallus gallus];semaphorin-4D isoform X3 [Gallus gallus];semaphorin-4D isoform X4 [Gallus gallus]	0.444283	0.830632	0.3608	0.323048	1.46632	1.07782	1.8389	3.32725	0.254045	-1.97684	down
GO:0005886	plasma membrane	cellular_component	4	0.875438	ENSGALG00000014261	UCHL1	ubiquitin carboxyl-terminal hydrolase isozyme L1 [Gallus gallus]	0.931283	2.17185	1.25308	13.0195	1.88216	1.81485	0.534594	1.8028	2.87945	1.52579	up
GO:0005886	plasma membrane	cellular_component	4	0.875438	ENSGALG00000035879	ITGA7	integrin alpha-7 isoform X1 [Gallus gallus];integrin alpha-7 isoform X2 [Gallus gallus];integrin alpha-7 isoform X3 [Gallus gallus];integrin alpha-7 isoform X4 [Gallus gallus]	0.274379	0.283574	0.561638	0.299284	0.148307	0.126057	0.144984	0.183131	2.35506	1.23576	up
GO:0005886	plasma membrane	cellular_component	4	0.875438	ENSGALG00000047380	ENSGALG00000047380	class I histocompatibility antigen, F10 alpha chain-like isoform X4 [Gallus gallus];class I histocompatibility antigen, F10 alpha chain-like isoform X3 [Gallus gallus];class I histocompatibility antigen, F10 alpha chain-like isoform X2 [Gallus gallus]	0.126747	0.708194	0.940726	0.29547	1.20007	5.06853	0.528233	0.323088	0.290893	-1.78144	down
GO:0005886	plasma membrane	cellular_component	4	0.875438	ENSGALG00000048109	ENSGALG00000048109	uncharacterized protein LOC107051636 [Gallus gallus]	0.076273	0.158071	0.14776	0.375378	0.664056	4.68381	0.303556	0.031177	0.133299	-2.90727	down
GO:0005886	plasma membrane	cellular_component	4	0.875438	ENSGALG00000049444	ENSGALG00000049444	class I histocompatibility antigen, F10 alpha chain-like isoform X1 [Gallus gallus]	0.858151	3.44794	0.108942	0.0001	0.273782	0.177853	0.268618	0.0001	6.12913	2.61568	up
GO:0005886	plasma membrane	cellular_component	4	0.875438	ENSGALG00000049891	GPD1	glycerol-3-phosphate dehydrogenase 1 [Gallus gallus]	9.07315	17.3378	15.8408	25.0328	6.32658	14.2517	3.30665	1.67284	2.63265	1.39651	up
GO:0005886	plasma membrane	cellular_component	4	0.875438	ENSGALG00000050329	ENSGALG00000050329	class I histocompatibility antigen, F10 alpha chain-like isoform X1 [Gallus gallus]	5.35899	2.09666	0.320706	0.0001	0.306011	0.657943	0.0001	0.0243324	7.86783	2.97597	up
GO:0005886	plasma membrane	cellular_component	4	0.875438	ENSGALG00000051068	ENSGALG00000051068	sialoadhesin isoform X1 [Gallus gallus]	1.63599	0.345485	0.788833	0.566399	0.801229	5.54458	1.12865	2.72163	0.327253	-1.61152	down
GO:0005886	plasma membrane	cellular_component	4	0.875438	ENSGALG00000054397	ENSGALG00000054397	class I histocompatibility antigen, F10 alpha chain-like isoform X2 [Gallus gallus]	0.904486	1.15901	0.644883	0.164579	0.617268	2.18806	2.07011	2.67337	0.380584	-1.39371	down
GO:0007165	signal transduction	biological_process	4	0.878724	ENSGALG00000004504	ENSGALG00000004504	ras-associating and dilute domain-containing protein isoform X2 [Gallus gallus]	0.139489	0.202628	0.293856	0.0001	0.455815	0.489253	0.558073	0.359532	0.341484	-1.55011	down
GO:0007165	signal transduction	biological_process	4	0.878724	ENSGALG00000007609	ARHGAP19	rho GTPase-activating protein 19 isoform X1 [Gallus gallus]	0.140791	0.117999	0.221895	0.13703	0.16603	0.495352	0.304405	0.447394	0.437109	-1.19393	down
GO:0007165	signal transduction	biological_process	4	0.878724	ENSGALG00000010978	ANGPTL3	angiopoietin-related protein 3 precursor [Gallus gallus]	4.20929	13.0097	2.84696	16.1961	1.89413	6.78087	4.11516	2.03022	2.44676	1.29088	up
GO:0006886	intracellular protein transport	biological_process	10	0.880204	ENSGALG00000053784	ENSGALG00000053784	AP-4 complex subunit beta-1 isoform X2 [Gallus gallus]	0.64982	0.641113	0.631975	0.646511	1.73503	0.908116	1.06391	1.60389	0.483797	-1.04753	down
GO:0005856	cytoskeleton	cellular_component	6	0.904062	ENSGALG00000031593	TMSB15B	thymosin beta-15B [Patagioenas fasciata monilis]	255.097	130.823	208.41	58.8503	336.508	447.481	219.307	401.348	0.465016	-1.10465	down
[truncated: 80 more rows]
