# Supplementary material for: Integrative Analysis of Metabolomic and Transcriptomic Data Reveals the Antioxidant Potential of Dietary Lutein in Chickens
Source: Front Vet Sci. 2022 Jun 23;9:906853. doi: 10.3389/fvets.2022.906853 (PMC9260106; doi:10.3389/fvets.2022.906853)
Supplement: Supplementary file 1 [file Data_Sheet_1.ZIP › Supplementary information/Supplementary Tables/Table S12.xlsx]

## Sheet: Sheet1
pathway_id	pathway_name	S gene number	TS gene number	B gene number	TB gene number	pvalue
ko04514	Cell adhesion molecules (CAMs)	13	108	178	6750	4.45573e-06
ko04512	ECM-receptor interaction	11	108	214	6750	0.000583135
ko04145	Phagosome	11	108	245	6750	0.00176668
ko04620	Toll-like receptor signaling pathway	6	108	107	6750	0.00714433
ko05133	Pertussis	2	108	9	6750	0.00848556
ko05020	Prion diseases	2	108	9	6750	0.00848556
ko05142	Chagas disease (American trypanosomiasis)	2	108	10	6750	0.0104968
ko04060	Cytokine-cytokine receptor interaction	9	108	230	6750	0.0110853
ko04218	Cellular senescence	7	108	184	6750	0.0276495
ko05168	Herpes simplex infection	7	108	185	6750	0.0283697
ko05145	Toxoplasmosis	1	108	2	6750	0.0317463
ko00830	Retinol metabolism	3	108	47	6750	0.0388491
ko04979	Cholesterol metabolism	1	108	3	6750	0.047243
ko00660	C5-Branched dibasic acid metabolism	1	108	3	6750	0.047243
ko04610	Complement and coagulation cascades	2	108	23	6750	0.0515897
ko04110	Cell cycle	5	108	129	6750	0.0553301
ko00520	Amino sugar and nucleotide sugar metabolism	3	108	56	6750	0.0599765
ko04144	Endocytosis	9	108	327	6750	0.0775344
ko00591	Linoleic acid metabolism	2	108	33	6750	0.0972358
ko00564	Glycerophospholipid metabolism	4	108	111	6750	0.101689
ko04657	IL-17 signaling pathway	1	108	7	6750	0.10681
ko04612	Antigen processing and presentation	1	108	7	6750	0.10681
ko04621	NOD-like receptor signaling pathway	5	108	159	6750	0.11075
ko04216	Ferroptosis	2	108	38	6750	0.123097
ko00750	Vitamin B6 metabolism	1	108	9	6750	0.135195
ko00140	Steroid hormone biosynthesis	2	108	43	6750	0.150394
ko05132	Salmonella infection	3	108	93	6750	0.186176
ko00730	Thiamine metabolism	1	108	15	6750	0.215096
ko04142	Lysosome	4	108	149	6750	0.215403
ko00590	Arachidonic acid metabolism	2	108	55	6750	0.219637
ko00533	Glycosaminoglycan biosynthesis - keratan sulfate	1	108	16	6750	0.227683
ko04933	AGE-RAGE signaling pathway in diabetic complications	3	108	105	6750	0.236113
ko03460	Fanconi anemia pathway	2	108	58	6750	0.237412
ko04380	Osteoclast differentiation	1	108	17	6750	0.240069
ko04623	Cytosolic DNA-sensing pathway	2	108	61	6750	0.255263
ko00561	Glycerolipid metabolism	3	108	113	6750	0.270616
ko00220	Arginine biosynthesis	1	108	20	6750	0.27606
ko05150	Staphylococcus aureus infection	2	108	77	6750	0.350022
ko00512	Mucin type O-glycan biosynthesis	1	108	30	6750	0.384261
ko00514	Other types of O-glycan biosynthesis	1	108	30	6750	0.384261
ko04140	Autophagy - animal	3	108	139	6750	0.384773
ko04068	FoxO signaling pathway	3	108	143	6750	0.402166
ko05152	Tuberculosis	2	108	89	6750	0.418531
ko00650	Butanoate metabolism	1	108	36	6750	0.441321
ko04350	TGF-beta signaling pathway	2	108	96	6750	0.456821
ko00982	Drug metabolism - cytochrome P450	1	108	38	6750	0.459152
ko05322	Systemic lupus erythematosus	2	108	100	6750	0.478053
ko00250	Alanine, aspartate and glutamate metabolism	1	108	41	6750	0.484845
ko00760	Nicotinate and nicotinamide metabolism	1	108	41	6750	0.484845
ko05164	Influenza A	3	108	164	6750	0.490717
ko03030	DNA replication	1	108	42	6750	0.493138
ko00051	Fructose and mannose metabolism	1	108	42	6750	0.493138
ko00350	Tyrosine metabolism	1	108	43	6750	0.501299
ko03440	Homologous recombination	1	108	46	6750	0.525007
ko00380	Tryptophan metabolism	1	108	46	6750	0.525007
ko00790	Folate biosynthesis	1	108	49	6750	0.547599
ko00270	Cysteine and methionine metabolism	1	108	51	6750	0.562065
ko00565	Ether lipid metabolism	1	108	51	6750	0.562065
ko00330	Arginine and proline metabolism	1	108	52	6750	0.569126
ko00480	Glutathione metabolism	1	108	52	6750	0.569126
ko04070	Phosphatidylinositol signaling system	2	108	125	6750	0.598686
ko04672	Intestinal immune network for IgA production	2	108	127	6750	0.607393
ko00190	Oxidative phosphorylation	2	108	129	6750	0.615958
ko00280	Valine, leucine and isoleucine degradation	1	108	60	6750	0.621694
ko04270	Vascular smooth muscle contraction	2	108	139	6750	0.656659
ko04210	Apoptosis	2	108	141	6750	0.664379
ko04080	Neuroactive ligand-receptor interaction	5	108	353	6750	0.673666
ko04340	Hedgehog signaling pathway	1	108	73	6750	0.693893
ko04260	Cardiac muscle contraction	1	108	73	6750	0.693893
ko05340	Primary immunodeficiency	1	108	75	6750	0.703716
ko04371	Apelin signaling pathway	2	108	153	6750	0.707824
ko00310	Lysine degradation	1	108	76	6750	0.70851
ko04622	RIG-I-like receptor signaling pathway	1	108	76	6750	0.70851
ko04064	NF-kappa B signaling pathway	1	108	83	6750	0.739982
ko04010	MAPK signaling pathway	4	108	311	6750	0.74042
ko04914	Progesterone-mediated oocyte maturation	1	108	84	6750	0.744194
ko03008	Ribosome biogenesis in eukaryotes	1	108	85	6750	0.748338
ko04810	Regulation of actin cytoskeleton	3	108	243	6750	0.752702
ko00562	Inositol phosphate metabolism	1	108	92	6750	0.775545
ko04520	Adherens junction	1	108	92	6750	0.775545
ko04625	C-type lectin receptor signaling pathway	1	108	99	6750	0.799834
ko04912	GnRH signaling pathway	1	108	101	6750	0.806283
ko03015	mRNA surveillance pathway	1	108	106	6750	0.821517
ko04114	Oocyte meiosis	1	108	112	6750	0.838239
ko04261	Adrenergic signaling in cardiomyocytes	1	108	153	6750	0.917606
ko04217	Necroptosis	1	108	157	6750	0.922871
ko04120	Ubiquitin mediated proteolysis	1	108	162	6750	0.928987
ko04310	Wnt signaling pathway	1	108	164	6750	0.931296
ko04020	Calcium signaling pathway	2	108	292	6750	0.951646
ko03013	RNA transport	1	108	220	6750	0.972888
ko04510	Focal adhesion	1	108	248	6750	0.98302
