# Supplementary material for: Integrative Analysis of Metabolomic and Transcriptomic Data Reveals the Antioxidant Potential of Dietary Lutein in Chickens
Source: Front Vet Sci. 2022 Jun 23;9:906853. doi: 10.3389/fvets.2022.906853 (PMC9260106; doi:10.3389/fvets.2022.906853)
Supplement: Supplementary file 1 [file Data_Sheet_1.ZIP › Supplementary information/Supplementary Tables/Table S13.xls]

ID	Control_10	Control_12	Control_15	Control_17	Control_19	Control_21	Control_23	Control_4	Control_6	Control_8	Lutein_11	Lutein_14	Lutein_16	Lutein_18	Lutein_20	Lutein_22	Lutein_3	Lutein_5	Lutein_7	Lutein_9	ratio	t.test_p.value	wilcox.test_p.value	t.test_p.value_BHcorrect	wilcox.test_p.value_BHcorrect	roc	lowROC	upROC	VIP	cv	regulated	MZ	RT	IsAnnotated	IsMS2ident	MS2Metabolite	MS2superclass	MS2class	MS2hmdb	MS2kegg	NumberMS1hmdb	MS1hmdbName	MS1hmdbID	NumberMS1kegg	MS1keggName	MS1keggID
neg-M145T43	1685.21464437354	3404.35498322246	3910.44359011677	3176.24933604473	2919.08813183784	1221.42910748826	3684.11039583135	2344.30749387114	2720.51249312443	918.104586002573	3912.67823039685	5290.82891319501	14196.4939558525	4788.83016050371	6435.29207879849	5709.62141555989	9938.01301961885	6656.37006031709	4244.3012576382	1588.97307518696	2.41540369426674	0.00288925323122512	0.000725280911039425	0.145433640106176	0.0674840920408047	0.92	0.73	1	2.7475779583201	0.100910860354073	up	145.098388276958	0.714025	1	0	-	Unknown	-	-	-	16	2,6-diaminohexanoic acid;L-Lysine;D-Lysine;(3S)-3,6-Diaminohexanoate;(3S,5S)-3,5-Diaminohexanoate;1-Piperidine carboxylic acid;Pipecolic acid;L-Pipecolic acid;N4-Acetylaminobutanal;D-Pipecolic acid;Vigabatrin;L-trans-4-Methyl-2-pyrrolidinecarboxylic acid;2-Pyrrolidineacetic acid;3-Acetamidobutanal;(2E)-Decenoyl-ACP;N-Methyl proline	HMDB0142894;HMDB0000182;HMDB0003405;HMDB0012114;HMDB0012115;HMDB0094697;HMDB0000070;HMDB0000716;HMDB0004226;HMDB0005960;HMDB0015212;HMDB0029435;HMDB0029444;HMDB0059649;HMDB0062225;HMDB0094696	12	L-Lysine;D-Lysine;(3S)-3,6-Diaminohexanoate;(3S,5S)-3,5-Diaminohexanoate;2,5-Diaminohexanoate;Lysine;(2R,3R)-3-Methylornithine;L-Pipecolate;1-Aminocyclopentanecarboxylate;N4-Acetylaminobutanal;Vigabatrin;trans-3-Aminocyclopentane-1-carboxylic_acid	C00047;C00739;C01142;C01186;C05161;C16440;C20277;C00408;C03969;C05936;C07500;C13696
neg-M172T171	414.918963549221	400.800790221558	627.821410431808	672.229147719924	868.101091126527	442.638875332607	396.356842301587	842.995703603798	753.592728554395	479.510977760373	856.685740462583	958.929794382922	1355.10893707648	833.061918650867	745.741520965463	828.588745287628	1607.81679114334	4118.16935252901	975.079599827315	741.229705125764	2.2072361383822	0.00348571658476887	0.00208924202732252	0.156588510168738	0.102640282318301	0.89	0.71	0.99525	2.4526922226774	0.206955745706038	up	172.098301514753	2.85116666666667	1	0	-	Unknown	-	-	-	7	Hexanoylglycine;Isovalerylalanine;Isovalerylsarcosine;N-Acetylleucine;N-Acetylisoleucine;8-Hydroxy-5,6-octadienoic acid;2,5-Dimethyl-4-ethoxy-3(2H)-furanone	HMDB0000701;HMDB0000747;HMDB0002087;HMDB0011756;HMDB0061684;HMDB0031101;HMDB0032232	2	N-Acetyl-L-leucine;Swainsonine	C02710;C10173
neg-M181T43	8533.39333285281	12413.6761277685	11192.1989331669	12674.2762235569	12157.1530215481	14921.3565308522	12318.2095136054	12828.7260394437	11233.0570651452	12267.2362011807	8565.47146606671	6174.30519105084	6539.64228262271	8306.55184884264	9134.2969123634	6335.5987873379	8890.34873357873	6274.91041638705	6281.3681761039	10537.9290064603	0.639131251741125	2.12054010319858e-05	0.000129901058693628	0.0108518639781188	0.0257329806915346	0.96	0.84475	1	2.2218936005345	0.285053392003519	down	180.973391259744	0.71415	0	0	-	Unknown	-	-	-	0	-	-	0	-	-
neg-M199T43	648.622196268356	775.372148890109	627.291332727918	505.335012624042	538.02078018491	314.964190154348	729.909374555676	528.778533164859	546.352514467042	971.631649211148	1063.49280264262	861.218226971997	576.893627876638	851.02985412581	971.875987295952	826.699799003627	1389.45637433683	1291.4303608723	1151.63153344503	790.689210112022	1.58001599665172	0.00171112190062127	0.0010500335577735	0.117323336463447	0.074979721840547	0.91	0.76	1	2.03095535277644	0.223586398436004	up	199.070355554781	0.722966666666667	1	0	-	Unknown	-	-	-	2	Megestrol;12-Methoxy-8,11,13-abietatrien-20,11-olide	HMDB0014495;HMDB0038391	8	9,11alpha-Epoxypregn-4-ene-3,20-dione;Pyrethrin_I;16-alpha,17-Epoxypregn-4-ene-3,20-dione;6beta,19-Epoxypregn-4-ene-3,20-dione;11beta,12beta-Epoxypregn-4-ene-3,20-dione;3-(Allyloxy)estra-1,3,5(10)-triene-16alpha,17beta-diol;(Z)-11beta,21-Dihydroxypregna-1,4,17(20)-trien-3-one;3-(Allyloxy)estra-1,3,5(10)-triene-16beta,17beta-diol	C04379;C07594;C14681;C15130;C15187;C15254;C15303;C15443
neg-M206T176	344.701552774288	269.133417725739	413.305109625222	415.157433383301	492.474227680906	840.988163825471	526.107911040661	629.721469000776	573.28888464443	393.934027685264	669.023650708134	721.1268410841	971.308582271374	832.011661962763	684.914804265818	612.545306915514	887.738892430638	1626.02850674631	542.028684157979	818.712730243078	1.70764653220415	0.00132360806642478	0.0015046872632012	0.108126052075588	0.0871724951256466	0.9	0.72	1	2.28968926832873	0.0963333420807421	up	206.082281349758	2.93993333333333	1	1	N-Acetyl-L-phenylalanine	Organic acids and derivatives	Carboxylic acids and derivatives	HMDB0000512	C03519	12	N-Acetyl-L-phenylalanine;Phenylpropionylglycine;3-Phenylpropionylglycine;N-isopropylterephthalamic acid;2-Acetamido-4-methylphenyl acetate;1-(4-methoxy-1-benzofuran-5-yl)ethan-1-one;7-Methoxy-6-methyl-2H-1-benzopyran-2-one;Methyl (Z,Z)-10-hydroxy-2,8-decadiene-4,6-diynoate;7-Hydroxy-2,5-dimethyl-4H-1-benzopyran-4-one;Avenalumic acid;Coixinden A;(S)-2,3-Dihydro-5-hydroxy-2-methyl-1,4-naphthoquinone	HMDB0000512;HMDB0000860;HMDB0002042;HMDB0060608;HMDB0061682;HMDB0129361;HMDB0032991;HMDB0039359;HMDB0040326;HMDB0040731;HMDB0040938;HMDB0041122	9	N-Acetyl-L-phenylalanine;N-Acetyl-D-phenylalanine;Cantleyine;Rhexifoline;Methylone;7-Ethoxycoumarin;1,2-Dihydroxy-7-hydroxymethylnaphthalene;1,2,3,4-Tetrahydro-4-oxo-1-naphthoic_acid;Coixinden_A	C03519;C05620;C09933;C09986;C20126;C11052;C14105;C15102;C17916
neg-M213T43	2699.84243724742	6106.17102280388	5683.51807438501	4642.21874859183	3897.96516641933	1454.45462182453	5900.23489344225	3380.67788048658	3579.20009542961	2305.46260408082	6149.56505402284	8497.57326665925	21413.2869476741	6593.89031776856	9644.4842225123	9130.57149881237	15458.3281460381	9297.53315506678	6960.72094516817	2495.57135925214	2.4121598663256	0.0023185862666	0.000725280911039425	0.137168892259038	0.0674840920408047	0.92	0.73	1	2.76279090649215	0.0815162706647658	up	213.085754729889	0.714066666666667	1	0	-	Unknown	-	-	-	3	1-Formylneogrifolin;14-HDoHE;2-[4-(3,4-Methylenedioxyphenyl)butyl]-4(1H)-quinolinone	HMDB0039880;HMDB0060044;HMDB0030382	6	Arachidonyltrifluoromethane;Estradiol_valerate;16-Dehydropregnenolone_acetate;Acronycine;Pyriproxyfen;Salbostatin	C01397;C12859;C14503;C10632;C18605;C17698
neg-M216T158	571.899388731774	483.419310150722	474.296387001718	746.86890993194	435.143470237569	965.666604672573	591.861493957521	398.229912286434	1429.35345661112	668.413396512365	1445.00397532949	620.318648320104	291.20505569394	1499.47537862322	1610.94463697049	1284.44007267763	674.092617862955	875.937735776767	1305.94962317369	1536.77834469572	1.64728679346228	0.0463355320190962	0.0288055597653121	0.332216862599334	0.27770006674848	0.79	0.53475	0.97	1.97904184460106	0.0966999258731781	up	215.997534757753	2.6352	1	0	-	Unknown	-	-	-	0	-	-	1	Propanil	C14229
neg-M228T195	372.445128209216	439.92163256046	1274.79702246448	589.200518740067	1376.04559138451	422.608973849172	1818.73368207571	1100.2544408881	567.545552398638	894.871550300246	12879.9984742795	2574.9486366861	938.460538274057	4534.15742497995	2181.31392940836	1923.58296926949	1294.79765519485	1422.65994183951	1898.07189252936	2281.6466868976	3.605251714974	0.00150588577036342	0.000487128970101106	0.112776152631729	0.0598291801078179	0.93	0.81	1	3.46406528219568	0.101413712576855	up	228.160430471742	3.245975	1	0	-	Unknown	-	-	-	6	N-Decanoylglycine;Cucurbic acid;Dihydrojasmonic acid;Vulgarole;Traumatin;3-Ethenyl-4-hydroxy-2,5-dimethylhex-5-en-2-yl acetate	HMDB0013267;HMDB0029388;HMDB0033601;HMDB0035085;HMDB0037326;HMDB0041572	4	Cucurbic_acid;Putaminoxin;Traumatin;12-Oxo-9(Z)-dodecenoic_acid	C08482;C08509;C16309;C16311
neg-M229T142	13326.2016961004	21595.5422841757	18935.7875441416	36500.284027083	14811.4121706638	6185.59359170509	14915.7792704905	10821.7517856201	18991.6048643595	8743.74597465426	20240.5267816165	72923.1722648248	43611.3577793081	15474.7186046166	33288.586441747	25937.7833338542	32788.2816924295	30777.9106041308	9372.8831531018	18186.5350787345	1.83586708934892	0.0290392690803275	0.0354629890233605	0.281277841360081	0.30759634970686	0.78	0.54	0.97525	1.98959827112792	0.0602395682073446	up	229.119771387899	2.36111666666667	1	0	-	Unknown	-	-	-	5	Hydroxyprolyl-Valine;Valyl-Hydroxyproline;2-(2,6-dihydroxy-3,4-dimethoxycyclohexylidene)acetonitrile;Phenazopyridine;2-Amino-3,8-dimethyl-3H-imidazo[4,5-f]quinoxaline	HMDB0028876;HMDB0029128;HMDB0125517;HMDB0015506;HMDB0029864	6	N-(3-Oxohexanoyl)homoserine_lactone;Kainic_acid;alpha-Allokainic_acid;N-(3-Oxohexanoyl)-L-homoserine_lactone;Phenazopyridine;MeIQx	C11839;C12819;C17904;C21198;C07429;C19255
neg-M230T142	1040.94066282616	1208.38039346935	1148.33646758181	1599.35117425262	994.666997510847	542.250480317193	919.42285966067	769.365002757366	1048.93671957965	896.868026885194	1083.94150619907	3440.27428393036	2267.00030658085	1169.03930470825	1855.8814338422	1520.79256178437	1531.2949357736	1657.79807438007	757.871730204567	1074.41922688337	1.60872135956257	0.0196403854155991	0.0185433761285154	0.249625557346825	0.228206157926279	0.81	0.58475	0.98	1.77418269982364	0.156907958147123	up	230.122386796857	2.362675	0	0	-	Unknown	-	-	-	0	-	-	0	-	-
neg-M242T204	11598.7459731153	14138.2650127704	72300.7134283315	30295.2137440935	80898.6171493328	28996.6953430433	86080.8777133894	64940.092820805	29088.639664193	84956.6409183576	290706.876414019	98993.3132043373	43952.0313853228	163842.200171527	99189.8372324122	69155.1541464115	36579.8345730509	71026.350625016	83816.0476191449	98615.9705252072	2.09793195075348	0.0192003216356871	0.0232306393297105	0.248579272194986	0.256581575762145	0.8	0.58	0.96	2.67682292840723	0.0567612951056151	up	242.177052522643	3.404	1	0	-	Unknown	-	-	-	4	N-Undecanoylglycine;Methyl dihydrojasmonate;Riesling acetal;4,5-Dihydrovomifoliol	HMDB0013286;HMDB0031740;HMDB0037562;HMDB0040615	0	-	-
neg-M243T204	901.662191504181	1120.76147291977	5288.38868808622	2079.21351486425	5550.91213438756	1718.79671389592	7176.00944555001	3737.8284819924	1880.74462775577	5983.38580979839	25370.2111459735	8334.70795176102	2787.19441064166	14147.8803768326	6596.87235670661	5411.21779161075	2735.41490622858	5989.49454990237	4903.99244655435	7703.43958784808	2.36980442363003	0.0142699615343043	0.0185433761285154	0.219485240950708	0.228206157926279	0.81	0.6195	0.95525	2.8179966913781	0.0512784339813897	up	243.17977636734	3.4023	0	0	-	Unknown	-	-	-	0	-	-	0	-	-
neg-M259T150	27202.6193755069	19552.7161215435	20114.7758375775	8288.89398573722	27345.5003308794	8365.78198379657	14349.0845984788	21804.8323169088	17767.0291002817	10525.7845817053	20587.7184787505	16636.548089033	28695.845780797	15473.3593122494	21749.9495228654	19850.6223339541	33180.6932921158	68844.2693594797	30826.9304845851	19347.7100103065	1.56969157608713	0.0430626247003939	0.0892095520578493	0.32423198988595	0.443951263522895	0.73	0.48	0.92	1.73790470700182	0.108574853842652	up	259.130031546292	2.50085833333333	1	1	Glu-Leu	Organic acids and derivatives	Carboxylic acids and derivatives	HMDB0028823	NA	4	gamma-Glutamylisoleucine;Glutamylisoleucine;Glutamylleucine;gamma-Glutamylleucine	HMDB0011170;HMDB0028822;HMDB0028823;HMDB0011171	1	Oxypyrithiamine	C21112
neg-M259T42	992.39843272496	2119.58593696315	1647.04308240214	1374.87392798046	1616.1141654967	1719.09819285749	2072.54719803396	969.73759845342	1082.75907114627	1203.33305930021	1706.52212369636	2480.69458732781	4624.70476754058	2736.11288926174	2936.84451457059	2083.97719805719	3904.44649852881	3215.49481993845	2626.13900836955	1262.57141338213	1.86366110608421	0.00106518495091662	0.0015046872632012	0.100259405122058	0.0871724951256466	0.9	0.7395	1	2.4220275027216	0.168059756686245	up	259.078286362185	0.694766666666667	1	0	-	Unknown	-	-	-	6	4'-Hydroxyflurbiprofen;trans-Piceid;3,4,5-trihydroxy-6-(2-hydroxy-1,2-diphenylethoxy)oxane-2-carboxylic acid;(Z)-Resveratrol 4'-glucoside;cis-Piceid;(E)-2-Glucosyl-3,4',5-trihydroxystilbene	HMDB0060917;HMDB0030564;HMDB0135201;HMDB0030565;HMDB0031422;HMDB0036294	3	Biotin_sulfoxide;Piceid;Populin	C20386;C10275;C10823
neg-M270T224	215.075949893785	297.405570785943	694.144653020336	506.151346986515	671.000024713243	376.937966508187	1001.42978871146	1149.55125439262	474.710592685685	716.122903616719	3068.92526752556	902.95570024987	463.607596084437	1460.88375858106	727.450019470783	556.153008761986	651.922695815499	794.918198516836	906.32407013968	1067.17441789769	1.73703605617806	0.0444895913396738	0.0752560133365087	0.324478124010614	0.414481773900897	0.74	0.52	0.9405	2.05370162000081	0.121948024225688	up	270.20740251307	3.73621666666667	1	1	Tridecanoylglycine	Organic acids and derivatives	Carboxylic acids and derivatives	HMDB0013317	null	7	Tridecanoylglycine;Lubiminol;8-Hydroxy-4(6)-lactarene-5,14-diol;(3beta,9beta)-7-Drimene-3,11,12-triol;7-Drimene-11,12,14-triol;Kessyl glycol;5-Acetoxydihydrotheaespirane	HMDB0013317;HMDB0029604;HMDB0035780;HMDB0036053;HMDB0036866;HMDB0037197;HMDB0040276	5	Kikkanol_A;Kikkanol_D;Kikkanol_F;Chrysanthetriol;Prohydrojasmon	C17603;C17606;C17608;C17610;C18538
neg-M273T39	9014.34482271206	11479.5841296952	11425.8731729494	3808.29618523424	10739.9050729974	6713.50755729345	6140.44227523742	3645.25787559608	5964.17216602849	12724.606649005	8780.58973316348	13790.2972133358	10358.4433361482	18216.8791592543	19184.6775610511	6934.76176071408	12136.7635160502	23803.1955175621	11114.4810868521	12266.1717295463	1.67270350613175	0.0103458451399332	0.0185433761285154	0.206950602619967	0.228206157926279	0.81	0.6	0.97	2.0903282237595	0.073805065452107	up	272.959212048375	0.644708333333333	1	0	-	Unknown	-	-	-	1	Ribose-1-arsenate	HMDB0012285	0	-	-
neg-M274T39	1758.2272606638	2206.52674409038	1914.18179004019	1093.00530689769	2588.8405483795	1586.97673994436	1300.91591144508	1032.37669683476	1452.70071748251	2782.70466770528	2109.38511036431	2715.89894894499	2217.98353613819	3023.0612607559	3512.4185783417	1588.98051820219	2731.19933882264	4513.76052484091	2511.76466180541	2286.19755004035	1.53589687685084	0.00587799557113851	0.00893069778518695	0.17739391141637	0.181600712247792	0.84	0.64	0.99	1.93769369099486	0.0244205170943642	up	273.959865669654	0.644708333333333	0	0	-	Unknown	-	-	-	0	-	-	0	-	-
neg-M275T39	1731.7159519571	2401.91897106211	2299.49790522516	738.39594442546	2119.07336743504	1595.2422179256	1507.90980608421	1036.11743665863	1370.70148876794	2855.87567348385	2032.30130853407	2524.6996987326	2156.64658178174	3440.4655101793	3564.35904518523	1470.41379907196	2589.48312275833	3895.76941479955	2329.0925482316	2805.93804154078	1.51837832344616	0.0123320954748105	0.0185433761285154	0.215123508198115	0.228206157926279	0.81	0.6	0.98	1.89679511880649	0.0493858381168518	up	274.957248540238	0.646266666666667	0	0	-	Unknown	-	-	-	0	-	-	0	-	-
neg-M290T39	2507.68999970652	2873.19589027924	3023.95912471084	1174.22372072924	2885.56685671267	2498.02380222441	1909.48164666621	1388.44784502367	1975.62654507011	3234.58923083067	2235.54124070954	3693.57398455162	2743.60876011764	4399.36751259009	4428.9883664333	2440.5972672326	2928.18991023847	6131.53288761355	3006.45258463516	3214.92229580832	1.50070589045576	0.0119838087563912	0.0288055597653121	0.215123508198115	0.27770006674848	0.79	0.57	0.96	1.7853599367191	0.0581630683293338	up	289.94867517942	0.644708333333333	1	0	-	Unknown	-	-	-	0	-	-	1	S-(4-Bromophenyl)-mercaptopyruvate	C04264
neg-M291T170	2010.77881087873	619.406783093132	830.191622246457	957.764556433762	453.060705175492	627.222458519464	580.227995212438	1192.11532244346	1800.13914398833	486.709481141491	1053.97288297367	7987.63030092591	502.34194368266	3056.15629632145	1086.22704721607	1713.21039991884	1694.85651208515	546.211502754174	2140.86579004447	2657.96628855191	2.3478069113093	0.0496719754578877	0.0752560133365087	0.341968162877677	0.414481773900897	0.74	0.4595	0.94	2.17013789691937	0.0864149202445963	up	291.134793655392	2.84108333333333	1	0	-	Unknown	-	-	-	5	Phenylbutyrylglutamine;Fusarochromanone;(±)-Ribaline;5-Amino-6-(4-hydroxy-2-butenoyl)-2,2-dimethyl-4-chromanone;Quinapril	HMDB0011687;HMDB0033514;HMDB0033345;HMDB0041329;HMDB0015019	2	Dubinidine;Quinapril	C10662;C07398
neg-M310T204	306.806952705694	216.633641668128	984.468186997098	410.136476976884	857.87457972786	297.325685216003	835.958925910299	813.573490592309	361.951871611256	838.827364601798	2180.20950967172	996.034149735343	509.334789243461	1541.87797397075	726.099243860097	648.261340296722	566.077905981669	813.116470547127	687.761640458104	1136.70802538384	1.65533660903364	0.0333550211643846	0.143140141592154	0.29772265257338	0.537958145359497	0.7	0.44	0.90525	2.02773305151731	0.114546604086518	up	310.163416870622	3.4051	1	0	-	Unknown	-	-	-	1	N-Undecanoylglycine	HMDB0013286	0	-	-
neg-M327T42	540.666393213196	1327.06517947129	1115.13202419626	935.317205777029	973.822474902497	328.150043416663	1125.73706216161	531.735213789671	809.771985575473	592.246497034183	1146.82910755925	1719.40421285839	2779.2869787347	1490.68891542797	1774.19231277839	1179.33377315778	2292.27310916226	1978.66600784087	1296.68721254907	555.550283051896	1.95816532176652	0.00339078646183332	0.0015046872632012	0.155830893512532	0.0871724951256466	0.9	0.72	1	2.44637790597271	0.0781540882724536	up	327.065255259421	0.704383333333333	1	0	-	Unknown	-	-	-	1	6-Sulfatoxymelatonin	HMDB0041815	2	Fenoxanil;Triflusulfuron-methyl	C18519;C18901
neg-M333T188	3058.57775971648	1387.66089914572	1497.65271893038	2107.33362260107	3459.85645517366	3486.50452061322	2081.81573811402	1981.29677992276	10236.9729534464	3142.59464976327	2760.55535192992	2313.08299722853	12503.7962607353	6875.63902356426	7607.77944952789	6786.09065581444	3954.58554071168	2815.11964082364	3461.06801262731	4943.35918465901	1.66524762637217	0.0398358254059019	0.0354629890233605	0.315843172698623	0.30759634970686	0.78	0.54	0.96525	1.98956343999628	0.261190459256654	up	333.006619750574	3.1413	1	0	-	Unknown	-	-	-	3	[3-(7-hydroxy-4-oxo-4H-chromen-2-yl)phenyl]oxidanesulfonic acid;[3-(3-hydroxy-4-oxo-4H-chromen-2-yl)phenyl]oxidanesulfonic acid;{4-[(6-hydroxy-3-oxo-2,3-dihydro-1-benzofuran-2-ylidene)methyl]phenyl}oxidanesulfonic acid	HMDB0133344;HMDB0134560;HMDB0137537	0	-	-
neg-M336T53	2608.99437468047	1609.26369046393	3212.23165912274	1502.97836282667	2275.17030319766	2409.04663914578	2261.69606831254	2200.47308471811	1709.96310646128	2642.29700408844	3106.67477623602	3180.51526015262	3469.41036214916	2014.65757155259	4846.94760080211	4302.13087896156	5326.7377814403	3149.8949581291	3581.89025303446	2621.06727696662	1.58700719220683	0.00137336460867869	0.00287947346770876	0.108126052075588	0.119478693008105	0.88	0.71475	1	2.0659135373041	0.0207579405048502	up	336.051173077903	0.888925	1	0	-	Unknown	-	-	-	2	Nicotinic acid mononucleotide;Erosnin	HMDB0001132;HMDB0029465	2	Phenthoate;Amaroswerin	C14429;C17519
neg-M336T80	3482.58277678152	1766.6412481105	3772.24912413133	1357.97221640627	2971.42590558749	2146.78172816537	2440.70683702785	2186.20300513915	1594.34974412196	2934.89259707208	3637.70012389553	3716.3239399227	4369.86276349787	2340.2126212507	6822.40125661581	4955.867211573	8168.86089647843	4581.19837653292	4973.08855128038	1958.1028151351	1.84651489776581	0.00385737014012462	0.00519604234774513	0.160054797503414	0.151226995533189	0.86	0.66475	1	2.25158643358782	0.193923023059121	up	336.051164283095	1.33865	1	0	-	Unknown	-	-	-	2	Nicotinic acid mononucleotide;Erosnin	HMDB0001132;HMDB0029465	2	Phenthoate;Amaroswerin	C14429;C17519
neg-M347T102	5447.91597944276	3933.19608649001	5166.83829961864	3664.41962959811	1437.00780946146	1383.87118895693	3164.29959027451	10639.5356380683	3642.48483904226	755.115948384499	4446.46334181423	5417.23308821327	11901.3230869966	7657.81762920038	8869.1665075606	3424.99471653825	12837.2028912375	25596.0048284028	7552.68803548846	20385.1703385655	2.75491097834209	0.00362384668037105	0.00519604234774513	0.156588510168738	0.151226995533189	0.86	0.66	1	3.07838353173702	0.293115166036961	up	347.109166565919	1.6925	0	0	-	Unknown	-	-	-	0	-	-	0	-	-
neg-M349T209	7130.44715680307	2254.37463012968	4193.42578641363	2690.54063250778	10740.3818609517	6902.229973964	3601.68562453698	4764.50772874847	13527.2832696173	4057.34095087746	5795.81953015088	6420.52267544474	20108.1807366203	10163.6656684291	11229.5707955029	8789.79051725803	7981.01990965107	8346.77624380751	5200.12164009593	7731.9685945865	1.53297756027739	0.0349023181839872	0.0432570525449782	0.302656235488916	0.324348668716375	0.77	0.51475	0.96	1.88730391013396	0.125694258881289	up	349.002165573304	3.48684166666667	1	1	Apigenin 7-sulfate	Phenylpropanoids and polyketides	Flavonoids	HMDB0037851	null	6	Apigenin 7-sulfate;[4-(5,7-dihydroxy-4-oxo-4H-chromen-3-yl)phenyl]oxidanesulfonic acid;[2-hydroxy-5-(7-hydroxy-4-oxo-4H-chromen-2-yl)phenyl]oxidanesulfonic acid;[3-(6,7-dihydroxy-4-oxo-4H-chromen-2-yl)phenyl]oxidanesulfonic acid;[3-(5,7-dihydroxy-4-oxo-4H-chromen-2-yl)phenyl]oxidanesulfonic acid;{2-hydroxy-5-[(6-hydroxy-3-oxo-2,3-dihydro-1-benzofuran-2-ylidene)methyl]phenyl}oxidanesulfonic acid	HMDB0037851;HMDB0129972;HMDB0133329;HMDB0133354;HMDB0133378;HMDB0137556	0	-	-
neg-M349T43	1326.66596329758	3034.85440364233	3030.14878427092	2533.28667600682	2258.32154736817	707.096601248818	3169.18980157848	1577.78052169019	1728.29268503434	1464.05041262967	2535.28614747404	4174.68176142944	7656.71701053486	3387.25427402913	3661.9394148164	4189.87601510515	5374.08209069001	3873.79633867766	3137.75075723086	1254.77764835366	1.88414548479648	0.00818162984931842	0.00388620667258438	0.194717401571678	0.134831611165767	0.87	0.67475	1	2.26350689413986	0.0635214256628444	up	349.059725795899	0.714033333333333	1	0	-	Unknown	-	-	-	7	Methionyl-Proline;Prolyl-Methionine;2-(2,5-dihydroxy-4-methoxyphenyl)-3,5,6,7-tetrahydroxy-3,4-dihydro-2H-1-benzopyran-4-one;3-(2,5-dihydroxy-4-methoxyphenyl)-1-(2,3,4,6-tetrahydroxyphenyl)propane-1,2-dione;3,5,7-trihydroxy-6-methoxy-2-(3,4,5-trihydroxyphenyl)-3,4-dihydro-2H-1-benzopyran-4-one;3,5,7-trihydroxy-6-methoxy-2-(2,3,4-trihydroxyphenyl)-3,4-dihydro-2H-1-benzopyran-4-one;3,5,7-trihydroxy…	HMDB0028981;HMDB0029023;HMDB0129500;HMDB0129508;HMDB0131887;HMDB0131892;HMDB0131894	4	Dibenzthion;Crotoxyphos;Chlorochrymorin;Sulfometuron	C12767;C18971;C09358;C18895
neg-M355T158	145.548105312028	122.144257520691	127.467409363105	94.1430473974487	360.143842344372	285.76057660941	415.081687465994	249.555821426033	518.450011381715	268.96923994927	398.681915853579	474.471603508503	376.383383090646	242.259983494091	266.211736058871	790.456295323909	539.880573825347	374.593347003812	421.752521437731	600.760949800498	1.73366626348501	0.0098249044731373	0.0185433761285154	0.201583063684276	0.228206157926279	0.81	0.58	0.97525	2.26864972929912	0.134960298324381	up	354.817301484112	2.63528333333333	0	0	-	Unknown	-	-	-	0	-	-	0	-	-
neg-M357T53	12615.2579496566	6374.64445735146	18632.6532007829	6236.08651624007	11303.2232718179	10435.1158733339	10161.9327292474	10756.1912033514	6951.06755031804	16931.2193421467	15396.6919625082	17561.0400365957	19299.8902633674	10494.5854245488	33527.0531075975	30487.035885968	34910.8934742735	17774.7187318421	19271.8367631479	9201.31363545799	1.88342365105691	0.00455292622426743	0.00893069778518695	0.167191566303059	0.181600712247792	0.84	0.64	0.98	2.28643155290223	0.0735202019657989	up	357.03076790687	0.884141666666667	1	0	-	Unknown	-	-	-	4	(2-hydroxy-2-{9-hydroxy-7-oxo-2H,3H,7H-furo[3,2-g]chromen-2-yl}propoxy)sulfonic acid;[9-hydroxy-2-(2-hydroxypropan-2-yl)-7-oxo-2H,3H,7H-furo[3,2-g]chromen-3-yl]oxidanesulfonic acid;4-hydroxytriazolam;1'-hydroxytriazolam	HMDB0132923;HMDB0132925;HMDB0061052;HMDB0061053	0	-	-
neg-M357T80	8049.39204423527	2595.11732719409	5468.29692279367	1854.77786084243	5483.90258019401	3785.41774840065	5589.9038074664	4668.12920053676	3090.51152701713	3781.27894893427	7605.7287624056	6471.93535104703	9705.6991899462	3847.87011664783	8413.79951523778	10300.4629256385	13558.3018713756	7619.48729989644	9645.51563620459	3864.06728801813	1.82643326809151	0.00431169700862373	0.00388620667258438	0.165127533435412	0.134831611165767	0.87	0.68	1	2.29423972689866	0.14583277309765	up	357.030515227473	1.33640833333333	1	0	-	Unknown	-	-	-	4	(2-hydroxy-2-{9-hydroxy-7-oxo-2H,3H,7H-furo[3,2-g]chromen-2-yl}propoxy)sulfonic acid;[9-hydroxy-2-(2-hydroxypropan-2-yl)-7-oxo-2H,3H,7H-furo[3,2-g]chromen-3-yl]oxidanesulfonic acid;4-hydroxytriazolam;1'-hydroxytriazolam	HMDB0132923;HMDB0132925;HMDB0061052;HMDB0061053	0	-	-
neg-M358T80	735.529567864884	408.224301083686	574.947158727288	254.813098695438	488.895304416883	394.947184482101	521.914555256744	740.517104508628	351.743991591923	371.583087821063	671.435336906512	609.770314943254	701.82797745143	357.866917492141	1122.76835470593	1092.28544087228	1173.64649862544	908.86551292987	812.37788194271	343.656922270264	1.60939820501698	0.0208163780255736	0.0432570525449782	0.254648162261051	0.324348668716375	0.77	0.49475	0.97	1.81975986045544	0.042585972439042	up	358.033281166377	1.33784166666667	1	0	-	Unknown	-	-	-	0	-	-	1	Imazalil_nitrate	C11219
neg-M373T101	238.31739040979	496.420552213583	418.115790465639	595.047991133792	287.816496883867	307.560316359193	433.561696798097	738.767004776239	474.50122719155	194.571070626484	680.277513687926	741.394381094911	1010.27083323359	957.180741108998	867.968228229585	447.550925364785	599.253041807777	1121.08146141356	576.913149452553	1209.27677742731	1.96219733924614	0.000579102032120885	0.000725280911039425	0.0719895048424419	0.0674840920408047	0.92	0.76475	1	2.78206327522193	0.179225421280441	up	373.000310610827	1.6822	0	0	-	Unknown	-	-	-	0	-	-	0	-	-
neg-M375T43	307.0181286427	756.833463448693	779.681011615	454.818043954408	926.870300081512	209.598810144689	895.176307294191	383.359633526016	348.64480424056	539.937977640075	981.517612256324	730.784705749599	1844.30898524485	1283.86841729239	839.535550423193	1182.27122772756	1239.888964057	940.908694753228	688.070450464647	403.87635028984	1.80920068890066	0.00750134310350429	0.00893069778518695	0.193097828615313	0.181600712247792	0.84	0.64	0.97525	2.24054041539143	0.18646176366189	up	375.1374179648	0.720333333333333	1	0	-	Unknown	-	-	-	3	Epinephrine glucuronide;L-DOPA 3'-glucoside;Canarigenin 3-[glucosyl-(1->4)-6-deoxy-alloside]	HMDB0010336;HMDB0029452;HMDB0035433	3	Isopenicillin_N;Penicillin_N;Crinasiatine	C05557;C06564;C10584
neg-M387T39	1594.1992892981	2343.27451111668	2265.07514204597	1100.04735283854	2755.85820879232	1566.02601590676	1485.22135248583	1086.52022650791	1753.87783750457	2893.68361182437	2042.54488231457	3320.00088292334	2732.58571552658	3615.22675585551	3991.26950398519	1740.76642388396	2717.33544246662	4711.75010623256	2531.74685799499	3004.65103182515	1.61368217401955	0.0034241164446033	0.00684145575786443	0.155830893512532	0.170786096784738	0.85	0.66	0.97	2.09668151974553	0.157886784069735	up	386.93819570889	0.648058333333333	0	0	-	Unknown	-	-	-	0	-	-	0	-	-
neg-M388T38	638.064223504449	912.738081580859	811.14537085509	369.61348599188	874.094924440734	535.150689626784	615.771615824325	354.834929524357	591.099890462029	1203.78328454319	720.675433734518	1204.57782158626	929.90464097474	1359.53045386713	1565.98275213091	699.627273482153	1173.5573556947	1850.36818067847	720.244482360003	1261.1497555005	1.66306473463359	0.00521764393848464	0.00519604234774513	0.175848451309159	0.151226995533189	0.86	0.66	0.97525	2.11807857686251	0.0682479576120121	up	387.940353600927	0.638933333333333	0	0	-	Unknown	-	-	-	0	-	-	0	-	-
neg-M389T38	693.343843999175	967.900305484183	913.318323482516	378.229069403283	1011.39976815341	642.614785468943	551.07270745167	324.135006044143	526.30507310011	1168.00445867052	900.852775776496	1183.72153329022	955.10447236898	1498.65012589988	1623.5105944449	503.730850438438	980.27214131312	1758.72797417965	985.169059269335	1356.51287406474	1.63680645958558	0.00999750003087027	0.0185433761285154	0.202622599635559	0.228206157926279	0.81	0.59	0.97	2.07005671365282	0.17227141769826	up	388.937173389359	0.638883333333333	0	0	-	Unknown	-	-	-	0	-	-	0	-	-
neg-M400T102	1580.86230693525	1120.04847319113	1450.3878005164	1201.64615894667	583.782165977254	475.139096008181	938.858209967847	2021.156322604	1049.18193147212	345.453469943726	969.648938809219	1212.54665136999	2008.23366874236	1499.85615613405	1554.9097260059	1026.74380716974	2031.73724957683	3205.39271957376	1688.07568534256	2707.6574319403	1.66300799086953	0.0188690484156301	0.0288055597653121	0.247527487188458	0.27770006674848	0.79	0.55475	0.96	2.05696100326323	0.0785497514154984	up	400.020932942232	1.69338333333333	0	0	-	Unknown	-	-	-	0	-	-	0	-	-
neg-M417T43	951.340064078468	2860.75806758118	2060.84529245512	1872.79856768164	1829.36709455756	614.987766821249	2289.24826194435	1594.43120105223	1928.79737808159	1250.63362270288	2076.48070640198	3475.52941005003	5504.97517998684	2386.18001559862	3179.50277957495	3648.58928838273	4694.51871689445	3249.55304520337	2372.64444253936	977.154574389453	1.82952233629048	0.011406649837695	0.00287947346770876	0.214854456594561	0.119478693008105	0.88	0.7	1	2.15302721309615	0.0292612454544582	up	417.046600303344	0.713883333333333	1	0	-	Unknown	-	-	-	6	2-(2,5-dihydroxy-4-methoxyphenyl)-3,5,6,7-tetrahydroxy-3,4-dihydro-2H-1-benzopyran-4-one;3-(2,5-dihydroxy-4-methoxyphenyl)-1-(2,3,4,6-tetrahydroxyphenyl)propane-1,2-dione;3,5,7-trihydroxy-6-methoxy-2-(3,4,5-trihydroxyphenyl)-3,4-dihydro-2H-1-benzopyran-4-one;3,5,7-trihydroxy-6-methoxy-2-(2,3,4-trihydroxyphenyl)-3,4-dihydro-2H-1-benzopyran-4-one;3,5,7-trihydroxy-6-methoxy-2-(2,4,5-trihydroxyphenyl…	HMDB0129500;HMDB0129508;HMDB0131887;HMDB0131892;HMDB0131894;HMDB0034590	5	Dibenzthion;Crotoxyphos;Chlorochrymorin;Sulfometuron;Tefluthrin	C12767;C18971;C09358;C18895;C10992
neg-M431T202	1290.00811531871	1058.06953660326	883.193920879305	993.248291712549	504.426617678481	316.884877982725	567.222218067155	870.740156061869	788.522197089881	908.362941998427	1158.37201186348	813.820581844374	3480.69633036029	1721.21479535024	2261.31520443812	920.637396805262	2220.61573815027	8553.72499527061	1572.27468503978	1226.76967463893	2.92511682515638	0.00402631737321569	0.00208924202732252	0.163745794628593	0.102640282318301	0.89	0.73475	1	2.79699790841191	0.18152929823993	up	431.210842065982	3.3712	1	1	LysoPA 18:3; LysoPA 18:3	Lipids and lipid-like molecules	Glycerophospholipids	-	C00681	2	Melleolide B;Melleolide G	HMDB0038787;HMDB0038793	4	Inflexin;Grandisin;Magnosalicin;Schizandrin	C09111;C10622;C10657;C17064
neg-M463T42	329.621428423247	851.213100513062	794.722181858539	281.82239205414	738.686878165141	211.733133400635	838.495583609996	340.651967368683	482.026394203212	450.936268255672	678.658435300956	1167.44292663182	1543.95444948301	1238.21650465031	1403.28554250283	952.988152774183	2017.43868626172	1518.62036657515	994.611661202019	324.926604052205	2.22562878420601	0.00232957300020069	0.00287947346770876	0.137168892259038	0.119478693008105	0.88	0.68	1	2.68521658567833	0.232113000853746	up	463.03991151421	0.704183333333333	0	0	-	Unknown	-	-	-	0	-	-	0	-	-
neg-M469T230	54.5479011255266	127.580019434174	611.956225080046	193.160575205738	287.95324641539	182.027065248285	1063.12213388923	384.109630937317	239.817157791725	641.003072502637	3041.65393024432	539.342168435866	389.700642088286	1887.08773561452	955.613214420595	484.664620538787	633.488624358783	693.26528532274	403.486221600396	881.484607811211	2.6179819807376	0.00826039675298094	0.0114962436943861	0.194717401571678	0.192891892150888	0.83	0.61	1	3.11058541105356	0.096549851689997	up	469.363183932608	3.828925	1	0	-	Unknown	-	-	-	32	TG(14:0/22:4(7Z,10Z,13Z,16Z)/o-18:0);TG(14:0/o-18:0/22:4(7Z,10Z,13Z,16Z));TG(16:0/20:4(5Z,8Z,11Z,14Z)/o-18:0);TG(16:0/20:4(8Z,11Z,14Z,17Z)/o-18:0);TG(16:0/o-18:0/20:4(5Z,8Z,11Z,14Z));TG(16:0/o-18:0/20:4(8Z,11Z,14Z,17Z));TG(18:0/18:4(6Z,9Z,12Z,15Z)/o-18:0);TG(18:0/o-18:0/18:4(6Z,9Z,12Z,15Z));TG(16:1(9Z)/20:3(5Z,8Z,11Z)/o-18:0);TG(16:1(9Z)/20:3n6/o-18:0);TG(16:1(9Z)/o-18:0/20:3(5Z,8Z,11Z));TG(16:1(…	HMDB0042720;HMDB0042952;HMDB0044388;HMDB0044556;HMDB0044658;HMDB0044664;HMDB0045342;HMDB0045472;HMDB0048698;HMDB0048830;HMDB0049055;HMDB0049061;HMDB0049428;HMDB0049575;HMDB0049688;HMDB0049695;HMDB0050040;HMDB0050180;HMDB0050287;HMDB0050294;HMDB0051030;HMDB0052635;HMDB0052831;HMDB0052984;HMDB0052998;HMDB0053760;HMDB0054044;HMDB0054648;HMDB0055217;HMDB0055224;HMDB0055380;HMDB0055550	0	-	-
neg-M469T42	691.345394004963	994.196655940081	929.854113354635	733.188752839161	1085.59568986344	1324.10063288599	747.04398973791	817.371545744015	872.233741259952	1266.41753242034	669.18159693767	799.458594684412	528.804437727538	597.865539004015	505.677685643842	716.357089319655	580.030618056849	485.099300854114	599.977210973752	789.81646031156	0.662936032123436	0.000376181267863515	0.000487128970101106	0.0613567075962265	0.0598291801078179	0.93	0.81	1	2.05305985855397	0.167031092292094	down	468.895652274061	0.70505	0	0	-	Unknown	-	-	-	0	-	-	0	-	-
neg-M485T42	851.003498368314	1844.4995633251	1973.72702771563	1801.42129858752	1550.60464468881	467.509865196414	1844.64949515277	1074.32635536706	1238.64737787575	884.94791905495	1963.95936969381	2475.84875772371	4633.38799076256	1852.88133196659	2442.70669200543	2562.7315776918	3748.74141951417	2398.96481609805	2187.02263647313	787.115806632248	1.85150664081668	0.0088190514985775	0.00208924202732252	0.197475092989845	0.102640282318301	0.89	0.68	1	2.2233852079422	0.13308294087849	up	485.034589201081	0.70445	1	0	-	Unknown	-	-	-	2	Shoyuflavone C;[2,2-dimethyl-6-(3,5,7-trihydroxy-4-oxo-4H-chromen-2-yl)-3,4-dihydro-2H-1-benzopyran-3-yl]oxidanesulfonic acid	HMDB0034590;HMDB0126015	1	Tefluthrin	C10992
neg-M501T39	651.240598094567	770.879501641688	906.635141310709	405.271351953028	749.392872518633	887.673038461899	507.194162190253	669.584181737545	646.114358033469	1172.94316582417	622.804825900125	1124.29479703426	1113.76169080133	1318.41512279243	1422.55859070993	474.209673752527	1541.31470773231	1699.55352292162	963.469513115321	1102.73389130564	1.54516451927125	0.0190653804657451	0.0288055597653121	0.247527487188458	0.27770006674848	0.79	0.52	1	1.75238329795964	0.0973214880646559	up	500.917733379587	0.6555	0	0	-	Unknown	-	-	-	0	-	-	0	-	-
neg-M503T38	346.704192127465	518.327858560212	494.826029550443	162.808231387266	564.373267129005	359.018837450954	369.295683522531	159.221618853958	300.587449387931	453.023040253847	323.978563974232	829.996372189481	575.315177055992	921.603030588579	955.384224392718	491.603513827183	526.937142643768	951.222446770425	604.501115289418	622.367364677552	1.82472349058197	0.00273484587599795	0.00208924202732252	0.140153978964447	0.102640282318301	0.89	0.72475	1	2.40514502523753	0.169709184735066	up	502.917945305803	0.638883333333333	0	0	-	Unknown	-	-	-	0	-	-	0	-	-
neg-M518T100	276.26760609129	390.791057798619	328.042779504696	516.603759995985	101.159501496443	280.178409146758	483.841186409193	1100.37047469433	598.034955716571	58.6849043088351	845.549124550043	954.990321977505	899.373425707026	835.781042362715	745.065979865785	318.709663766988	496.170539827835	1718.06872179686	488.872374986334	1389.3929239919	2.10257074266999	0.0115495222113961	0.0114962436943861	0.21491269436675	0.192891892150888	0.83	0.59	0.98525	2.86581884395243	0.244441932195434	up	518.100276169556	1.67461666666667	0	0	-	Unknown	-	-	-	0	-	-	0	-	-
neg-M553T42	1123.78863813866	2347.69819937809	2012.31521774397	1662.46938112948	1660.06556142988	384.251895723556	2198.90397815428	1247.32226939961	1491.08847920824	761.363582226782	1922.95614264338	2507.99903884704	4680.46338390251	1883.9833834662	2423.82702467253	2816.70929069856	3874.81558801727	2325.20455088859	2283.90885414191	880.324460682743	1.71937217391104	0.0212342859671689	0.00893069778518695	0.255701782165445	0.181600712247792	0.84	0.62	0.98	2.03687801742224	0.0900099853359482	up	553.022643991377	0.704433333333333	1	0	-	Unknown	-	-	-	1	[2,2-dimethyl-6-(3,5,7-trihydroxy-4-oxo-4H-chromen-2-yl)-3,4-dihydro-2H-1-benzopyran-3-yl]oxidanesulfonic acid	HMDB0126015	0	-	-
neg-M605T42	1087.07739926237	1542.93769706828	1098.1993505215	1712.83758887414	1441.38379381868	1790.31854114809	1511.5857871846	1697.55976756015	1463.7648683327	1335.66111970478	1052.38915125195	1343.43246200658	690.565099837656	1048.93068915692	1008.41339141777	932.455054754754	747.67566525421	864.048569258626	919.759822798291	1175.81263249618	0.666389575157728	0.000116926471906683	0.000205676676264912	0.0287218185591577	0.0341367694308871	0.95	0.85	1	2.09611492914171	0.106084472545579	down	604.871043675199	0.704433333333333	0	0	-	Unknown	-	-	-	0	-	-	0	-	-
neg-M621T42	910.358235282501	2349.47129509248	2112.53565674354	1758.31678532225	1630.95275229483	455.354211699616	2160.09792937984	1225.39278890404	1261.17315707878	885.520370010096	2150.39768041902	2566.43527810059	4429.57526166806	2073.93898090177	2532.39847089136	2951.2581475241	3759.53904823829	2610.8973746756	2194.55341648456	817.213604418522	1.76865556745224	0.0131915145855176	0.00684145575786443	0.21635040274808	0.170786096784738	0.85	0.6	0.99	2.14436236608956	0.0658019357856964	up	621.009873216401	0.7044	0	0	-	Unknown	-	-	-	0	-	-	0	-	-
neg-M660T219	11965.4157555019	13062.6639679081	2543.26379161366	4614.35490461377	8139.50411591157	4617.88652458531	11254.8517518019	11079.3641508802	9507.73222674794	2081.74982811053	5099.74003303254	4925.13481261758	1617.25090879998	4021.38620836265	6228.18867260392	4520.0878848792	1625.73984010474	1309.49222185081	3529.14975902393	5302.72595079285	0.484093466157204	0.0252340103298696	0.0354629890233605	0.268345828856795	0.30759634970686	0.78	0.54	0.95	2.19971307195344	0.107629428257737	down	660.167437312041	3.64684166666667	0	0	-	Unknown	-	-	-	0	-	-	0	-	-
neg-M661T219	3828.50417385407	4293.51167103706	1142.03971011878	1985.87472879722	3022.4281756226	1754.02994930919	3527.81249943091	3679.30364895128	3456.27336233676	803.514422413523	1906.6344978021	1270.15386395599	739.815518266193	1772.32151041527	2296.57839076693	1759.87589317799	727.554728951576	504.029870981691	1614.44256564424	1846.72201131636	0.525150959432004	0.0198664155630133	0.0232306393297105	0.249625557346825	0.256581575762145	0.8	0.57	0.98	2.1405435276607	0.0570752133771372	down	661.171392196654	3.64966666666667	0	0	-	Unknown	-	-	-	0	-	-	0	-	-
neg-M662T219	1016.18345876168	1013.57011127281	236.63925118007	475.600052475503	661.789200440211	384.770239418342	728.042167567506	792.926638879599	869.940807827929	209.612128662666	489.341580791864	428.770342472001	171.232108606809	401.129385876351	553.099476046101	413.408907211364	156.180044364711	139.584051627462	275.082939860574	514.274794158026	0.55440015246329	0.0329514590031698	0.0432570525449782	0.296708078795405	0.324348668716375	0.77	0.53	0.95	1.97058921098098	0.0802205062011541	down	662.17302819303	3.64684166666667	0	0	-	Unknown	-	-	-	0	-	-	0	-	-
neg-M689T42	1097.90308298113	2563.77279083101	2141.60730625665	1932.31903136349	1812.474393522	498.299412871777	2178.87206087432	1482.39766094755	1636.96254325162	872.776592741462	1952.04487216309	2900.99953132232	4830.44627030736	2426.70010358208	3197.29186181171	2854.76969498352	3722.47317029792	2688.26245972338	2314.16352663757	1006.45335488362	1.71998167766306	0.0135593146889558	0.00388620667258438	0.217978407080831	0.134831611165767	0.87	0.64	1	2.09201524090686	0.0654520511718545	up	688.996880008041	0.70435	0	0	-	Unknown	-	-	-	0	-	-	0	-	-
neg-M757T42	747.169778174719	1293.11193272456	1570.07066384454	1206.09025756343	1246.36329584321	285.25835954254	1380.1668667232	952.290466738468	1114.98816749924	688.446103687375	1245.55494538036	1636.0536245166	2582.81198161101	1404.68227416303	1598.09429324854	1615.46984552086	2313.53683577936	1556.29607688248	1262.15308936006	714.554086543464	1.51938898032205	0.0317792323752892	0.0114962436943861	0.292142529979815	0.192891892150888	0.83	0.64475	0.98	1.76681691072044	0.0897453933135313	up	756.985988889633	0.704366666666667	0	0	-	Unknown	-	-	-	0	-	-	0	-	-
neg-M861T42	6185.33331829175	4789.58735835941	4844.84873110794	6814.78233032003	5153.95531335165	7785.02560979386	5218.13574795309	6678.22851362092	6311.1035500869	5742.73971507572	4673.84593644247	3579.93580752004	2393.81918254986	3127.92172935748	3463.16663765941	4388.05657267435	2956.63584712207	3706.55425481176	4469.00562240423	5614.43448808298	0.644673469063789	0.00020942265362832	0.000129901058693628	0.0494640198435197	0.0257329806915346	0.96	0.86	1	2.21993268326016	0.0862664574399158	down	860.848391925895	0.704408333333333	1	0	-	Unknown	-	-	-	1	Simonin V	HMDB0029974	0	-	-
neg-M867T43	1681.61169219779	2008.85590016596	1738.62964303231	2207.13726234244	2325.88185970741	2804.22145032028	2293.30144360253	2149.45142912014	1679.7224637285	2574.42091802784	1228.89529804991	1573.05863148146	845.998660601702	1636.4303982799	1132.88309504936	1679.55553941333	1352.7368285879	1735.19900259831	1411.01810901564	1619.83061700544	0.662323587342732	0.000238000974938166	4.33003528978761e-05	0.0503987581756992	0.0132953733572929	0.98	0.91	1	2.15554630141009	0.0737359372126391	down	866.803204056464	0.723016666666667	0	0	-	Unknown	-	-	-	0	-	-	0	-	-
neg-M929T42	4208.28613892909	3391.22348426399	2857.47200671468	4415.6078070272	3195.44958436415	4824.14923630268	3361.54168690592	4473.53902714782	3947.6065774328	3932.26565607122	3213.11390897826	2257.29353104813	1471.66313337581	2273.8078734249	2326.80763856484	2668.04980714645	1892.34544699178	1940.0980904226	2669.70035712615	3773.36690110462	0.634241384464674	0.000273677861412641	0.000324752646734071	0.0533949149997395	0.0463792093859053	0.94	0.82	1	2.24015470843886	0.0783873340850027	down	928.836069588909	0.704408333333333	0	0	-	Unknown	-	-	-	0	-	-	0	-	-
neg-M935T43	1263.78174835849	1384.56462085287	1466.9580571316	1817.67517924698	1709.76721638169	2317.53870242903	2187.87402872357	1636.95122060428	1380.64520206698	2199.63041489706	1055.08130496612	1208.96027929014	632.831627341894	1197.98288703632	917.026489345685	1333.75071490026	1048.68602930543	1341.95288136432	1006.94942343109	1323.71489772797	0.63729860572759	0.000278234372250719	7.57756175712832e-05	0.0533949149997395	0.0193890861460521	0.97	0.88	1	2.21406331482394	0.098000292714572	down	934.792513221348	0.723641666666667	0	0	-	Unknown	-	-	-	0	-	-	0	-	-
pos-M1052T173_4	1768.2833123053	1753.75505444778	3534.08216115289	2105.906733342	2277.55991635256	2390.01242734387	2470.05282169484	2319.70799791004	2280.9446372917	1918.70655529013	2266.83888461877	1998.73072199897	1606.17317649397	1102.20077367528	1921.43759812058	622.354717200218	1222.08102515664	940.423433729488	2016.97690266828	1505.47616963811	0.666229267874471	0.00757801281489828	0.00388620667258438	0.193097828615313	0.134831611165767	0.87	0.69	0.98	1.95289957300578	0.172179357584378	down	1052.10886101439	2.8867	0	0	-	Unknown	-	-	-	0	-	-	0	-	-
pos-M1092T155_2	886.31462575221	472.329359279645	564.290518277365	416.868721918642	414.755954372502	368.457740535711	452.520675780213	419.692068748972	473.971172148909	891.398911454654	560.000786061307	576.898134606371	967.439964298419	547.943216779885	668.871769230548	606.148008034333	1223.12581195557	1812.21399563605	2171.00599767876	528.672659954869	1.80247002163452	0.0217986997112844	0.00684145575786443	0.258043921830662	0.170786096784738	0.85	0.64	1	1.91492620109188	0.133422427133139	up	1092.0239548329	2.58325833333333	0	0	-	Unknown	-	-	-	0	-	-	0	-	-
pos-M110T39	9064.90237054028	10244.1884531623	9776.62690331483	5282.8038101913	9888.06926916269	6095.21918307912	7114.3916112747	3931.47302699603	5362.49266322596	9200.18299150989	8031.94431501169	11635.9570041071	9752.90399977887	12313.5017324043	11932.1964253053	9766.79482867468	13130.5281002361	20102.9066143596	9249.81633611099	11365.3582716691	1.54398850441773	0.00339452040692823	0.00519604234774513	0.155830893512532	0.151226995533189	0.86	0.67475	0.98	2.00284081944786	0.0903517092358521	up	110.008591621581	0.649108333333333	0	0	-	Unknown	-	-	-	0	-	-	0	-	-
pos-M112T53_2	928.037130223753	1925.88623713175	1316.23155440174	1079.64914208137	541.188968646407	829.402853404178	474.247059637989	951.9873354997	1090.9988620494	1361.61704627284	836.656962003564	1142.14759377477	2408.66634877969	696.987441799048	1219.92041417318	2305.74540101937	1910.32354127316	2513.41838055569	1367.68764145018	1557.40549657819	1.52001000201293	0.048236606918589	0.0524259022711035	0.337155756521573	0.3510877490151	0.76	0.54475	0.96	1.65432958161063	0.121826500662999	up	112.074403980683	0.889016666666667	1	1	5-Imino-2-methyl-1-cyclopenten-1-ol	Organic nitrogen compounds	Organonitrogen compounds	HMDB0039584	null	0	-	-	0	-	-
pos-M1148T173_1	2057.78768556884	4281.29477275865	7081.82550545247	5442.76595675455	2585.17373217662	3803.85770063347	3189.93452089498	4523.75516579027	4582.02806549071	2937.97156474017	2717.74858587942	3330.55797967807	3697.8071627477	2893.42953789331	3478.82385995671	1454.37989561671	1264.43736746971	1850.54544075956	1542.35945105805	1901.13393187974	0.596032899680854	0.00658392743587132	0.00893069778518695	0.186984901555256	0.181600712247792	0.84	0.64	0.98	2.09690538130779	0.260359290503411	down	1148.14043859988	2.8805	0	0	-	Unknown	-	-	-	0	-	-	0	-	-
pos-M1178T144_2	4231.1175641456	3443.24207781411	2276.32769323155	1770.75173048914	2186.73635698201	435.720355192649	1346.76321481723	2317.29172405914	1998.81036822462	1870.65569587406	4381.48771552832	3524.33743647773	3272.51637125395	2817.94691224492	3968.61286487325	3557.08627832639	2496.61035642937	3361.82895622637	3093.70987412715	2482.97137243171	1.50644422365247	0.0247435115591889	0.00684145575786443	0.267762310895904	0.170786096784738	0.85	0.61	1	1.99842956426731	0.0549995929087843	up	1177.7773790122	2.40556666666667	0	0	-	Unknown	-	-	-	0	-	-	0	-	-
pos-M126T142	439.710744373922	702.710268320922	667.153361808622	1137.42864463815	504.338239610835	370.085920396718	473.970498702403	490.459471631954	669.44953494123	563.010222653068	1007.93698793258	1990.12526338091	799.562272487452	484.09923240215	755.128863491747	1061.55885238973	1218.19370035603	684.672068708535	415.799369992715	806.65041682346	1.53260906169926	0.0432446982965208	0.0432570525449782	0.32423198988595	0.324348668716375	0.77	0.49	0.98	1.55667678489214	0.249958143408474	up	126.090411770175	2.36153333333333	1	0	-	Unknown	-	-	-	17	6-Acetyl-1,2,3,4-tetrahydropyridine;3,4-Dihydro-5-propanoyl-2H-pyrrole;2-Methyl-4-propyloxazole;4-Methyl-2-propyloxazole;2-Methyl-5-propyloxazole;5-Methyl-2-propyloxazole;2-Ethyl-4,5-dimethyloxazole;4-Ethyl-2,5-dimethyloxazole;5-Ethyl-2,4-dimethyloxazole;4-Butyloxazole;5-Butyloxazole;2-Ethyl-5-imino-1-cyclopenten-1-ol;p-Cresol;m-Cresol;o-Cresol;Benzyl alcohol;Anisole	HMDB0030345;HMDB0034883;HMDB0037853;HMDB0037854;HMDB0037860;HMDB0037861;HMDB0037865;HMDB0037866;HMDB0037867;HMDB0038288;HMDB0038289;HMDB0039583;HMDB0001858;HMDB0002048;HMDB0002055;HMDB0003119;HMDB0033895	6	Benzyl_alcohol;Anisole;3-Cresol;4-Cresol;o-Cresol;Aromatic_primary_alcohol	C00556;C01403;C01467;C01468;C01542;C03485
pos-M126T53	883.416240960554	1567.39036897036	1015.66070397972	1439.66805105244	778.8510036328	765.910171140472	779.973517813925	983.120711701095	680.922414047194	501.713492356203	1205.315172236	1846.12089168491	1489.45700893618	1164.43859046284	1219.3704994403	1719.78181508095	1358.17363508828	1704.76271219807	1618.13341934278	1209.49433762938	1.54683681536032	0.00159951333258914	0.00208924202732252	0.117159675537901	0.102640282318301	0.89	0.70475	1	2.1648436046498	0.181288225080299	up	126.090285273887	0.890325	1	0	-	Unknown	-	-	-	17	6-Acetyl-1,2,3,4-tetrahydropyridine;3,4-Dihydro-5-propanoyl-2H-pyrrole;2-Methyl-4-propyloxazole;4-Methyl-2-propyloxazole;2-Methyl-5-propyloxazole;5-Methyl-2-propyloxazole;2-Ethyl-4,5-dimethyloxazole;4-Ethyl-2,5-dimethyloxazole;5-Ethyl-2,4-dimethyloxazole;4-Butyloxazole;5-Butyloxazole;2-Ethyl-5-imino-1-cyclopenten-1-ol;p-Cresol;m-Cresol;o-Cresol;Benzyl alcohol;Anisole	HMDB0030345;HMDB0034883;HMDB0037853;HMDB0037854;HMDB0037860;HMDB0037861;HMDB0037865;HMDB0037866;HMDB0037867;HMDB0038288;HMDB0038289;HMDB0039583;HMDB0001858;HMDB0002048;HMDB0002055;HMDB0003119;HMDB0033895	6	Benzyl_alcohol;Anisole;3-Cresol;4-Cresol;o-Cresol;Aromatic_primary_alcohol	C00556;C01403;C01467;C01468;C01542;C03485
pos-M129T53	577.675130631136	1226.96660797355	513.817001023419	771.539399825794	898.567662276314	394.156751544081	555.29192864464	593.977471570882	794.848619013597	633.116673002767	1327.62213388154	1240.33002402345	925.220105098181	930.032039426196	788.137797559099	1475.78032852848	1117.03064126427	1509.88092983986	976.259543774443	1045.62618857059	1.62873410455005	0.000692519584054062	0.000725280911039425	0.0773650084423258	0.0674840920408047	0.92	0.76	1	2.24387284510448	0.245279483104626	up	129.100927715098	0.888025	0	0	-	Unknown	-	-	-	0	-	-	0	-	-
pos-M130T42	8720.73794379531	13734.3933269636	10786.6026285173	9036.84621403446	12762.1831264512	2175.56619079574	11927.0068236164	7217.80249137107	8513.13143420682	5970.17677621613	12975.9580098755	20768.4744849298	34366.0769787183	13395.7919728346	15657.2408298904	22524.1985731354	33426.1332046219	27961.4683004894	17292.1388882824	6281.14370079315	2.25273675828269	0.00298653367382242	0.0015046872632012	0.146722426327548	0.0871724951256466	0.9	0.72	1	2.67561816469992	0.126960909399877	up	130.085654436188	0.695616666666667	1	1	D-Pipecolic acid	Organic acids and derivatives	Carboxylic acids and derivatives	HMDB0005960	null	21	1-Piperidine carboxylic acid;Pipecolic acid;L-Pipecolic acid;N4-Acetylaminobutanal;D-Pipecolic acid;Vigabatrin;L-trans-4-Methyl-2-pyrrolidinecarboxylic acid;2-Pyrrolidineacetic acid;3-Acetamidobutanal;(2E)-Decenoyl-ACP;N-Methyl proline;trans-1,2-Dihydrobenzene-1,2-diol;(2E,4E)-2,4-Hexadienoic acid;1,2-Cyclohexanedione;3-Methyl-1,2-cyclopentanedione;(E)-4-Oxo-2-hexen-1-al;2,5-Dimethyl-3(2H)-furano…	HMDB0094697;HMDB0000070;HMDB0000716;HMDB0004226;HMDB0005960;HMDB0015212;HMDB0029435;HMDB0029444;HMDB0059649;HMDB0062225;HMDB0094696;HMDB0001164;HMDB0029581;HMDB0031344;HMDB0031543;HMDB0031759;HMDB0032233;HMDB0033569;HMDB0034247;HMDB0039778;HMDB0040260	11	L-Pipecolate;1-Aminocyclopentanecarboxylate;N4-Acetylaminobutanal;Vigabatrin;trans-3-Aminocyclopentane-1-carboxylic_acid;Cyclohexane-1,3-dione;cis-1,2-Dihydrobenzene-1,2-diol;trans-1,2-Dihydrobenzene-1,2-diol;Cyclohexane-1,2-dione;1,4-Cyclohexanedione;Parasorbic_acid	C00408;C03969;C05936;C07500;C13696;C01066;C04091;C04221;C06105;C08063;C08502
pos-M130T80	2856.30494451561	1501.0173236333	1195.90540565786	1000.37397148501	2287.43847279979	1243.46894245682	2053.04991109537	1212.77891823318	1842.68666338106	1391.73199362547	1732.88446176285	2771.27567424369	3558.77687205248	1735.25320887701	2493.76677172729	3490.31586841273	4209.77579534722	4635.48482341349	1443.40474121911	1672.57850358461	1.67283231696602	0.011124447610709	0.0185433761285154	0.214022842569288	0.228206157926279	0.81	0.59	0.97	2.00679104993567	0.125323469030598	up	130.085378221384	1.33618333333333	1	1	DL-Pipecolinic acid	Organic acids and derivatives	Carboxylic acids and derivatives	HMDB0000070	C00408	2	(+)-2,3-Dihydro-3-methyl-1H-pyrrole;Pentanenitrile	HMDB0033529;HMDB0040173	2	Piperideine;2-Methyl-1-pyrroline	C06181;C20808
pos-M132T120	908.874105172066	1503.76447889383	1018.37566627937	638.394962252275	688.87034631112	539.021702990953	866.292551750317	1007.04763688403	1031.35524117449	908.778882670647	1683.33680942142	2138.67460759095	1924.59374132317	1204.24381665524	926.14639574066	1566.49799936337	1378.86114405679	1739.92167372528	626.118283131252	898.209638010794	1.54614763518406	0.0166467891106456	0.0288055597653121	0.237844130441994	0.27770006674848	0.79	0.54	0.96	1.72562472833964	0.189190429162059	up	131.697604153083	1.99371666666667	0	0	-	Unknown	-	-	-	0	-	-	0	-	-
pos-M132T50	18415.4005344071	31863.1042725683	16758.9618745442	32461.4292795047	16686.8049721582	18002.2072564077	37468.0887648799	35424.8332271162	16537.7021994146	13172.3081967847	55967.0130321912	26188.1590451525	63446.350876567	13711.3448914599	81148.0637694714	16027.0569372082	53589.3630313302	58908.2741788774	36610.2179249929	33698.0610952604	1.85519804613474	0.0288190925553028	0.0630128385546342	0.280472341334571	0.380867954295284	0.75	0.5	0.98	2.00189876017761	0.157143153936558	up	132.07723040169	0.840183333333333	1	1	Creatine	Organic acids and derivatives	Carboxylic acids and derivatives	HMDB0000064	C00300	5	Creatine;Beta-Guanidinopropionic acid;Dihydrouracil;N-Methylhydantoin;L-3-Cyanoalanine	HMDB0000064;HMDB0013222;HMDB0000076;HMDB0003646;HMDB0060245	8	Creatine;3-Guanidinopropanoate;Cyclohexyl_isocyanide;5,6-Dihydrouracil;3-Cyano-L-alanine;N-Methylhydantoin;2,5-Dioxopiperazine;Muscimol	C00300;C03065;C11520;C00429;C02512;C02565;C02777;C08311
pos-M133T222	646.133136636084	652.300417728195	802.954815012767	511.938700250212	428.37679244213	530.154983157167	996.358760162808	843.979883430093	391.603442859619	759.989190636968	851.629078362021	754.87636986473	735.72219838036	1006.49276948788	697.369226441461	680.844914303489	867.362273299125	892.142143263232	1030.05965498823	2353.04626227985	1.50363505029132	0.021758806483064	0.0185433761285154	0.258043921830662	0.228206157926279	0.81	0.59475	0.96	1.6421807116874	0.2217919222993	up	133.100307000909	3.7072	1	0	-	Unknown	-	-	-	1	p-Mentha-1,3,5,8-tetraene	HMDB0029641	2	Tetralin;Dicyclopentadiene	C14114;C14411
pos-M133T56_2	4565.08837448774	4655.60188793641	4627.57678701679	2183.25280708283	4801.68488796949	3359.0909562901	4903.85335504095	3896.36439817166	4143.93464432823	2939.61772024761	5771.13316651721	6771.67134464518	6040.3852021139	6142.36826879636	4974.73868468905	6593.23726748555	5863.45234769306	6758.1813603518	5133.1249453393	6219.50814404723	1.50383525679683	0.000445258754256785	1.0825088224469e-05	0.0682233545360752	0.00664768667864643	1	1	1	2.13768264817348	0.0655523852623565	up	133.030975244531	0.92815	1	0	-	Unknown	-	-	-	1	3-Methyl sulfolene	HMDB0059667	1	THTC	C11074
pos-M136T156	640.838304931634	317.218633814752	456.629227454454	251.802154130298	434.79834755621	423.057763494187	345.09459119029	379.155452071157	464.775370110206	506.599562484983	350.408379938732	451.272694293803	582.040584908772	737.658461420929	865.977658131001	563.465749067611	1048.68645659492	973.071399207305	546.851523590465	521.530010330504	1.5736993036237	0.00660734792989586	0.00684145575786443	0.186984901555256	0.170786096784738	0.85	0.67	1	1.88529626141483	0.167556697462325	up	136.037907385847	2.59218333333333	1	0	-	Unknown	-	-	-	2	1-Pyrroline-5-carboxylic acid;1-Pyrroline-2-carboxylic acid	HMDB0001301;HMDB0006875	4	1-Pyrroline-2-carboxylate;(S)-1-Pyrroline-5-carboxylate;delta-1-Pyrroline-5-carboxylate;Glutarimide	C03564;C03912;C04322;C07275
pos-M143T80	387.138461829679	612.231370173638	408.292326492767	366.000026052471	238.967688463368	231.22714579794	331.851501325418	336.339443127853	349.923925552924	501.529273103537	382.995489305173	655.317962762899	743.121486345865	526.900709838119	510.327775904469	595.219616063198	722.293346823476	557.257724581079	512.638715945995	510.829015423327	1.51903815012446	0.00125972808464464	0.0015046872632012	0.107444307886149	0.0871724951256466	0.9	0.73475	1	2.01470601783305	0.217062166434071	up	143.11676554732	1.3346	1	0	-	Unknown	-	-	-	12	6-Acetyl-1,2,3,4-tetrahydropyridine;3,4-Dihydro-5-propanoyl-2H-pyrrole;2-Methyl-4-propyloxazole;4-Methyl-2-propyloxazole;2-Methyl-5-propyloxazole;5-Methyl-2-propyloxazole;2-Ethyl-4,5-dimethyloxazole;4-Ethyl-2,5-dimethyloxazole;5-Ethyl-2,4-dimethyloxazole;4-Butyloxazole;5-Butyloxazole;2-Ethyl-5-imino-1-cyclopenten-1-ol	HMDB0030345;HMDB0034883;HMDB0037853;HMDB0037854;HMDB0037860;HMDB0037861;HMDB0037865;HMDB0037866;HMDB0037867;HMDB0038288;HMDB0038289;HMDB0039583	0	-	-
pos-M144T54	7577.89461507127	4697.79680842695	5216.68834010137	8295.87969151006	5754.31530186975	6745.01886971993	11295.8515700226	8260.4760343628	10578.6624328234	10406.4861775765	13041.0071099731	12349.8985924123	14361.6516682332	13636.0108334698	17548.362981924	23304.2875761961	13180.9599452524	8987.92870807134	28630.9652414458	18967.8443069243	2.08056389976063	9.52173872754741e-05	7.57756175712832e-05	0.0271896418929989	0.0193890861460521	0.97	0.85	1	2.90778712848095	0.0522990706978072	up	144.10198634902	0.897575	1	1	Stachydrine	Organic acids and derivatives	Carboxylic acids and derivatives	HMDB0004827	C10172	15	Proline betaine;L-2-Amino-3-methylenehexanoic acid;3beta,6beta-Dihydroxynortropane;4-Hydroxy-4-methyl-5-hexenoic acid gamma lactone;Methyl sorbate;3-Ethyl-1,2-cyclopentanedione;Enol-3-Ethyl-1,2-cyclopentanedione;Allyl crotonate;xi-4-Hydroxy-4-methyl-2-cyclohexen-1-one;3-Methyl-1,2-cyclohexanedione;3-(3-Ethyloxiranyl)-2-propenal;3,4-Dimethyl-1,2-cyclopentanedione;3,5-Dimethyl-1,2-cyclopentanedione…	HMDB0004827;HMDB0030410;HMDB0038949;HMDB0032333;HMDB0029582;HMDB0031222;HMDB0031223;HMDB0032067;HMDB0033629;HMDB0034080;HMDB0034835;HMDB0037026;HMDB0037027;HMDB0040445;HMDB0041474	4	(E)-4-(Trimethylammonio)but-2-enoate;Stachydrine;Toluene-cis-dihydrodiol;1-Cyclohexenecarboxylic_acid	C04114;C10172;C04592;C12101
pos-M145T53	596.347436338391	613.831839071073	436.926456273607	543.114378029204	551.81615903914	425.345227676167	1081.75338095797	587.257069543174	501.54468783388	735.483822404317	1287.49730151828	1454.96908271922	1152.34428983384	903.899457711065	1258.3058075421	1555.71912688255	911.740166127455	734.669582138562	1431.22528823871	1291.24838485112	1.97279581943385	1.18273848363522e-05	0.000129901058693628	0.0080702189200043	0.0257329806915346	0.96	0.8295	1	2.9185938130276	0.129293296709572	up	145.104170284036	0.88845	0	0	-	Unknown	-	-	-	0	-	-	0	-	-
pos-M147T42	3664.82018400924	8229.72907175188	7364.05323111948	4854.69067897533	5353.34139454143	1646.18788652154	7630.9802488465	3926.28584778739	4681.41634048226	2983.49427720557	7421.56203733894	10147.5727354256	25735.3495719235	8706.71817255342	11124.3312311146	14811.1410822416	23925.5031730807	14905.0478992327	8673.27394710363	3787.95979512259	2.56756654015512	0.00136861505770111	0.0010500335577735	0.108126052075588	0.074979721840547	0.91	0.74475	1	2.9103291012314	0.0879544922560485	up	147.112204987309	0.695608333333333	1	1	Lysine	Organic acids and derivatives	Carboxylic acids and derivatives	HMDB0000182	C00047	16	2,6-diaminohexanoic acid;L-Lysine;D-Lysine;(3S)-3,6-Diaminohexanoate;(3S,5S)-3,5-Diaminohexanoate;1-Piperidine carboxylic acid;Pipecolic acid;L-Pipecolic acid;N4-Acetylaminobutanal;D-Pipecolic acid;Vigabatrin;L-trans-4-Methyl-2-pyrrolidinecarboxylic acid;2-Pyrrolidineacetic acid;3-Acetamidobutanal;(2E)-Decenoyl-ACP;N-Methyl proline	HMDB0142894;HMDB0000182;HMDB0003405;HMDB0012114;HMDB0012115;HMDB0094697;HMDB0000070;HMDB0000716;HMDB0004226;HMDB0005960;HMDB0015212;HMDB0029435;HMDB0029444;HMDB0059649;HMDB0062225;HMDB0094696	12	L-Lysine;D-Lysine;(3S)-3,6-Diaminohexanoate;(3S,5S)-3,5-Diaminohexanoate;2,5-Diaminohexanoate;Lysine;(2R,3R)-3-Methylornithine;L-Pipecolate;1-Aminocyclopentanecarboxylate;N4-Acetylaminobutanal;Vigabatrin;trans-3-Aminocyclopentane-1-carboxylic_acid	C00047;C00739;C01142;C01186;C05161;C16440;C20277;C00408;C03969;C05936;C07500;C13696
pos-M150T56	6575.34665113275	6895.97431121423	6688.86870843997	4658.11766143992	6937.82412532498	5165.92394318547	7231.00819170571	5941.1690100589	5777.03325017751	4371.07019458018	8605.29901253376	11680.0961208853	9200.81213075216	9035.39106406703	7645.10750694206	9043.80944281873	9842.66191941805	10238.1147897708	7961.87651673356	10342.3248280056	1.55364979967746	6.94512701782954e-06	1.0825088224469e-05	0.0060928607166416	0.00664768667864643	1	1	1	2.29740836531477	0.140389944135457	up	150.057705565039	0.92715	1	1	Methionine	Organic acids and derivatives	Carboxylic acids and derivatives	HMDB0000696	C00073	1	3-Methyl sulfolene	HMDB0059667	1	THTC	C11074
pos-M169T135	474.178363115593	349.074868946032	747.279649997315	361.903715607361	732.726570747967	481.264671264423	463.920012696654	559.118638210376	530.538768005579	525.612119248091	538.004412968275	1049.65869054662	640.370452550655	327.916425822502	1053.73128908318	1114.87481274511	1099.85923436074	594.64826581974	855.621843531921	596.168267336497	1.50620551136095	0.0263696342050461	0.0185433761285154	0.273540411576331	0.228206157926279	0.81	0.59475	1	1.61316791267343	0.224188258012194	up	169.034313829758	2.24510833333333	1	0	-	Unknown	-	-	-	1	Uric acid	HMDB0000289	1	Urate	C00366
pos-M169T43	1800.97781993609	3505.38257133242	2832.28906261268	1679.03132603357	2381.07277490613	844.4370105996	2813.72919334808	1718.85962226461	5292.81826690889	1394.96107384309	2819.41386310084	3546.54348105405	6879.66779324516	2529.82814158264	3496.06884940777	4741.50142855733	7268.49665154215	4357.34458602279	3477.88946685192	2084.89037050587	1.69808745305269	0.0134879878739661	0.0185433761285154	0.217400875417391	0.228206157926279	0.81	0.58	0.97	2.1261150170924	0.106888638966019	up	169.093537869565	0.715083333333333	1	0	-	Unknown	-	-	-	5	2,6-diaminohexanoic acid;L-Lysine;D-Lysine;(3S)-3,6-Diaminohexanoate;(3S,5S)-3,5-Diaminohexanoate	HMDB0142894;HMDB0000182;HMDB0003405;HMDB0012114;HMDB0012115	7	L-Lysine;D-Lysine;(3S)-3,6-Diaminohexanoate;(3S,5S)-3,5-Diaminohexanoate;2,5-Diaminohexanoate;Lysine;(2R,3R)-3-Methylornithine	C00047;C00739;C01142;C01186;C05161;C16440;C20277
pos-M169T54	20764.1759794325	14306.6445817495	38939.2900703546	16810.907794681	20735.5916114628	18315.5485417006	18505.4121523674	12186.5838402005	13803.7928134999	20973.9282275646	22117.2438419596	27468.0389704308	25196.3851589928	22488.4735257258	48132.2428642576	47877.9297446628	43358.800070137	33219.7392813834	33538.3588704933	20281.9320980361	1.65698800326516	0.00252490080528698	0.0015046872632012	0.140090806596282	0.0871724951256466	0.9	0.72	1	2.12565739013693	0.137587541305643	up	169.036149110476	0.8983	1	1	Uric acid	Organoheterocyclic compounds	Imidazopyrimidines	HMDB0000289	C00366	3	Uric acid;L-cis-3-Amino-2-pyrrolidinecarboxylic acid;D-1-Amino-2-pyrrolidinecarboxylic acid	HMDB0000289;HMDB0029396;HMDB0030405	5	Urate;1(2H)-Phthalazinone;Cucurbitine;(R)-Piperazine-2-carboxylate;(S)-Piperazine-2-carboxylate	C00366;C14473;C10140;C19780;C19783
pos-M176T48	2771.92797400483	1148.19892879889	1683.75868838108	1485.99760678378	5475.69839202893	1993.86467404012	2703.47034804274	1998.19581539078	2235.11402016598	3070.20349499804	3245.01571085202	2192.19993161121	7247.70461511011	3014.92631226631	3170.68803644639	3162.71742429284	4161.87278223551	4505.6596544262	3569.53390697587	2665.20916545721	1.5034959343267	0.0192741812233676	0.0114962436943861	0.248661232967857	0.192891892150888	0.83	0.61	0.99	1.81548379264421	0.11480220650269	up	176.121191963846	0.80145	0	0	-	Unknown	-	-	-	0	-	-	0	-	-
pos-M177T44	1511.67124612056	2291.27772957626	1822.1114215538	1434.30785007681	1295.94242859569	1388.74398933647	1244.39887881322	1762.15880932882	1359.68239567675	1808.50212360957	3310.96707222064	2834.67035557729	2556.71522739053	1972.22327948173	2340.19714643608	3270.73467561375	2890.12188967656	4419.62241099096	2419.98200945633	1934.48603448768	1.75576837400854	4.17134177066852e-05	4.33003528978761e-05	0.015862719023155	0.0132953733572929	0.98	0.91	1	2.49239930742209	0.106133173723593	up	177.059449616772	0.7253	1	1	Allantoic acid	Organic acids and derivatives	Carboxylic acids and derivatives	HMDB0001209	C00499	1	Methylthio 2-(propanoyloxy)propanoate	HMDB0040003	1	2-Oxo-6-methylthiohexanoic_acid	C17216
pos-M189T53	6809.25984725353	10821.0649182233	5209.5951261449	11521.0533519922	7285.55795707003	3105.97543369608	6502.8972001633	4518.88891532833	4614.37478751463	4742.30936215233	5255.88593409753	18175.7629648125	18316.1771645633	7904.96396926978	8856.7230679568	10787.8915871657	11260.6133126326	15245.701268868	9430.23706710784	6420.23745117302	1.71430245795128	0.00962524303499979	0.0185433761285154	0.2010497193127	0.228206157926279	0.81	0.59	0.96	2.07259532544187	0.0578111469028683	up	189.122996641474	0.889158333333333	1	1	N.epsilon.-Acetyl-L-lysine	Organic acids and derivatives	Carboxylic acids and derivatives	HMDB0000206	C02727	8	Alanyl-Valine;N6-Acetyl-L-lysine;N-Alpha-acetyllysine;Glycylleucine;Glycyl-Isoleucine;Isoleucyl-Glycine;Leucyl-Glycine;Valyl-Alanine	HMDB0028700;HMDB0000206;HMDB0000446;HMDB0000759;HMDB0028844;HMDB0028907;HMDB0028929;HMDB0029120	6	Glycyl-leucine;N6-Acetyl-L-lysine;6-Acetamido-3-aminohexanoate;N2-Acetyl-L-lysine;Crotanecine;N-Butyryl-L-homoserine_lactone	C02155;C02727;C03846;C12989;C10284;C11837
pos-M189T80	6190.83548882058	8922.43805588806	5671.10840458513	6552.33127831905	4878.4285679962	2643.71578116799	4664.93779100083	3670.62648461933	4038.65192841832	5947.59535273418	4996.67556277695	14312.8160896898	12663.9594191609	6025.39639295271	7347.85087643188	9263.66173813499	12476.7584252127	15400.8737057472	7177.84387999803	5936.28668238269	1.79768559384628	0.0037190338498265	0.00519604234774513	0.156588510168738	0.151226995533189	0.86	0.69	0.98	2.23274069947259	0.0699660606196499	up	189.123409679011	1.3402	1	1	N.epsilon.-Acetyl-L-lysine	Organic acids and derivatives	Carboxylic acids and derivatives	HMDB0000206	C02727	17	Alanyl-Valine;N6-Acetyl-L-lysine;N-Alpha-acetyllysine;Glycylleucine;Glycyl-Isoleucine;Isoleucyl-Glycine;Leucyl-Glycine;Valyl-Alanine;(-)-Nopol;Limonene aldehyde;2,4-Undecadienal;Dihydrojasmone;2-Hexylidenecyclopentanone;2,6,6-Trimethyl-1-cyclohexen-1-acetaldehyde;2,5-Undecadienal;2-Heptylfuran;Norecasantalol	HMDB0028700;HMDB0000206;HMDB0000446;HMDB0000759;HMDB0028844;HMDB0028907;HMDB0028929;HMDB0029120;HMDB0030002;HMDB0030252;HMDB0031359;HMDB0031565;HMDB0031728;HMDB0032540;HMDB0033546;HMDB0036190;HMDB0036815	6	Glycyl-leucine;N6-Acetyl-L-lysine;6-Acetamido-3-aminohexanoate;N2-Acetyl-L-lysine;Crotanecine;N-Butyryl-L-homoserine_lactone	C02155;C02727;C03846;C12989;C10284;C11837
pos-M191T43	9762.46819353119	23972.5231227948	23299.5244845141	15013.1196677902	17718.1705883643	3224.43300586896	18596.8894425588	12149.3644327968	12641.1731005176	8594.64068260534	19928.1186690575	36754.6413558304	68420.6912339635	23837.5572607191	29136.6860940336	36752.2997881462	67179.2857924945	40831.6010859933	26283.2240089556	9785.94982550586	2.47571459150869	0.00296463561311681	0.0015046872632012	0.146722426327548	0.0871724951256466	0.9	0.72	1	2.82768396053804	0.0734652259047803	up	191.076607014881	0.715075	1	0	-	Unknown	-	-	-	0	-	-	1	Azaserine	C19194
pos-M191T81	467.97077799798	314.848053860542	662.918826191604	223.158656745077	275.768103846424	402.515035547167	294.585932297601	309.763169658716	346.13717583598	407.207122912225	510.339449834231	726.831795764316	491.518175811961	260.987424784841	974.190582880472	766.403258638849	1059.36481786279	623.499557525382	542.915958796341	422.813747534667	1.72174998151658	0.00586262417922805	0.00684145575786443	0.17739391141637	0.170786096784738	0.85	0.65475	1	2.05526846395051	0.232988144685409	up	191.015808247382	1.3421	1	0	-	Unknown	-	-	-	1	Uric acid	HMDB0000289	1	Urate	C00366
pos-M192T44	1014.5436426818	1034.70461018923	1344.66985627259	862.999105050877	1092.21181398233	848.976446728771	1282.43994178383	763.317912607938	1083.78855388025	1191.42649835225	1251.92588340178	1762.39751363971	2580.83831671174	1460.04462620706	1626.3272710382	2277.65688829669	3929.79105635825	1750.83417971948	2297.30122575649	1353.97975678885	1.92898046596428	0.000233755609285283	4.33003528978761e-05	0.0503987581756992	0.0132953733572929	0.98	0.91	1	2.53710780783863	0.273887749788201	up	192.078279200402	0.725466666666667	1	0	-	Unknown	-	-	-	17	Carbendazim;4-Aminobiphenyl;Diphenylamine;psi-Pelletierine;2-Methyl-4-pentyloxazole;4-Methyl-2-pentyloxazole;5-Butyl-2-ethyloxazole;2-Ethyl-4-methyl-5-propyloxazole;4-Ethyl-2-methyl-5-propyloxazole;5-Ethyl-4-methyl-2-(1-methylethyl)oxazole;2-Butyl-4,5-dimethyloxazole;5-Ethyl-2-methyl-4-propyloxazole;4-Ethyl-5-methyl-2-(1-methylethyl)oxazole;4-Butyl-2,5-dimethyloxazole;2-Isobutyl-4,5-dimethyloxazo…	HMDB0031769;HMDB0013195;HMDB0032562;HMDB0034580;HMDB0037856;HMDB0037857;HMDB0037862;HMDB0037872;HMDB0037873;HMDB0037874;HMDB0037875;HMDB0037876;HMDB0037878;HMDB0037879;HMDB0037880;HMDB0037881;HMDB0037882	7	Carbendazim;4-Aminobiphenyl;Diphenylamine;5-Aminoacenaphthene;Pseudopelletierine;Quinoxaline-2-carboxylic_acid;Toluene_diisocyanates	C10897;C10998;C11016;C19319;C10865;C18624;C19560
pos-M208T204	1571.47795110917	1561.26254054014	6077.8490852519	2233.92415188714	5330.36179079639	2177.39168530244	4868.77288173164	3170.03302303653	1877.59503559624	6448.54586811767	13993.128045298	6391.79573313309	3283.61123192392	8418.04805237241	4553.05630747177	5853.77702165492	3914.55992390589	5852.37389061741	5206.5177919496	6622.05988734732	1.81466544505503	0.00870593708748965	0.0232306393297105	0.196555734023066	0.256581575762145	0.8	0.58	0.97	2.39444772251662	0.104712138574912	up	208.168768067634	3.40661666666667	1	0	-	Unknown	-	-	-	8	N-Desmethyl tapentadol;2-(3-Phenylpropyl)tetrahydrofuran;2,2,6,7-Tetramethylbicyclo[4.3.0]nona-1(9),4-dien-8-one;xi-3-(4-Isopropylphenyl)-2-methylpropanal;dehydro-beta-Ionone;Megastigmatrienone;beta-Damascenone;3,5,8-Megastigmatrien-7-one	HMDB0060611;HMDB0036178;HMDB0036685;HMDB0037763;HMDB0059904;HMDB0059906;HMDB0013804;HMDB0036572	1	Luciduline	C09872
pos-M212T195	1027.55789785244	1434.01654836129	2996.23002764459	1041.30718397405	2618.96708213872	2071.86925882773	3028.98126943732	1435.06311215456	1238.37239584996	2469.62544891359	14758.2222702449	4897.90990705141	1938.03744833702	5511.94214556999	3179.3456858373	4463.969576241	3774.01521061614	3468.20429226889	3249.33953913476	5159.33635461252	2.60305484321731	0.0006640609249179	0.000205676676264912	0.0769433611305815	0.0341367694308871	0.95	0.84	1	3.05627690601149	0.0638779651340042	up	212.163797742008	3.242475	1	0	-	Unknown	-	-	-	1	N-Decanoylglycine	HMDB0013267	0	-	-
pos-M215T41	638.306039060207	999.516246851485	684.836330894429	410.639757204854	1000.88202605969	347.950420805741	658.126468079844	612.748111812752	479.015854927231	411.54225746752	599.962774254617	734.358317482049	1568.58507884194	759.914115788201	794.158017037025	880.777433373246	1782.09786900572	1671.99482666368	923.282393441826	598.454481891983	1.6518748125226	0.0131008975313586	0.0354629890233605	0.21635040274808	0.30759634970686	0.78	0.57	0.95525	1.98354520545568	0.0603432674211962	up	215.085996603906	0.68635	1	0	-	Unknown	-	-	-	2	Methyl bisnorbiotinyl ketone;N-(4-hydroxyphenyl)ethoxycarbothioamide	HMDB0004822;HMDB0033179	0	-	-
pos-M218T135	3123.29553784628	1384.6711647753	1312.88328886954	640.513731631736	1366.83783624468	872.006504827418	1240.4792982998	897.683297953145	1697.03159594734	853.244914194465	3255.15541938712	2396.99430451254	2349.63814543191	1602.06139238953	1959.03380177552	1853.841034676	1950.43302314342	7923.8533653405	1767.59212250042	1282.13983731097	1.96739387563589	0.00860053094408583	0.00388620667258438	0.195883009242769	0.134831611165767	0.87	0.66475	1	2.25769258459771	0.160687910831221	up	218.137159202747	2.24990833333333	1	1	L-Propionylcarnitine	Lipids and lipid-like molecules	Fatty Acyls	HMDB0000824	C03017	9	O-propanoyl-carnitine;Propionylcarnitine;cis-4-Decenedioic acid;cis-5-Decenedioic acid;5-Pentyltetrahydro-2-oxo-3-furancarboxylic acid;alpha-Carboxy-delta-nonalactone;(±)-Camphoric acid;(1R,2R,3S,1'R)-Nepetalinic acid;Matsutakic acid A	HMDB0062514;HMDB0000824;HMDB0000603;HMDB0013227;HMDB0030989;HMDB0030990;HMDB0034491;HMDB0034971;HMDB0036715	1	O-Propanoylcarnitine	C03017
pos-M218T57	1987.85559396458	1307.25885493097	1056.3221959599	657.022087052484	1287.82529500771	625.764835816272	1753.15635061936	879.269606447751	1732.738057732	660.161016126786	3166.54203647597	2030.42756514123	2029.37949703244	1496.2487053559	2700.43171990233	1725.34647062348	2676.70202280005	6732.26817375526	1988.94555552431	1459.48811371726	2.17669423354477	0.00135018761168583	0.0010500335577735	0.108126052075588	0.074979721840547	0.91	0.76	1	2.66440228912284	0.175031331710687	up	218.137775114324	0.94735	1	1	L-Propionylcarnitine	Lipids and lipid-like molecules	Fatty Acyls	HMDB0000824	C03017	9	O-propanoyl-carnitine;Propionylcarnitine;cis-4-Decenedioic acid;cis-5-Decenedioic acid;5-Pentyltetrahydro-2-oxo-3-furancarboxylic acid;alpha-Carboxy-delta-nonalactone;(±)-Camphoric acid;(1R,2R,3S,1'R)-Nepetalinic acid;Matsutakic acid A	HMDB0062514;HMDB0000824;HMDB0000603;HMDB0013227;HMDB0030989;HMDB0030990;HMDB0034491;HMDB0034971;HMDB0036715	1	O-Propanoylcarnitine	C03017
pos-M224T39	1484.70315445717	1785.13820379724	1744.08395010495	1033.58201893864	1717.75005142966	1255.14742648298	1480.03910870003	908.644978523073	815.609609056264	1682.94628739476	1420.63235119202	2289.79268727052	2085.43810020389	2473.16916223176	2248.36838448137	1672.20811274041	2066.52616666338	3695.16665015588	1737.63743185711	1710.56273573546	1.53868624827366	0.00273846719255229	0.00684145575786443	0.140153978964447	0.170786096784738	0.85	0.63475	0.98	1.95919328635351	0.182132248533799	up	223.987564545847	0.648083333333333	0	0	-	Unknown	-	-	-	0	-	-	0	-	-
pos-M225T204	147.230847029642	202.313049336843	655.615247657097	286.189846529834	622.393021594071	272.033132352842	643.75170306294	494.906810087492	335.629550045483	623.289802660561	1217.93570108729	470.576091846975	409.190967954969	852.015204307318	713.172262650839	608.597907314295	448.529005254595	654.707313780424	584.24283227002	510.876179575521	1.51046235283403	0.0304231607305641	0.105122431747819	0.285517597647032	0.471209382017047	0.72	0.50475	0.92	1.909476588518	0.180181238189873	up	225.481388952016	3.397525	0	0	-	Unknown	-	-	-	0	-	-	0	-	-
pos-M226T148	686.329700672012	687.787993985502	436.279858222826	455.700139056236	637.855588655621	725.480258810164	1138.98450766131	657.889754705378	523.792222542887	413.154592077997	1277.53774575692	584.659293080366	872.910900282615	520.461876150918	1267.26502344651	946.029370543743	952.216948512831	698.181740494225	1805.29699138202	1007.01790708835	1.56077013972654	0.0129317711652261	0.0185433761285154	0.21635040274808	0.228206157926279	0.81	0.59	0.99	1.88740908858843	0.0598996623967603	up	226.088333862244	2.4708	0	0	-	Unknown	-	-	-	0	-	-	0	-	-
pos-M226T204	25470.8599473212	31903.7749234387	141447.439444052	52168.3953333904	132814.364318553	53647.2995486683	131582.707238103	112451.721496498	51131.916477849	140668.164167989	293864.435274926	177703.019103932	77187.9357084264	197595.861451471	130036.089009222	137368.161245649	95126.1563690349	156949.175262795	135153.935310547	161675.430099123	1.78940123675002	0.0114701102347524	0.0146896447206045	0.214854456594561	0.212757330729321	0.82	0.60475	0.97	2.43470284998293	0.0880918515400912	up	226.181587515954	3.405925	1	1	2,2,6,7-Tetramethylbicyclo[4.3.0]nona-1(9),4-diene-7,8-diol	Organic oxygen compounds	Organooxygen compounds	HMDB0036686	null	14	Eremopetasinorol;(S,E)-Lyratol propanoate;(5alpha,8beta,9beta)-5,9-Epoxy-3,6-megastigmadien-8-ol;(5R,6S)-5,6-Epoxy-7-megastigmen-9-one;Theaspirone A;2,2,6,7-Tetramethylbicyclo[4.3.0]nona-1(9),4-diene-7,8-diol;3-Hydroxy-beta-ionone;Acetal R;5,9:6,9-Diepoxy-3-megastigmene;Carvyl propionate;5,9:6,9-Diepoxy-4-megastigmene;2,3,5,6,8,8a-Hexahydro-2,5,5,8a-tetramethyl-7H-1-benzopyran-7-one;(3R,8E)-3-Hyd…	HMDB0029668;HMDB0031869;HMDB0034672;HMDB0034984;HMDB0035228;HMDB0036686;HMDB0036821;HMDB0036824;HMDB0037776;HMDB0038047;HMDB0038529;HMDB0040233;HMDB0041636;HMDB0132947	1	4-Heptyloxyphenol	C14236
pos-M227T204	2285.84031387982	2691.35692339494	12942.8572670873	5328.99933506451	11719.7756137299	4249.27048044599	11723.8605027238	9060.79452520244	4361.49345872975	13460.4352164558	28624.7642495282	16027.6854922643	6560.02236177729	17533.8181407271	11161.5262926796	11751.6842303833	8346.61891411043	13213.4192780915	12652.9259987688	14970.8723736003	1.80975149207657	0.0129889356954237	0.0185433761285154	0.21635040274808	0.228206157926279	0.81	0.6	0.96525	2.44430208671893	0.0812715588384952	up	227.18323274901	3.4051	0	0	-	Unknown	-	-	-	0	-	-	0	-	-
pos-M229T102	20434.351565092	20538.7947440978	6489.13771136493	11566.8732008831	8322.0816902714	7816.31978909017	12397.9785919306	9583.95095344313	9879.67951308054	8737.85530334255	23536.1576572431	77532.1128573629	14521.6959492467	17699.3006308859	9123.10458233339	20481.045011602	14895.2920594981	11395.2711896223	32539.8558939304	13150.8813590635	2.02885684521567	0.0247758934043574	0.0185433761285154	0.267762310895904	0.228206157926279	0.81	0.6	0.97	2.14606436351085	0.0382614799985955	up	229.153835170277	1.69691666666667	1	1	Isoleucylproline	Organic acids and derivatives	Carboxylic acids and derivatives	HMDB0011174	null	5	Isoleucylproline;Leucylproline;Methoxamine;Orciprenaline;Isoproterenol	HMDB0011174;HMDB0011175;HMDB0014861;HMDB0014954;HMDB0015197	5	Mescaline;Isoproterenol;Metaproterenol;Methoxamine;L-Isoprenaline	C06546;C07056;C07144;C07513;C11703
pos-M229T60	21197.7886344027	19333.9875426842	6832.8595044549	14823.3248474699	11852.2384289756	4020.31632556628	14115.0984482735	15502.1991738302	7544.98782377442	8537.16864997481	30958.3334585572	70774.1540869693	17483.2467953033	22025.7982064951	14137.8201438443	22887.1950901557	27084.282844614	18328.7497284034	66650.7965411753	20143.7972204724	2.50868011419897	0.00173854805702225	0.0010500335577735	0.117323336463447	0.074979721840547	0.91	0.75475	1	2.91222309656194	0.233318438603408	up	229.152638505395	1.0039	1	1	Pro-Leu	Organic acids and derivatives	Carboxylic acids and derivatives	NA	NA	5	Isoleucylproline;Leucylproline;Methoxamine;Orciprenaline;Isoproterenol	HMDB0011174;HMDB0011175;HMDB0014861;HMDB0014954;HMDB0015197	5	Mescaline;Isoproterenol;Metaproterenol;Methoxamine;L-Isoprenaline	C06546;C07056;C07144;C07513;C11703
pos-M229T82	16546.0550617785	14330.2341620805	4612.84161134827	9361.14358625803	8240.50944767745	4911.97672484093	7479.63967591827	7122.42016151184	6853.92018961209	5849.27458463928	24143.5115298174	30797.6002593749	14076.0419312355	17082.8519966416	8325.4450414364	15207.636467729	13194.4994599925	9224.36268221772	29227.4858924739	11242.6132265324	2.02234277836058	0.00234534012167382	0.00388620667258438	0.137168892259038	0.134831611165767	0.87	0.69	1	2.62563882699637	0.0889929780744128	up	229.153939246771	1.371675	1	0	-	Unknown	-	-	-	5	Isoleucylproline;Leucylproline;Methoxamine;Orciprenaline;Isoproterenol	HMDB0011174;HMDB0011175;HMDB0014861;HMDB0014954;HMDB0015197	5	Mescaline;Isoproterenol;Metaproterenol;Methoxamine;L-Isoprenaline	C06546;C07056;C07144;C07513;C11703
pos-M230T58	3176.83677469272	1337.38931748772	1610.8850361027	2046.22234294659	1649.21058495138	1855.54969089457	3006.97063715438	1529.90230274667	1761.53603669336	1551.75337803693	4102.80452392931	4749.57476457249	3080.62790617542	4132.87053073307	1860.42059591115	2381.95221328879	3019.78671158468	2469.11502140859	5743.95262251628	3315.70312052971	1.78512500446014	0.000898483452199827	0.0010500335577735	0.0894885785264495	0.074979721840547	0.91	0.76	1	2.50321391212126	0.181692329976153	up	230.156190893045	0.964058333333333	1	0	-	Unknown	-	-	-	3	2,4,6,8-Decatetraenoic acid dehydropiperidide;Neopellitorine A;2,4-Undecadiene-8,10-diynoic acid isobutylamide	HMDB0033531;HMDB0037770;HMDB0039106	1	Pronethalol	C11707
pos-M230T83	1491.61611933435	2167.32114767004	823.259609351815	850.169562943708	866.932485668723	742.399616251091	1308.87657568308	1011.09812753358	1146.25053765735	1072.77907871042	1898.52791989347	2572.65574493086	1392.155116351	1714.73086473606	850.15659593972	1784.75683579193	1869.20025420456	1688.19319577446	2563.07474963998	1789.38441507341	1.57854757779752	0.00416671904873694	0.00893069778518695	0.164948626003428	0.181600712247792	0.84	0.61	1	2.00908591046977	0.185305358082291	up	230.156191257353	1.3759	1	0	-	Unknown	-	-	-	3	2,4,6,8-Decatetraenoic acid dehydropiperidide;Neopellitorine A;2,4-Undecadiene-8,10-diynoic acid isobutylamide	HMDB0033531;HMDB0037770;HMDB0039106	1	Pronethalol	C11707
pos-M231T142	9222.51172535521	16898.9441539072	12793.3511713753	29271.5450505641	10302.0187700614	5872.51683446998	9050.28259610241	6934.29753414062	13420.4704380058	8814.19900100612	11945.3275529245	47669.6341529757	24166.4507581738	10614.5155075945	17340.5338528221	26791.7574953432	24918.6051434455	21087.5746292823	7268.73530654591	13948.3914427971	1.67850624428928	0.0430732798343263	0.0432570525449782	0.32423198988595	0.324348668716375	0.77	0.55	0.96525	1.78216494798216	0.0693595869690443	up	231.133955736924	2.36155833333333	1	1	1-(3-(Trifluoromethyl)phenyl)piperazine	Organoheterocyclic compounds	-	NA	NA	19	Hydroxyprolyl-Valine;Valyl-Hydroxyproline;Eremopetasinorol;(S,E)-Lyratol propanoate;(5alpha,8beta,9beta)-5,9-Epoxy-3,6-megastigmadien-8-ol;(5R,6S)-5,6-Epoxy-7-megastigmen-9-one;Theaspirone A;2,2,6,7-Tetramethylbicyclo[4.3.0]nona-1(9),4-diene-7,8-diol;3-Hydroxy-beta-ionone;Acetal R;5,9:6,9-Diepoxy-3-megastigmene;Carvyl propionate;5,9:6,9-Diepoxy-4-megastigmene;2,3,5,6,8,8a-Hexahydro-2,5,5,8a-tetra…	HMDB0028876;HMDB0029128;HMDB0029668;HMDB0031869;HMDB0034672;HMDB0034984;HMDB0035228;HMDB0036686;HMDB0036821;HMDB0036824;HMDB0037776;HMDB0038047;HMDB0038529;HMDB0040233;HMDB0041636;HMDB0132947;HMDB0125517;HMDB0015506;HMDB0029864	7	4-Heptyloxyphenol;N-(3-Oxohexanoyl)homoserine_lactone;Kainic_acid;alpha-Allokainic_acid;N-(3-Oxohexanoyl)-L-homoserine_lactone;Phenazopyridine;MeIQx	C14236;C11839;C12819;C17904;C21198;C07429;C19255
pos-M232T145	27910.5671462917	20167.0889586552	8897.84822696607	7422.84818276822	14730.201926084	7659.7189630136	20838.7448004405	15209.2900549893	15297.2084741951	10672.9566941817	21792.2823343883	21404.3378039974	31850.9776740027	13649.3595058467	26289.4197251183	16300.2219412318	29937.251847052	23972.7281428464	39881.4010659494	11362.0311371454	1.58890944547946	0.0190037673443237	0.0185433761285154	0.247527487188458	0.228206157926279	0.81	0.56	0.97525	1.90274571085285	0.0348317544023695	up	232.154813133941	2.42363333333333	1	1	(R)-Butyrylcarnitine	Lipids and lipid-like molecules	Fatty Acyls	HMDB0002013	NA	7	O-butanoyl-carnitine;O-isobutyryl-L-carnitine;Isobutyryl-L-carnitine;Butyrylcarnitine;5-Hexyltetrahydro-2-oxo-3-furancarboxylic acid;alpha-Carboxy-delta-decalactone;2-Carboxy-5,7-dimethyl-4-octanolide	HMDB0062510;HMDB0062606;HMDB0000736;HMDB0002013;HMDB0030984;HMDB0030985;HMDB0030986	4	O-Butanoylcarnitine;N(alpha)-t-Butoxycarbonyl-L-leucine;Methyl_2-diazoacetamidohexonate;Methyl_2-diazoacetamidohexanoate	C02862;C04301;C01223;C04130
pos-M237T162	4031.42470201285	1635.24300300805	2883.28571181814	3000.26873600755	2473.79171155771	3629.91144487307	4102.76290777936	2022.70701762691	1532.06143445087	2019.26912234748	586.563318844678	2153.11960256894	1856.13103053313	1980.90544759905	1642.822947245	1572.70684868962	1545.38664141909	1349.71629484501	1348.50637468745	2381.60527493141	0.600696223972219	0.00715628873705389	0.00893069778518695	0.191003338232119	0.181600712247792	0.84	0.63475	0.99	2.11321413188735	0.138698323456914	down	237.132109037935	2.6963	1	0	-	Unknown	-	-	-	0	-	-	1	N(omega)-Nitro-L-arginine	C03417
pos-M242T227	195.618102712325	355.321691446835	346.131092253694	689.755350467472	619.151181527059	384.333746917865	368.206459747897	770.587602190522	344.861721386374	305.170316865833	704.073931752465	579.692051062133	829.588491973492	629.91201460553	616.274194475491	1295.12423443383	1657.24387723229	943.699036485412	897.52348543399	629.178069783499	2.00548849116826	0.000627184543518519	0.00208924202732252	0.0740680823412928	0.102640282318301	0.89	0.72	1	2.65679709366522	0.11275022221659	up	242.281914968566	3.78293333333333	0	0	-	Unknown	-	-	-	0	-	-	0	-	-
pos-M242T53	1357.00169399061	817.347193231643	395.620083318932	627.545427087888	1139.04374358951	701.891583139385	1073.1733674449	597.789300812601	1011.69083851553	698.304434109201	758.159576227365	2495.43884497015	1058.11041215625	1220.70624709361	693.641442795027	1300.50316597832	1602.4020113468	1315.2878539843	815.715388954522	1562.69541137394	1.52298841732288	0.0273589655841428	0.0432570525449782	0.277004391399105	0.324348668716375	0.77	0.53	0.95	1.67657528959068	0.273651258357752	up	242.111947266052	0.878258333333333	1	0	-	Unknown	-	-	-	8	5-Methyldeoxycytidine;3'-Amino-3'-deoxythimidine;DL-Ornithino-L-alanine;Hydroxykynurenine;L-3-Hydroxykynurenine;5-Hydroxykynurenine;Stavudine;L-Nicotianine	HMDB0002224;HMDB0060750;HMDB0029448;HMDB0000732;HMDB0011631;HMDB0012819;HMDB0014787;HMDB0029397	5	5-Methyl-2'-deoxycytidine;3-Hydroxykynurenine;3-Hydroxy-L-kynurenine;5-Hydroxykynurenine;Stavudine	C03592;C02794;C03227;C05651;C07312
pos-M243T39	2066.717938388	2856.89319749337	2587.34796355238	1542.32909478324	2329.10214080907	1498.99726746055	1520.11734734656	843.59708985729	1411.73431204954	2625.90408128987	2034.34847182613	3128.7002063558	2650.50491369585	3119.51391637494	3038.54939834995	2325.00281739743	2936.94117185503	6047.33630069137	3095.81014814186	3183.61774299755	1.63671368171432	0.00338499530424175	0.0015046872632012	0.155830893512532	0.0871724951256466	0.9	0.74	1	2.13864039283879	0.0586524691745174	up	243.018480728538	0.645866666666667	1	0	-	Unknown	-	-	-	0	-	-	4	6-Deoxy-6-sulfo-D-glucono-1,5-lactone;2-Dehydro-3,6-dideoxy-6-sulfo-D-gluconate;2,3-Dihydroxy-4'-chlorobiphenyl;2-Chloro-4,4'-biphenyldiol	C21064;C21180;C06586;C14191
pos-M244T204_1	5524.21892204783	6588.91086541299	33173.9655264431	12332.0621441866	32127.0537678749	11881.9063861667	31956.2327361746	24451.0164515512	12847.4485901267	36217.6989068478	75322.2770747598	43065.9121224665	17898.4431083124	46348.5554549916	29605.2611514865	34890.0760894605	21924.3418365414	37222.9149470739	32627.1929371847	38447.6251383599	1.82207466331922	0.0130543620420808	0.0114962436943861	0.21635040274808	0.192891892150888	0.83	0.63475	0.98	2.48121216887056	0.0345060079792647	up	244.191503473769	3.40501666666667	1	1	Methyl dihydrojasmonate	Lipids and lipid-like molecules	Fatty Acyls	HMDB0031740	null	4	N-Undecanoylglycine;Methyl dihydrojasmonate;Riesling acetal;4,5-Dihydrovomifoliol	HMDB0013286;HMDB0031740;HMDB0037562;HMDB0040615	0	-	-
pos-M244T39	560.262589482279	784.889937977759	609.905640312329	447.38245412024	511.014579750516	523.711947244857	549.488362449139	363.32174042393	498.241718583586	1009.47776260037	860.157138323473	1004.91961752296	693.108061319215	1052.307257856	1085.01674739794	516.357465085998	903.144635941741	1403.11039973649	944.860183119679	870.171053622248	1.59331440076677	0.00125839516994824	0.00388620667258438	0.107444307886149	0.134831611165767	0.87	0.69	1	2.15133366308447	0.0808522914643087	up	244.019628772243	0.648216666666667	1	0	-	Unknown	-	-	-	0	-	-	3	Cyanophos;7,8-Dihydroxykynurenate;3,4-Dihydro-7-hydroxy-2-methylene-3-oxo-2H-1,4-benzoxazine-5-carboxylate	C18397;C01111;C21307
pos-M245T124	705.684523165143	972.760155129378	1156.20563909302	965.316128638933	488.413160120837	241.024812646712	208.062612399915	485.908647167579	507.966183231817	547.983093909347	901.277156131262	1039.56146730378	2151.98011938308	326.733528335903	726.411410432708	1305.35265117768	1940.18468477933	3649.99861860684	2446.3249542115	1053.90347593931	2.47506351023957	0.00864424287653319	0.00893069778518695	0.195883009242769	0.181600712247792	0.84	0.62475	0.98	2.61884199616836	0.205253620610397	up	245.158451374442	2.05878333333333	0	0	-	Unknown	-	-	-	0	-	-	0	-	-
pos-M245T204_1	915.512834722032	1048.46885730353	3122.05862004862	1219.13394341615	2863.23714169795	1489.61989135999	3185.94797843441	1626.14589391908	1165.73392353132	2604.56359145291	6248.13518946374	2724.90963717584	1754.28035127188	4004.00967998301	2894.08054107935	2900.69269015251	1988.913750732	3093.65585906899	2772.30240664122	2966.87506303871	1.6292706088986	0.0118759818603908	0.0354629890233605	0.215123508198115	0.30759634970686	0.78	0.58	0.97	2.15240943100716	0.0866027690379929	up	245.192840096821	3.40411666666667	0	0	-	Unknown	-	-	-	0	-	-	0	-	-
pos-M247T140	15160.0888814885	17347.4753970787	13212.8159130763	5074.22959846682	18105.8966212042	6613.23483502436	8073.89724970244	10168.3201169941	11602.7781058563	8495.60516271334	14292.0126785252	10188.3366442302	13311.0424112697	9464.51325563267	11913.3061229929	18903.9034486292	23770.8161129445	50962.7285261082	20539.6685990006	13897.5686290792	1.64459161885213	0.0458753048684932	0.0524259022711035	0.330740247117783	0.3510877490151	0.76	0.55475	0.94	1.8211386654382	0.0629877545783807	up	247.129305748567	2.32748333333333	1	0	-	Unknown	-	-	-	17	gamma-Glutamylvaline;L-beta-aspartyl-L-leucine ;Aspartyl-Isoleucine;Aspartyl-Leucine;Glutamylvaline;Isoleucyl-Aspartate;Leucyl-Aspartate;3-Methyl-5-pentyl-2-furanpropanoic acid;Epoxyeremopetasinorol;Annuionone A;Annuionone C;13-Oxo-9,11-tridecadienoic acid;Methyl jasmonate;(8alpha,10beta,11beta)-3-Hydroxy-4,15-dinor-1(5)-xanthen-12,8-olide;Octyl 2-furoate;Furfuryl octanoate;3-Methylbutyl 2-furanb…	HMDB0011172;HMDB0011166;HMDB0028756;HMDB0028757;HMDB0028832;HMDB0028903;HMDB0028925;HMDB0112084;HMDB0029670;HMDB0032679;HMDB0032689;HMDB0034564;HMDB0036583;HMDB0037244;HMDB0037726;HMDB0037730;HMDB0037736	7	2,4-Bis(acetamido)-2,4,6-trideoxy-beta-L-altropyranose;2,4-Diacetamido-2,4,6-trideoxy-D-mannopyranose;(6S,9R)-Vomifoliol;(+/-)-6-Hydroxy-3-oxo-alpha-ionol;Methyl_jasmonate;(+)-7-Isomethyljasmonate;N-Hydroxy-MeIQx	C19972;C20424;C01760;C04166;C11512;C16318;C20291
pos-M247T154	559.551799105499	675.951104966465	463.048354874321	254.134199291549	475.081913039662	300.967141361991	303.411113667413	503.39518030704	392.448165998757	209.572520520761	747.047976352826	655.424445149935	551.53541414288	440.262158631076	638.318353521376	856.477366078169	902.4462892952	1198.65709403746	782.135904575136	267.273432038413	1.7013833982903	0.00898489525167811	0.0114962436943861	0.197475092989845	0.192891892150888	0.83	0.63	0.98	2.01644955955889	0.282868257775322	up	247.170668288757	2.572825	1	0	-	Unknown	-	-	-	4	alpha-Amylcinnamyl acetate;Heptyl cinnamate;Demethoxyshogaol;(S)-3-Methylthiohexyl hexanoate	HMDB0036207;HMDB0037705;HMDB0041250;HMDB0038947	1	Geranylhydroquinone	C10793
pos-M247T80	421.678696342362	441.689966457935	519.739466632374	277.367166959074	451.910124632874	643.991000016867	515.345119988959	421.915222248885	437.033675387629	519.014936379457	841.93693287944	512.304448092822	624.494207219762	840.381068796882	839.433094942516	761.120657034316	564.715016326855	1045.72887150959	477.456247975861	703.373576638097	1.55084560347143	0.000720350147011482	0.0015046872632012	0.0779779767523801	0.0871724951256466	0.9	0.73	1	2.11136252782373	0.0988906348175617	up	247.1383645327	1.34043333333333	1	0	-	Unknown	-	-	-	7	gamma-Glutamylvaline;L-beta-aspartyl-L-leucine ;Aspartyl-Isoleucine;Aspartyl-Leucine;Glutamylvaline;Isoleucyl-Aspartate;Leucyl-Aspartate	HMDB0011172;HMDB0011166;HMDB0028756;HMDB0028757;HMDB0028832;HMDB0028903;HMDB0028925	2	2,4-Bis(acetamido)-2,4,6-trideoxy-beta-L-altropyranose;2,4-Diacetamido-2,4,6-trideoxy-D-mannopyranose	C19972;C20424
pos-M248T142	1174.76317062251	1069.03434454279	710.299789635435	467.328963809725	854.162673282035	474.853628794192	1538.19653349353	849.106265825377	1080.24416977188	538.25077397059	1638.96555446026	1471.44280943174	1793.64714923212	1448.87384766888	1299.88431718107	969.802558188816	2795.98010812069	1849.36943491456	1623.17287039958	1662.13752593405	1.89045475939504	0.000492495029206373	0.000487128970101106	0.0703351621943334	0.0598291801078179	0.93	0.79475	1	2.50129747996105	0.273264333903781	up	248.093691761173	2.3592	1	0	-	Unknown	-	-	-	12	7-hydroxy-6-(3-oxobut-1-en-1-yl)-2H-chromen-2-one;phenyl 2,3-dihydroxybenzoate;phenyl 2,5-dihydroxybenzoate;2-hydroxyphenyl 2-hydroxybenzoate;3-hydroxyphenyl 2-hydroxybenzoate;4-hydroxyphenyl 2-hydroxybenzoate;2-benzoylbenzene-1,3,5-triol;Coriandrin;Wyeronic acid;2',4'-Dihydroxy-2-biphenylcarboxylic acid;Thymol Sulfate;(2-methyl-3-phenylpropoxy)sulfonic acid	HMDB0128952;HMDB0135162;HMDB0135163;HMDB0135164;HMDB0135165;HMDB0135166;HMDB0137958;HMDB0033329;HMDB0039141;HMDB0039209;HMDB0062720;HMDB0133674	8	N-(4-Coumaroyl)-L-homoserine_lactone;2,4,6-Trihydroxybenzophenone;2-Hydroxy-4-(1-oxo-1,3-dihydro-2H-inden-2-ylidene)-but-2-enoic_acid;2-Hydroxy-4-(2-oxo-1,3-dihydro-2H-inden-1-ylidene)but-2-enoic_acid;Visnagin;Bis-noryangonin;2,3-Dihydroxy-2'-carboxybiphenyl;4-Hydroxyphenyl-4-hydroxybenzoate	C20677;C06356;C07718;C07725;C09049;C12085;C16263;C18216
pos-M251T128	1196.8589862709	783.19519352387	491.747569091524	609.498827917376	862.706804300186	525.260507915777	816.168334897422	769.284583527977	519.513004443741	1563.80380832158	607.524148896637	922.955375352424	971.756660424737	905.33418597531	1041.30488718968	1977.3762142311	2838.76012562809	1491.28319432397	844.89671035999	1949.97055829185	1.66516335916416	0.026148156232506	0.0185433761285154	0.273540411576331	0.228206157926279	0.81	0.6	0.98	1.9193459507955	0.276421670501377	up	251.061914200533	2.12844166666667	1	0	-	Unknown	-	-	-	2	Sulfadiazine;Deoxyuridine	HMDB0014503;HMDB0000012	2	Sulfadiazine;Deoxyuridine	C07658;C00526
pos-M251T142	1042.2772642377	788.932550671878	860.629267147111	688.801190242389	777.888028471031	862.710302275731	782.510087512396	755.283973609514	968.445053395224	602.840866847062	1130.28069946585	1619.02108779492	949.100525170876	1371.89565225743	890.84314244396	1466.92510445013	1916.81622191758	1077.46774674401	704.301108414546	1842.43937592082	1.59515159583641	0.00264370443083054	0.00287947346770876	0.140153978964447	0.119478693008105	0.88	0.68475	1	1.99331533718953	0.109620005096923	up	251.075590305917	2.3597	1	0	-	Unknown	-	-	-	0	-	-	2	(1R,10aS)-1,4,10,10a-Tetrahydrophenazine-1-carboxylate;(1R)-1,4,5,10-Tetrahydrophenazine-1-carboxylate	C21411;C21413
pos-M252T195	1245.58047909077	925.658854963162	2238.05336762336	1245.9531877412	2191.27631126927	1418.32053976446	1822.70429630325	1871.67799856237	1095.79075853925	2029.98946038368	9907.21976020713	3528.73351454665	2123.10287576712	5095.23243692206	3660.69220406021	4692.57302877054	3257.08279927048	2613.56027461705	3388.1156665252	3587.44966817583	2.60203596873726	4.14562166758808e-05	4.33003528978761e-05	0.015862719023155	0.0132953733572929	0.98	0.91	1	3.34004740285193	0.0752431075699962	up	252.155340150983	3.25085	1	0	-	Unknown	-	-	-	1	N-Decanoylglycine	HMDB0013267	1	2,6-Diamino-7-hydroxy-azelaic_acid	C12025
pos-M253T141	4311.55195656842	4992.78882458368	4799.35673737959	7098.57697815604	5217.02682365876	2057.04705358463	4433.09100953113	3925.01462347177	5223.70339864047	3650.42304755331	4480.89275784151	14656.6698883308	9064.25935680146	3706.25238278695	7661.89803649652	8173.84006018579	10491.4824570947	6723.79359350194	2994.74578917314	6644.10739034408	1.632033656986	0.0331487136864837	0.0524259022711035	0.297007182728961	0.3510877490151	0.76	0.5095	0.95	1.72523128385054	0.175939358883726	up	253.11543913391	2.35	1	1	Ala-Tyr	Organic acids and derivatives	Carboxylic acids and derivatives	HMDB0028699	NA	2	Hydroxyprolyl-Valine;Valyl-Hydroxyproline	HMDB0028876;HMDB0029128	0	-	-
pos-M259T138_2	525.511668674794	394.59369881919	498.053602380199	379.230501421853	542.698680930614	225.359967778171	354.446300340013	303.917405262236	301.496851682965	332.029416625791	511.910808619623	974.793238654696	1136.97152828934	147.170911502806	732.111705886233	443.265828033632	1467.37828920027	3048.14714584736	729.662744800148	471.040844498924	2.50495362607017	0.0313216303579375	0.0146896447206045	0.28880800604819	0.212757330729321	0.82	0.6	0.98	2.22479374933781	0.215793240092755	up	259.174367927332	2.29701666666667	1	0	-	Unknown	-	-	-	1	Levocabastine	HMDB0015238	0	-	-
pos-M259T43	1287.60475450749	2092.72681184757	2948.15940812969	1650.88739405621	1703.69403874257	351.709409808548	1987.14527955192	1322.41228286819	1437.75533806838	1131.65567250194	1822.94004198504	3163.37583099091	4195.59225592264	1716.24045442015	2150.02145280758	3048.35230987267	4789.04344762019	3131.12896538815	2007.89726551264	1276.29491801938	1.71555329657259	0.0198104272674622	0.0114962436943861	0.249625557346825	0.192891892150888	0.83	0.63	0.98	2.06971828175549	0.222112808565386	up	259.06249112588	0.715083333333333	1	0	-	Unknown	-	-	-	15	2-(3,5-dihydroxyphenyl)-1-benzofuran-6,7-diol;2-(3,5-dihydroxyphenyl)-1-benzofuran-4,6-diol;Salsalate;Alternariol;Isogentisin;Gentisin;Porric acid C;(±)-2-(3,4-Dihydroxyphenyl)-1,3-benzodioxole-5-carboxaldehyde;5,6,8-Trihydroxy-2-methylbenzo[g]chromen-4-one;Alfafuran;[4-(3-oxopentyl)phenyl]oxidanesulfonic acid;[3-(2-methyl-3-oxobutyl)phenyl]oxidanesulfonic acid;[4-(2-methyl-3-oxobutyl)phenyl]oxid…	HMDB0138548;HMDB0138549;HMDB0015471;HMDB0030831;HMDB0030871;HMDB0031760;HMDB0031898;HMDB0033088;HMDB0033911;HMDB0038677;HMDB0133002;HMDB0133702;HMDB0133704;HMDB0133706;HMDB0133708	11	Gentisin;Isogentisin;Mesuaxanthone_A;Norlichexanthone;Kigelinone;Alternariol;Norrubrofusarin;3-Carbethoxypsoralen;Buturon;2-(4'-Methylthio)butylmalic_acid;3-(4'-Methylthio)butylmalic_acid	C10066;C10070;C10081;C10087;C10362;C16838;C17671;C19357;C19074;C17218;C17219
pos-M260T165	6254.79736012543	8792.77855164739	6070.66802097135	6859.40433360487	7157.42159390095	5776.03412944309	5349.92363320533	4636.73757577059	5449.65227366899	4760.17017237031	6158.90757016214	5940.42333338388	9952.1657787585	5876.7697368043	16361.9484303135	7813.09833338721	10818.838655757	10154.153399884	15123.4679110529	8680.2167746833	1.58540033502004	0.00677177595846113	0.00893069778518695	0.188169575388732	0.181600712247792	0.84	0.62	0.97	1.8993306353802	0.0542362398028541	up	260.185130343258	2.74821666666667	1	1	Hexanoyl-L-carnitine	Lipids and lipid-like molecules	Fatty Acyls	HMDB0000756	NA	4	Hexanoylcarnitine;L-Hexanoylcarnitine;2-Carboxy-4-dodecanolide;(3S,5R,6R,7E)-3,5,6-Trihydroxy-7-megastigmen-9-one	HMDB0000705;HMDB0000756;HMDB0030987;HMDB0038736	0	-	-
pos-M261T150	69925.306308037	55593.7859694713	51892.7805478543	19131.0781926001	67074.6923048377	23405.3881307355	32395.131746842	50642.8024628102	45853.6714682322	31292.2432183403	53693.8189511248	45449.6738768048	69754.392238356	33935.9696870868	47558.3774503352	55264.7160182523	111887.550035027	154386.344266299	77062.1857414269	54356.1257263738	1.57276013607169	0.0427334365843781	0.0892095520578493	0.32423198988595	0.443951263522895	0.73	0.48475	0.93	1.80992066635811	0.0445994085928326	up	261.145942203516	2.505525	1	1	Glu-Ile	Organic acids and derivatives	Carboxylic acids and derivatives	HMDB0028822	NA	14	gamma-Glutamylisoleucine;Glutamylisoleucine;Glutamylleucine;gamma-Glutamylleucine;2-(hydroxymethyl)-2-(4-methylpent-3-en-1-yl)-2H-chromen-8-ol;2-methyl-2-(4-methylpent-3-en-1-yl)-2H-chromene-6,8-diol;2-methyl-2-(4-methylpent-3-en-1-yl)-2H-chromene-7,8-diol;2-[2-(3,3-dimethyloxiran-2-yl)ethyl]-2-methyl-2H-chromen-8-ol;5-methyl-5-(4-methylpent-3-en-1-yl)-3,6-dioxatricyclo[5.4.0.0²,⁴]undeca-1(7),8,1…	HMDB0011170;HMDB0028822;HMDB0028823;HMDB0011171;HMDB0134719;HMDB0134722;HMDB0134724;HMDB0134726;HMDB0134728;HMDB0134730;HMDB0134736;HMDB0036456;HMDB0112083;HMDB0038256	4	Oxypyrithiamine;Lacinilene_C_7-methyl_ether;1-(4-Hydroxyphenyl)-1-decene-3,5-dione;Dihydroshikonofuran	C21112;C09695;C17744;C18135
pos-M262T137	1279.05102389648	981.017460792331	785.950597875073	708.672607256861	1249.54201880841	817.471245825993	1206.36937022472	879.039719992284	993.347737657083	718.007886398038	1694.41214239285	967.837117584834	1100.42137089551	1206.39544319945	1751.64207257355	1362.93040774464	1101.01208827987	2592.10872369275	1909.34861211718	1037.96982351796	1.53081293689279	0.00520511153567953	0.00893069778518695	0.175848451309159	0.181600712247792	0.84	0.64	0.98525	1.86836387305443	0.125904114122229	up	262.163275799517	2.290425	1	1	(2R)-3-Hydroxyisovaleroylcarnitine	Lipids and lipid-like molecules	Fatty Acyls	NA	NA	4	Hydroxyprolyl-Isoleucine;Hydroxyprolyl-Leucine;Isoleucyl-Hydroxyproline;Leucyl-Hydroxyproline	HMDB0028866;HMDB0028867;HMDB0028908;HMDB0028930	0	-	-
pos-M262T150	5594.65128409491	4318.13360692381	4085.77877892541	1870.71554714332	5062.84033168446	1787.41527357712	3052.19421798415	3355.07588549202	3577.71177953948	2603.81444656625	4124.78117632703	3659.86870732499	4884.58514605026	2747.28963494311	3724.68047422541	4576.14740289737	8152.22640454446	12428.3576644874	6814.07847036248	4856.32162778356	1.58513118244291	0.0331550350742179	0.0524259022711035	0.297007182728961	0.3510877490151	0.76	0.52	0.94	1.81687603457945	0.167816086270769	up	262.1471750712	2.50548333333333	0	0	-	Unknown	-	-	-	0	-	-	0	-	-
pos-M264T152	761.266373462388	587.800741723152	701.788295022647	537.843348728802	879.132864045469	419.873482906849	1260.41906672755	702.452797295836	856.871075068454	731.16261615371	1726.20821130138	1018.81913293133	844.776021847056	939.87029055991	883.750074456039	1195.7819669626	1208.83557085286	563.377612534609	1229.80438468409	1707.93800754354	1.52167680085928	0.00984773149410239	0.0114962436943861	0.201583063684276	0.192891892150888	0.83	0.62475	1	1.82219227328863	0.184025976414564	up	264.088447541531	2.53183333333333	1	0	-	Unknown	-	-	-	7	Dimethylthiambutene;4-(Dimethylamino)azobenzene;Cyprodinil;Isopimpinellin;Coriandrone C;Dibenzyl disulfide;[3-(4-methoxyphenyl)propoxy]sulfonic acid	HMDB0061719;HMDB0032141;HMDB0034853;HMDB0034312;HMDB0041525;HMDB0032077;HMDB0135750	6	para-(Dimethylamino)azobenzene;Cyprodinil;ortho-Aminoazotoluene;Isopimpinellin;2,3',4,6-Tetrahydroxybenzophenone;Pimpinellin	C03764;C10914;C19188;C02162;C06355;C09285
pos-M266T204	10362.6804394695	13981.5202273083	47989.0193779407	17691.0592468503	46621.3013020075	18752.8046907959	42903.6218033077	47479.477074178	21793.5148370682	47592.8533522031	87439.2389866533	63038.2639419032	29054.6812580459	69785.5084309791	48424.6438483183	50082.9171692866	36970.7286265124	57624.1066569166	47991.8672579868	56738.8352308909	1.73606155363178	0.00845645192578949	0.0015046872632012	0.195883009242769	0.0871724951256466	0.9	0.72475	1	2.39722274049612	0.0773452741271753	up	266.173874429726	3.40549166666667	1	1	Oxprenolol	Benzenoids	Phenol ethers	HMDB0015520	NA	38	Oxprenolol;4-Hydroxy-alprenolol;N-Undecanoylglycine;(2Z)-3-hydroxy-2-(phenylmethylidene)octanoic acid;(2Z)-2-[(3-hydroxyphenyl)methylidene]octanoic acid;(2Z)-2-[(4-hydroxyphenyl)methylidene]octanoic acid;(2Z)-7-hydroxy-2-(phenylmethylidene)octanoic acid;2-hexyl-3-phenyloxirane-2-carboxylic acid;(2Z)-8-hydroxy-2-(phenylmethylidene)octanoic acid;(2Z)-2-[(2-hydroxyphenyl)methylidene]octanoic acid;Ga…	HMDB0015520;HMDB0061122;HMDB0013286;HMDB0134144;HMDB0134145;HMDB0134146;HMDB0134147;HMDB0134148;HMDB0134149;HMDB0134150;HMDB0001931;HMDB0030757;HMDB0030888;HMDB0030910;HMDB0031378;HMDB0031386;HMDB0031387;HMDB0031970;HMDB0032649;HMDB0033707;HMDB0034123;HMDB0035131;HMDB0035132;HMDB0035223;HMDB0035503;HMDB0035708;HMDB0035903;HMDB0036005;HMDB0036040;HMDB0036641;HMDB0036770;HMDB0036772;HMDB0037022;HMD…	20	1,2-Dihydrosantonin;Parthenolide;Artabsin;Artemorin;Confertin;Damsin;Eupatolide;Ivalin;Micheliolide;Pseudoivalin;Quadrone;Santamarin;Tamaulipin_A;Tomentosin;Canellal;Dehydrongaione;Illudin_M;Abscisic_aldehyde;Atractylenolide_III;1-Deoxy-11-oxopentalenate	C02771;C07609;C09301;C09345;C09378;C09386;C09440;C09488;C09507;C09534;C09537;C09544;C09556;C09562;C09626;C09660;C09687;C13455;C17887;C20400
pos-M267T204	1622.63739823503	1956.96419879805	3986.71540942694	1744.30779576444	3922.39511563011	1918.43508518499	3290.86521549036	4100.94219960572	1916.50049038788	4295.58047115771	7190.26470185431	4983.39956037741	2762.74694986805	5391.73876660639	3909.70569954856	4748.30468619729	3081.36426503636	4711.74366421837	3960.29444618989	4512.41441599966	1.57368933343608	0.00606686362042254	0.0114962436943861	0.17739391141637	0.192891892150888	0.83	0.65	0.97	2.10906269643585	0.0806603526289799	up	267.174573364686	3.40615	1	0	-	Unknown	-	-	-	2	(3xi,6E)-1,7-Diphenyl-6-hepten-3-ol;1,7-diphenylheptan-3-one	HMDB0030146;HMDB0134611	2	Tributyl_phosphate;Difenzoquat	C14439;C18717
pos-M270T246	165.688749418237	227.567301097487	508.555828511999	598.495413211573	827.26989536542	588.432766415822	315.908263289026	746.950961217538	309.007863325143	366.577948428802	1046.22816839	1179.0236951505	695.645525020592	603.739759965244	1044.23788373097	1760.02925296904	2222.48599265375	1025.93365596961	1050.41617756069	914.519384579916	2.47983051078841	0.000260946037440727	0.000129901058693628	0.0533949149997395	0.0257329806915346	0.96	0.85	1	3.17845863414679	0.125120593755609	up	270.313162654096	4.09235833333333	1	0	-	Unknown	-	-	-	2	Octadecylamine;3-Cyclohexyldodecane	HMDB0029586;HMDB0036345	0	-	-
pos-M291T42	618.170739817272	1470.10891697803	1169.69867100726	995.565895030508	931.525804421147	658.303727778985	1263.82752966575	495.830351646646	684.916217189135	1381.91265702965	1017.54795023936	1422.00575271395	2264.01501685969	1560.44033262194	1316.87498039275	1669.83512406113	1746.2799788988	1731.65112696777	1178.83815287274	681.435611345102	1.50870056615964	0.0160515101921601	0.0114962436943861	0.235318968536705	0.192891892150888	0.83	0.63	0.97525	1.77719514510947	0.106156201555874	up	291.153478234943	0.695608333333333	1	0	-	Unknown	-	-	-	2	N-Despropyl-rotigotine;Glutaconylcarnitine	HMDB0060841;HMDB0013129	0	-	-
pos-M295T42	451.734381214454	578.748792496683	691.745275621286	578.597759729634	445.597260763488	548.046648106735	448.805452932417	387.897487108482	356.864841754391	614.553415771169	725.056582686379	655.302074914676	1002.98011833571	757.714253499151	725.763826521403	562.339573479916	702.914378060946	1140.56046692879	1048.43821256422	509.344561036155	1.53459557386911	0.00118270615828148	0.0015046872632012	0.103757121685808	0.0871724951256466	0.9	0.72	1	2.07229360661139	0.147148358527183	up	295.148067103816	0.693966666666667	1	0	-	Unknown	-	-	-	2	Ginsenoyne B;N-(1-Deoxy-1-fructosyl)proline	HMDB0039134;HMDB0038493	5	1,1,2-Triphenylpropane;(R*,S*)-4-[1-Ethyl-2-(4-fluorophenyl)butyl]phenol;Phenolic_steroid;3-Deoxyestradiol;S-(2-Methylpropanoyl)-dihydrolipoamide	C14278;C15463;C02453;C14239;C04424
pos-M305T42	550.28640095733	1155.52873472158	927.777581368765	610.684471554988	1216.07209362357	521.866106503475	898.558899468175	412.12540464028	611.976173363865	720.508340154518	940.247982282001	1253.07180062415	1403.70821494307	1119.53079985942	1453.33846048793	1448.34260589451	2364.16599351449	1715.45953056205	1317.64580043622	903.579518319021	1.82536254308601	0.000461983448661711	0.000487128970101106	0.0682233545360752	0.0598291801078179	0.93	0.8	1	2.49374951907409	0.217291883217659	up	305.055050085738	0.705233333333333	1	0	-	Unknown	-	-	-	5	Thymidine 3',5'-cyclic monophosphate;5-Hydroxy-4-methoxy-6-canthinone 3-N-oxide;Phenytoin quinone;7-Methoxy-2-methylisoflavone;(E)-4-[5-(4-Hydroxyphenoxy)-3-penten-1-ynyl]phenol	HMDB0001570;HMDB0040794;HMDB0060868;HMDB0033980;HMDB0041447	3	N-(p-Nitrobenzyl)phthalimide;Dinex;Benzarone	C14265;C19038;C14474
pos-M309T42	958.345284766258	2267.0727421439	2586.18449954718	1914.80510895165	2211.72209687767	1518.2996668934	2838.10512579179	1067.56424831409	1341.82084880763	2863.20680057678	1968.46567636258	3517.8072231338	6328.16233418702	3026.03402681489	3707.057768717	3521.45233090212	3151.8673674542	2632.37287892337	2817.01453812513	1572.33531730549	1.64779277066302	0.00969993983255478	0.00684145575786443	0.20124098145851	0.170786096784738	0.85	0.64	0.98	2.01579249159871	0.0929485366206382	up	309.164362509805	0.695508333333333	1	0	-	Unknown	-	-	-	3	1-[(5-Amino-5-carboxypentyl)amino]-1-deoxyfructose;S-(3-Methylbutanoyl)-dihydrolipoamide-E;S-(2-Methylbutanoyl)-dihydrolipoamide	HMDB0034879;HMDB0006867;HMDB0006869	4	Fructoselysine;Glucoselysine;S-(2-Methylbutanoyl)-dihydrolipoamide;S-(3-Methylbutanoyl)-dihydrolipoamide	C16488;C20978;C05118;C05119
pos-M314T187	5002.53426101431	2643.76655094279	2741.11075321016	1551.13711111993	4962.75814782187	2193.6165797879	2891.87602714866	1961.9730594776	3602.09015838004	2737.89911340345	8009.41754962688	4611.56195085783	5118.02648809715	2444.64534090192	17218.4382467621	3327.73846509447	5555.89951473269	5292.80829429232	9278.62150668082	4866.28440270648	2.16989529897334	0.00437868823828645	0.00519604234774513	0.165127533435412	0.151226995533189	0.86	0.64	1	2.53758969636081	0.101599037886984	up	314.230960139942	3.12258333333333	1	1	Acylcarnitine 10:1	Lipids and lipid-like molecules	Fatty Acyls	HMDB13205	C02301	4	9-Decenoylcarnitine;5-formyl-6-hydroxy-1,1,4a,6-tetramethyl-decahydronaphthalen-2-yl acetate;Tanacetol B;(1(10)E,4a,5E)-1(10),5-Germacradiene-12-acetoxy-4,11-diol	HMDB0013205;HMDB0134775;HMDB0035075;HMDB0038798	1	10-Deoxymethynolide	C11993
pos-M314T242	637.208973423773	1939.8001766715	915.55907745757	2513.61433844437	1773.59604317589	1127.10975276111	1167.51317343833	2949.48482879612	2018.80775265447	1498.83301428245	1884.47749049312	1568.04568735582	1997.96525007012	1583.36612391889	1989.46318142464	4619.46736063204	4774.65013287003	2320.27662458252	2280.06185110276	2048.67707491684	1.5153649707608	0.0405292654522226	0.0752560133365087	0.316080308966525	0.414481773900897	0.74	0.49	0.94525	1.70590739399886	0.116482244186746	up	314.339502836643	4.03855833333333	1	0	-	Unknown	-	-	-	3	Thromboxane;(Z)-11-Eicosen-1-ol;Phytol	HMDB0003208;HMDB0034933;HMDB0002019	1	Phytol	C01389
pos-M315T187	890.099041084537	592.422116632045	591.296336278046	1160.69996284457	1399.46264630768	1315.73823647509	943.434092335835	556.51268353746	1101.85425663762	510.540613615821	1881.58134171173	874.454739938553	938.036165941106	866.841000946862	2347.19073649254	654.891414820788	1488.58197602593	1056.5205684558	2019.24235781688	1570.9491471375	1.51160878109724	0.0437273025897652	0.0892095520578493	0.32423198988595	0.443951263522895	0.73	0.49	0.91	1.76645723671762	0.236041824564104	up	315.233807649792	3.11928333333333	1	0	-	Unknown	-	-	-	7	Progesterone;7-Dehydropregnenolone;Dronabinol;4-Nerolidylcatechol;Cardoltriene;delta9-Tetrahydrocannabinol;pregn-5-ene-3,20-dione	HMDB0001830;HMDB0013121;HMDB0014613;HMDB0031924;HMDB0038533;HMDB0041865;HMDB0062521	11	Progesterone;16,17-Didehydropregnenolone;Dronabinol;Cannabidiol;Cannabichromene;3-Methoxy-19-nor-17alpha-pregna-1,3,5(10)-trien-17beta-ol;3alpha-Ethynyl-3-hydroxy-5alpha-androstan-17-one;5beta-Pregn-11-ene-3,20-dione;17beta-Hydroxy-2alpha,17-dimethyl-4,9(11)-androstadien-3-one;17beta-Hydroxy-7alpha,17-dimethylandrosta-1,4-dien-3-one;3,5-Cyclo-5alpha,17alpha-pregn-20-yne-6beta,17-diol	C00410;C06392;C06972;C07578;C08998;C14661;C15158;C15260;C15342;C15402;C15468
pos-M315T242	181.173036925329	397.408497636689	345.886143412248	602.564171966435	369.586635273722	319.185831542709	389.899849497275	599.419935596017	537.98304923835	443.091547463726	520.259222613912	378.92211709899	419.420281863681	315.52943059786	521.428854896761	1119.86344279796	1218.9463115104	585.397286038438	691.103667390873	558.597094002049	1.51198453886088	0.0492831315536172	0.123005477494642	0.341673761881421	0.509700834881642	0.71	0.47475	0.92	1.57316547486256	0.174181992318919	up	315.342277118971	4.03665833333333	0	0	-	Unknown	-	-	-	0	-	-	0	-	-
pos-M318T151	1431.90118706916	1021.9302116414	1005.53658838004	697.769443636317	1787.84100776006	689.994375598566	744.119216572647	818.40286613347	1237.63562706722	827.981073396948	486.657493494682	1912.38986721683	2067.95756285363	1528.15478170311	3736.89714336016	957.344407237727	1377.36809660615	1775.87264374779	3774.19502012437	2103.13242883703	1.92144158799308	0.0230272122480453	0.0185433761285154	0.262679944492584	0.228206157926279	0.81	0.57475	0.98	2.05377971771059	0.10995334717901	up	318.189038769363	2.52488333333333	0	0	-	Unknown	-	-	-	0	-	-	0	-	-
pos-M327T43	7741.91087652751	18781.1807209389	18226.7121100739	12956.5738267663	14626.6210875864	3068.02971840354	14978.2900560066	9616.21346039661	10158.1042454345	6129.97104977756	17777.9931809316	21620.4604280518	48298.192598712	16352.2441473796	21627.4911386554	30832.2534320881	49910.6325427865	27606.23599343	18691.6604778756	8569.74048137356	2.2469796974903	0.00374833268112759	0.00287947346770876	0.156588510168738	0.119478693008105	0.88	0.7	1	2.66040695514564	0.0803113290432027	up	327.051323276741	0.715008333333333	1	0	-	Unknown	-	-	-	12	13,14-dihydroxy-9-oxo-8,17-dioxatetracyclo[8.7.0.0²,⁷.0¹¹,¹⁶]heptadeca-1(10),2(7),3,5,11(16),12,14-heptaen-5-yl acetate;5,14-dihydroxy-9-oxo-8,17-dioxatetracyclo[8.7.0.0²,⁷.0¹¹,¹⁶]heptadeca-1(10),2(7),3,5,11,13,15-heptaen-13-yl acetate;5,13-dihydroxy-9-oxo-8,17-dioxatetracyclo[8.7.0.0²,⁷.0¹¹,¹⁶]heptadeca-1(10),2(7),3,5,11,13,15-heptaen-14-yl acetate;11,15,17-trihydroxy-6,8,20-trioxapentacyclo[10.…	HMDB0128433;HMDB0128434;HMDB0128436;HMDB0140672;HMDB0140673;HMDB0140674;HMDB0128974;HMDB0132710;HMDB0125817;HMDB0127785;HMDB0127792;HMDB0060641	0	-	-
pos-M328T43	730.399340843207	1468.9886793272	1305.09138077188	1033.87401201236	1389.57306214252	383.509710039542	916.349658315452	958.024297079457	874.439420345396	814.079156540364	1000.40774212106	2007.62984642902	2774.40556716328	1281.02305120528	1251.54764997307	2362.09183038068	2279.22585406408	1807.87952392905	1621.90411241901	781.548560581721	1.7386157813426	0.0068830958985063	0.0146896447206045	0.188694143708477	0.212757330729321	0.82	0.61	0.97525	2.13502431331364	0.0793158401715252	up	328.052139388723	0.715008333333333	0	0	-	Unknown	-	-	-	0	-	-	0	-	-
pos-M331T217	730.433088603354	436.924292129578	647.895733675536	465.485153238831	410.832468879179	538.322087200134	426.354415855988	527.83502941559	487.670212248462	665.896641735434	866.160982403385	1015.58527370263	692.55688501257	512.043311311234	788.698642239469	1499.9741921907	1189.67575270845	665.397845231771	886.589234503173	776.023474356526	1.66603412640426	0.000723781904394344	0.000725280911039425	0.0779779767523801	0.0674840920408047	0.92	0.75475	1	2.19984913405566	0.123370676774144	up	331.112201624136	3.62195833333333	1	0	-	Unknown	-	-	-	2	8-Acetylegelolide;Mono-(2-ethyl-5-carboxypentyl) phthalate	HMDB0037772;HMDB0094647	2	14-Dihydroxycornestin;Monocerin	C08483;C09953
pos-M331T403	3793.45523132986	7948.33316327592	4382.37049452177	10811.4359390653	9550.65083425204	5550.70266361081	9406.81323443004	2564.20153022724	10408.5626580763	6330.69927526176	8291.41449221373	7461.9289674187	6195.60426470604	16715.8507301242	9858.15216207273	18222.6841304183	59274.1592476272	41957.097895572	11222.3145704601	6630.34052767924	2.62666905910611	0.0209718303211077	0.0354629890233605	0.255531765876831	0.30759634970686	0.78	0.53	0.95	2.38110833098802	0.0840565486926117	up	331.28231301191	6.70994166666667	1	0	-	Unknown	-	-	-	5	MG(0:0/16:0/0:0);MG(16:0/0:0/0:0);Glycerol 1-hexadecanoate;MG(i-16:0/0:0/0:0);MG(0:0/i-16:0/0:0)	HMDB0011533;HMDB0011564;HMDB0031074;HMDB0072844;HMDB0072873	0	-	-
pos-M333T44	456.959925588587	927.793991961315	1332.9440109763	742.275331537167	784.016233695584	309.500507104373	844.05985640942	431.261948198005	720.52560575374	407.827144418478	781.878694237633	1165.30310252175	1912.73469988071	967.530986138224	1300.40200073579	1459.47367286904	1571.82067684164	1474.87149607644	1069.45571881535	564.985207616901	1.76342763745361	0.00424391514550425	0.00519604234774513	0.164948626003428	0.151226995533189	0.86	0.66475	1	2.27426400093806	0.191561642385904	up	333.005151658366	0.735683333333333	1	0	-	Unknown	-	-	-	1	[2-hydroxy-3-(phenoxycarbonyl)phenyl]oxidanesulfonic acid	HMDB0135171	0	-	-
pos-M337T80	539.394766367287	309.796434807302	545.834631276976	218.651153249224	399.618104470844	559.164524618853	557.555316495121	314.058143104931	444.656705126686	436.71476585461	549.783997348408	434.643345258429	643.494909856513	426.278260098204	948.529220908935	998.482609790686	1064.3856784796	696.407005033729	448.124507342888	424.113107025717	1.53377128559922	0.0174034857782243	0.0524259022711035	0.241252384117552	0.3510877490151	0.76	0.51475	0.94	1.70600636582981	0.283287090413649	up	337.061504308682	1.33455	1	0	-	Unknown	-	-	-	3	4-Hydroxy-5-(dihydroxyphenyl)-valeric acid-O-methyl-O-sulphate;Valdecoxib;8-Deoxy-11-hydroxy-13-chlorogrosheimin	HMDB0059977;HMDB0005033;HMDB0041037	1	PS-5	C17370
pos-M347T215	297.595999566875	396.402147644513	532.363249870324	515.152489989212	449.628292171386	430.80446417642	501.856406069271	385.885034902949	545.174377846014	586.541988489791	469.141232784577	399.830807270396	988.736968154361	664.620732124774	940.694415239594	1012.5431813129	752.189253349638	1273.56244359302	528.870503599469	620.179059795633	1.64828742645482	0.00462832865518972	0.00684145575786443	0.167191566303059	0.170786096784738	0.85	0.66	1	1.98529378690197	0.212643229965787	up	347.218203818296	3.57875	1	0	-	Unknown	-	-	-	1	1-Acetoxy-2-hydroxy-16-heptadecyn-4-one	HMDB0031007	3	Decylubiquinol;Dihydromonacolin_L_acid;Europine	C15495;C20851;C10301
pos-M353T44	560.505375011747	1043.04584289362	888.352912807458	819.244898522368	768.752911932216	686.775679964154	868.601370965866	590.534466343197	603.600472404273	967.328223292385	796.742624292444	1335.43045075871	2472.05336325289	1150.80619516729	1163.2005678333	1020.10030400077	1559.18376687248	1538.07567648935	744.18201288694	562.011857345773	1.58294151260996	0.0203607685687701	0.0288055597653121	0.2516011719576	0.27770006674848	0.79	0.56	0.95525	1.70660702640534	0.223149971578648	up	353.126269123451	0.725108333333333	1	0	-	Unknown	-	-	-	8	6-[(2,2-dimethyl-2H-chromen-5-yl)oxy]-3,4,5-trihydroxyoxane-2-carboxylic acid;3,4,5-trihydroxy-6-{4-[(1E)-3-oxopent-1-en-1-yl]phenoxy}oxane-2-carboxylic acid;3,4,5-trihydroxy-6-[(3-methyl-2-oxo-4-phenylbut-3-en-1-yl)oxy]oxane-2-carboxylic acid;3,4,5-trihydroxy-6-[3-oxo-2-(phenylmethylidene)butoxy]oxane-2-carboxylic acid;3,4,5-trihydroxy-6-[3-(2-methyl-3-oxobut-1-en-1-yl)phenoxy]oxane-2-carboxylic…	HMDB0126417;HMDB0132988;HMDB0133688;HMDB0133690;HMDB0133692;HMDB0133694;HMDB0014650;HMDB0240230	5	Berberastine;Gambirtannine;17alpha-Chloroethynylestradiol;Pyributicarb;WIN_VI	C09360;C17533;C15073;C18422;C06490
pos-M371T237	3124.98085034191	4580.76474687623	2266.56229523514	4845.77422900778	5371.06140874068	3013.53417321771	3416.19105113751	3258.80404837992	5075.31784757137	2647.34788837698	1711.1617689603	2461.58826731186	1444.0262484155	2348.81314837874	2386.82975116006	2208.7884659244	3111.83054684951	3680.97960163431	2681.43741479975	1864.30414433325	0.635626174829549	0.00267185575606335	0.00519604234774513	0.140153978964447	0.151226995533189	0.86	0.6595	0.99	2.15714755553257	0.176063160325651	down	371.322027585047	3.95409166666667	0	0	-	Unknown	-	-	-	0	-	-	0	-	-
pos-M372T218	10455.3841871135	8337.29264818541	5248.74917131643	3542.67284090534	9861.16085742266	4982.43214067331	4897.21057082516	5483.65776935306	7836.94236762155	5910.6688091189	15482.2838334621	10018.4296925824	9219.1253039133	4607.6484089703	11705.5629018117	4409.66241134473	6445.09848760848	23108.4226094871	39840.3495148227	14597.4900333287	2.0949833853547	0.0367679032141457	0.0630128385546342	0.307295819311756	0.380867954295284	0.75	0.5095	0.96525	2.04068766907378	0.0481110641983657	up	372.310359726642	3.63251666666667	1	1	Acylcarnitine 14:0	Lipids and lipid-like molecules	Fatty Acyls	HMDB05066	C02301	3	Tetradecanoylcarnitine;MG(0:0/18:2(9Z,12Z)/0:0);MG(18:2(9Z,12Z)/0:0/0:0)	HMDB0005066;HMDB0011538;HMDB0011568	1	Methyl_acetyl_ricinoleate	C12280
pos-M373T168_1	2205.49709540202	1195.07777704429	2340.25133463359	1428.172145622	1908.52937881262	1617.61041052202	1371.36009992167	2421.43228343809	1081.25606127979	2310.62017096397	1630.94950459674	3745.51844432903	2640.86516037263	1739.97429095505	1398.40942116555	4025.10494045584	8918.12127623723	1773.4872361277	8032.65330191772	2956.49255395685	2.06163168482586	0.029542949986952	0.0354629890233605	0.282590741230331	0.30759634970686	0.78	0.52	0.96	2.0025627126965	0.269540142851682	up	373.13490025626	2.80428333333333	1	0	-	Unknown	-	-	-	1	4-Chloromethandienone	HMDB0004634	0	-	-
pos-M373T218	2026.66834323452	1585.82746211394	642.183207464687	456.617512743761	1967.90452048053	763.386534295511	1130.76328482633	1075.01857875256	1148.66076429709	931.564705119983	2625.6406628315	1735.11350011869	1774.31089613896	921.969340698634	2004.57186372221	729.162860886661	1277.35520971692	3583.98226277202	5752.03856806108	2683.23870194276	1.96846971333726	0.0261889118184587	0.0432570525449782	0.273540411576331	0.324348668716375	0.77	0.5	0.96	2.1131092836351	0.0400845631108171	up	373.311417780493	3.631175	1	0	-	Unknown	-	-	-	2	1-Phenyl-1,3-nonadecanedione;5-(10,13-Nonadecadienyl)-1,3-benzenediol	HMDB0035584;HMDB0039867	0	-	-
pos-M373T42	1123.62959404345	2660.45200229707	2601.04305449025	1569.97284322668	2298.96681715075	659.270466543738	2170.18591731033	950.706063672789	1354.75661208863	1249.49925925191	1583.07150641918	2736.44412279413	3446.85970624842	2182.19215555577	2756.54023115153	3001.54228963015	4593.51029510948	4097.58260922297	2414.32135073782	1377.27530945964	1.69422538118796	0.00952116994784243	0.00519604234774513	0.2010497193127	0.151226995533189	0.86	0.67	0.98525	2.12941264653248	0.177954366745871	up	373.042049065832	0.705233333333333	1	0	-	Unknown	-	-	-	1	3-Iodothyronamine	HMDB0060524	5	4-(N-Maleimido)benzyltrimethylammonium_iodide;Clitidine_5'-phosphate;Dehydrogriseofulvin;Thiamphenicol;2-Amino-7,8-dihydro-4-hydroxy-6-(diphosphooxymethyl)pteridine	C13677;C08429;C18838;C12853;C04807
pos-M374T42	355.825798375933	758.933745481319	624.299813580241	314.405337433453	539.14973478146	162.661357939403	445.102201050356	223.364499136924	330.595512059075	373.873035169286	410.030090893731	703.322442706882	912.506115060161	582.034780681473	700.510797260445	639.168245965331	1016.4232813086	900.277121113779	489.665948097131	262.889640149636	1.60283193061743	0.0213788703851909	0.0232306393297105	0.255921331453133	0.256581575762145	0.8	0.56	0.96525	1.90640532143847	0.0905491560659658	up	374.042111393872	0.705016666666667	1	0	-	Unknown	-	-	-	12	3'-O-Methyl-(-)-epicatechin-5-O-sulphate;4'-O-Methyl-(-)-epicatechin-5-O-sulphate;4'-O-Methyl-(-)-epicatechin-7-O-sulphate;3-hydroxy-2-(4-hydroxy-3-methoxyphenyl)-5-sulfino-3,4-dihydro-2H-1-benzopyran-7-olate;3,6-dihydroxy-2-(3-methoxyphenyl)-5-sulfino-3,4-dihydro-2H-1-benzopyran-7-olate;3-(3,7-dihydroxy-5-sulfino-3,4-dihydro-2H-1-benzopyran-2-yl)-5-methoxybenzen-1-olate;3-hydroxy-2-(3-methoxyphe…	HMDB0029176;HMDB0029182;HMDB0029184;HMDB0127793;HMDB0127798;HMDB0127800;HMDB0127820;HMDB0127870;HMDB0127892;HMDB0127904;HMDB0001550;HMDB0033367	2	S-Formylglutathione;(+)-Luguine	C01031;C09575
pos-M395T43	1174.03965576474	1647.87709499663	1557.44719272476	1337.09623848476	1679.54668204845	381.423070978451	1723.26022217318	817.692216698194	987.904551050908	781.640233248767	1319.93165209752	2296.74764660969	3295.86734043968	1408.48268985813	1595.89257379446	2973.84715136331	3588.11149888717	2153.03561131274	1309.24718902744	936.4856169033	1.72714880699663	0.0179875203506369	0.0524259022711035	0.243306965800134	0.3510877490151	0.76	0.51	0.94	2.04819324459083	0.0928640980174175	up	395.035855292044	0.71495	1	0	-	Unknown	-	-	-	32	Gomphidic acid;5-Amino-6-(5'-phosphoribitylamino)uracil;6-{4-[(1E)-2-carboxyeth-1-en-1-yl]-2-hydroxyphenoxy}-3,4,5-trihydroxyoxane-2-carboxylic acid;6-{5-[(1E)-2-carboxyeth-1-en-1-yl]-2-hydroxyphenoxy}-3,4,5-trihydroxyoxane-2-carboxylic acid;6-{[(2E)-3-(3,4-dihydroxyphenyl)prop-2-enoyl]oxy}-3,4,5-trihydroxyoxane-2-carboxylic acid;6-[4-(2-carboxy-2-oxoethyl)phenoxy]-3,4,5-trihydroxyoxane-2-carboxy…	HMDB0033542;HMDB0003841;HMDB0124957;HMDB0124958;HMDB0124959;HMDB0125407;HMDB0125408;HMDB0125827;HMDB0125828;HMDB0126407;HMDB0126408;HMDB0126409;HMDB0127959;HMDB0127960;HMDB0127961;HMDB0128006;HMDB0128007;HMDB0134084;HMDB0134085;HMDB0134089;HMDB0134090;HMDB0134093;HMDB0134094;HMDB0134095;HMDB0135269;HMDB0135270;HMDB0135271;HMDB0135463;HMDB0135464;HMDB0041705;HMDB0041707;HMDB0041709	2	Dothistromin;5-Amino-6-(5'-phospho-D-ribitylamino)uracil	C10334;C04454
pos-M401T44	704.32804626119	873.947133219005	972.270596822844	540.791848790973	743.80410529686	217.34943209383	814.848436470632	600.004628481586	571.422633455895	331.046916237245	599.774809114771	1158.4555388323	1759.32615314529	975.598381212372	1092.90569452357	1148.2384742561	1479.64305240643	1068.81272794547	1369.48104938541	539.31979004508	1.75696748169445	0.00593437110529011	0.00519604234774513	0.17739391141637	0.151226995533189	0.86	0.66	1	2.23093475266135	0.104953709785003	up	400.991987521406	0.72735	1	0	-	Unknown	-	-	-	1	5'-xanthylate(2-)	HMDB0062755	0	-	-
pos-M422T220	826.842759084875	743.572378497692	519.700311390912	467.553183944431	1125.34054959062	521.666866264543	560.835322516231	633.446945355471	744.481293206698	584.512001921342	981.410603408963	858.521770772799	1018.95371535397	775.95768784395	1241.31014061932	434.043455878962	891.919586362738	1284.54828116759	2158.70699377891	1250.14846485177	1.61944100206868	0.0125310115414288	0.00893069778518695	0.215123508198115	0.181600712247792	0.84	0.62	1	1.92570462226954	0.0636076136173582	up	422.323183840865	3.66298333333333	1	1	Acylcarnitine 18:3	Lipids and lipid-like molecules	Fatty Acyls	-	C02301	8	Gamma-linolenyl carnitine;Alpha-linolenyl carnitine;L-Palmitoylcarnitine;MG(0:0/22:5(4Z,7Z,10Z,13Z,16Z)/0:0);MG(0:0/22:5(7Z,10Z,13Z,16Z,19Z)/0:0);MG(22:5(4Z,7Z,10Z,13Z,16Z)/0:0/0:0);MG(22:5(7Z,10Z,13Z,16Z,19Z)/0:0/0:0);11'-Carboxy-gamma-chromanol	HMDB0006318;HMDB0006319;HMDB0000222;HMDB0011555;HMDB0011556;HMDB0011585;HMDB0011586;HMDB0012517	2	L-Palmitoylcarnitine;Androstane-3,17-diol_dipropionate	C02990;C14624
pos-M424T226	15090.3265718488	7384.0544063046	5255.4451031741	2991.03139925554	13471.0465822493	5194.74374390738	5038.14840529348	8997.56087671395	7911.83543117182	6601.67339574848	13060.0498785819	10758.6645317339	11167.7063426034	7021.71049391634	10922.9447260699	6722.24980987837	12985.9722555348	20133.5959104006	28444.7162009194	16360.367593202	1.76527169008054	0.0115184127961259	0.0232306393297105	0.21491269436675	0.256581575762145	0.8	0.58	0.96	2.14553617442597	0.0588288851307938	up	424.340863018201	3.76745833333333	1	1	Linoleoylcarnitine	Lipids and lipid-like molecules	Fatty Acyls	NA	NA	4	Linoelaidyl carnitine;Linoleyl carnitine;MG(0:0/22:4(7Z,10Z,13Z,16Z)/0:0);MG(22:4(7Z,10Z,13Z,16Z)/0:0/0:0)	HMDB0006461;HMDB0006469;HMDB0011554;HMDB0011584	1	Stellettamide_A	C16893
pos-M425T226	3020.82182575622	1724.80238818208	1331.68709416525	1214.7194907451	2705.18966405004	1416.1821196663	1221.02568220521	1920.84309993661	1971.30222298696	2145.83188474373	2939.94713233472	2938.13250426973	2504.41750861614	1685.64004032661	2580.81478376859	1903.99768632882	3030.74512858837	4305.96770340439	5456.92294453591	3512.15780169533	1.65263887823234	0.00411971368124642	0.0114962436943861	0.164948626003428	0.192891892150888	0.83	0.6	0.97	2.07302364982197	0.0954359660354276	up	425.342166797196	3.76395	1	0	-	Unknown	-	-	-	22	Alpha-Tocotrienol;(22E,24R)-Stigmasta-4,22-diene-3,6-dione;24-Hydroxycholesterol;7a-Hydroxycholesterol;27-Hydroxycholesterol;Delta-Tocopherol;22b-Hydroxycholesterol;7b-Hydroxycholesterol;25-Hydroxycholesterol;20alpha-Hydroxycholesterol;7a-Hydroxy-5b-cholestan-3-one;(24R)-Cholest-5-ene-3-beta,24-diol ;4b-Hydroxycholesterol;(3beta,5alpha,6alpha)-Cholest-8-ene-3,6-diol;eta-Tocopherol;3-Hydroxy-1-phe…	HMDB0006327;HMDB0038656;HMDB0001419;HMDB0001496;HMDB0002103;HMDB0002902;HMDB0004035;HMDB0006119;HMDB0006247;HMDB0006283;HMDB0006892;HMDB0011643;HMDB0013643;HMDB0029320;HMDB0034254;HMDB0035681;HMDB0038959;HMDB0039868;HMDB0039869;HMDB0039870;HMDB0059592;HMDB0062328	13	alpha-Tocotrienol;4,4'-Methylenebis(2,6-di-tert-butylphenol);7alpha-Hydroxycholesterol;Cholesterol-5beta,6beta-epoxide;7alpha-Hydroxy-5beta-cholestan-3-one;20alpha-Hydroxycholesterol;22(R)-Hydroxycholesterol;Cerebrosterol;delta-Tocopherol;25-Hydroxycholesterol;Cholest-5-ene-3beta,26-diol;2-Methyl-6-phytylquinol;Cholesterol-5alpha,6alpha-epoxide	C14153;C14287;C03594;C05418;C05451;C05500;C05502;C13550;C14151;C15519;C15610;C15882;C15992
pos-M426T236	62502.0867760073	44422.912299728	29860.2051510694	27395.1653977517	65657.8195035765	28624.7484485699	36341.4336523911	54671.0462141215	37161.7473435445	40622.8032128366	45101.7260140238	51101.0625945557	69347.9139329722	40297.9464932228	47815.2778960888	44619.1304853095	80538.7816595024	98731.3082431915	128993.897123181	68194.1959650357	1.57922878561775	0.0139693105900088	0.0114962436943861	0.218386539511625	0.192891892150888	0.83	0.63	0.97	1.83006550704739	0.0699547372501747	up	426.358675306575	3.93251666666667	1	1	Oleoyl-L-carnitine	Lipids and lipid-like molecules	Fatty Acyls	HMDB0005065	NA	5	Oleoylcarnitine;Vaccenyl carnitine;Elaidic carnitine;11Z-Octadecenylcarnitine;Octadecenoylcarnitine	HMDB0005065;HMDB0006351;HMDB0006464;HMDB0013338;HMDB0094687	0	-	-
pos-M427T236	10924.0791816704	7835.75294900009	6007.06924848796	5519.8269253687	11283.348485498	5356.26987360239	6603.04454342441	9857.4208853697	7335.07251143377	7497.21085996058	8091.2389445679	9464.49386664532	13129.295128424	7832.86077858505	9739.40148652876	8476.6963941797	14069.0999284196	17757.5441210308	23005.3947749656	12350.7339968352	1.58422644349685	0.00751612762203093	0.00893069778518695	0.193097828615313	0.181600712247792	0.84	0.63475	0.98	1.8892750014559	0.067201518119916	up	427.359664296616	3.93248333333333	1	0	-	Unknown	-	-	-	9	4alpha-Formyl-4beta-methyl-5alpha-cholesta-8,24-dien-3beta-ol;7-Oxostigmasterol;Momordenol;Stigmast-22-ene-3,6-dione;29-Norcycloartane-3,24-dione;(3beta,23E)-3-Hydroxy-27-norcycloart-23-en-25-one;Stigmast-4-ene-3,6-dione;(6beta,22E)-6-Hydroxystigmasta-4,22-dien-3-one;4α-formyl-4β-methyl-5α-cholesta-8,24-dien-3β-ol	HMDB0012167;HMDB0030015;HMDB0031080;HMDB0031931;HMDB0032084;HMDB0037382;HMDB0038063;HMDB0039425;HMDB0062387	0	-	-
pos-M432T249	742.241910852249	524.227526916854	593.14925166693	446.23388317857	619.391732440409	821.699383103021	697.921948559125	710.070556124029	595.224998117513	941.316279983581	1741.91630406846	1281.61407377825	1182.81465750819	748.673612099979	771.547440572082	952.143105446599	788.15056240838	1631.13243377237	1120.05699158038	876.667438640356	1.65803690859811	0.000857594425512326	0.000487128970101106	0.0877747894511865	0.0598291801078179	0.93	0.78	1	1.66740817630965	0.0574694887995477	up	432.233862521937	4.15625	0	0	-	Unknown	-	-	-	0	-	-	0	-	-
pos-M437T252	665.461630374068	567.708713884632	1365.92412621957	698.367081557735	1385.52686215935	555.953774877076	3600.27168365074	1586.53040985489	1246.28033765513	2150.4195744407	6810.6733311311	2102.15094601434	1649.74938223436	5949.41581120927	1368.62548921621	1715.18527287282	1792.47028980785	2518.20561893959	1185.86353199183	3304.67818247978	2.05441363741148	0.0158807805245614	0.0232306393297105	0.234432387503201	0.256581575762145	0.8	0.6	0.98	2.43192009839444	0.0818078180071272	up	437.369384478596	4.19786666666667	0	0	-	Unknown	-	-	-	0	-	-	0	-	-
pos-M438T252	227.092340305042	235.60282409895	492.269256709657	243.311084972302	428.410583550194	274.163852662034	1071.33649764464	717.816301954681	420.505823915023	824.466060231021	1906.52728817397	773.953708591196	530.189966122364	1695.1400013959	493.743043719255	437.466128979403	693.714441174841	997.429985967044	625.696361232201	1514.2500370357	1.95910044022718	0.0122003098171558	0.0185433761285154	0.215123508198115	0.228206157926279	0.81	0.58475	0.97525	2.41170280853045	0.0121463422042488	up	438.372832200235	4.1973	0	0	-	Unknown	-	-	-	0	-	-	0	-	-
pos-M439T222	379.084431445631	244.738092708108	677.544364412133	409.556674085495	451.559946846507	468.239891772897	831.462856226524	447.338651239291	347.046746923318	479.549627231891	6322.87495261136	1059.49547268841	598.90337997	2393.31442099543	1017.0637560382	999.636999969589	1487.66848655111	1010.23634363988	697.359611345017	1500.67882522419	3.60785360602083	0.00059729332935586	7.57756175712832e-05	0.0719895048424419	0.0193890861460521	0.97	0.89475	1	3.51240420077806	0.0822846381256328	up	439.348748811458	3.69776666666667	0	0	-	Unknown	-	-	-	0	-	-	0	-	-
pos-M441T42	707.210313654248	1436.38365959655	1194.12679059603	871.591982966888	1115.01907962302	340.169729184152	1176.94699464651	446.798915436719	881.970839543598	704.74925344942	987.274617971424	1380.28476773568	1587.75552882512	1462.46445722139	1523.28242157473	1556.45027792527	2345.82171462021	2080.38000322468	1328.32668912577	739.032044725404	1.68914110657892	0.00608592534836479	0.00287947346770876	0.17739391141637	0.119478693008105	0.88	0.74	1	2.1774381093368	0.12310059192094	up	441.028135507931	0.70515	1	0	-	Unknown	-	-	-	1	Alginic acid	HMDB0029940	0	-	-
pos-M449T42	453.065351363677	357.959185193808	390.684245472423	217.423205728097	442.903092717983	136.91196189978	335.077081112654	360.032873880916	260.123344610318	251.862076477966	549.968585237006	471.199774399607	725.556737135347	339.614272188876	448.957431398238	504.791219407056	541.889674600634	874.367996672037	414.691715283705	298.232153269572	1.61235220402322	0.00591398510968878	0.00519604234774513	0.17739391141637	0.151226995533189	0.86	0.65475	1	2.02212756482468	0.149341707362976	up	449.005729853813	0.705258333333333	0	0	-	Unknown	-	-	-	0	-	-	0	-	-
pos-M453T230	618.987556678589	865.519143837869	5536.52303150617	1264.08057793187	2445.65734673206	1236.52523943425	12735.202435839	3116.12176821939	2040.82659210141	4951.31346502907	31829.0709316136	5227.00642882778	3453.93045836385	15972.2807990132	5100.30672005964	4022.45541092407	7122.34714114532	6028.22511178464	2580.81487120881	8417.18487724794	2.57833009332697	0.0122501873522559	0.0114962436943861	0.215123508198115	0.192891892150888	0.83	0.64	0.98	2.97816344925645	0.0848618442456682	up	453.365990732866	3.826075	0	0	-	Unknown	-	-	-	0	-	-	0	-	-
pos-M454T229	187.687963476152	185.900098154677	1264.80720284331	301.092878058172	831.15388738872	446.324835624396	2413.72854365716	675.851544955121	538.582764393434	1420.85364537939	6140.10896553029	1148.37569788655	845.11537843364	3358.12382626913	1270.90681324805	1217.90344027225	1805.42417388003	1704.38508129656	701.377213776622	2016.94536654556	2.44479876953555	0.00929710681980381	0.0146896447206045	0.199749415993401	0.212757330729321	0.82	0.61475	0.98525	2.92775340534925	0.0971773054659929	up	454.367417255276	3.82406666666667	1	0	-	Unknown	-	-	-	3	Demethylphylloquinone;Manglupenone;Ganoderal A	HMDB0004649;HMDB0030395;HMDB0035983	1	2-Phytyl-1,4-naphthoquinone	C13309
pos-M463T43	1358.94679757685	2886.53457471638	3125.69353035715	2097.08425433791	2834.63294078011	721.661329664309	2730.55837741884	2058.14090278179	1823.2515660975	1553.63448587517	3372.09905414029	3907.15315688669	6316.57815351351	2497.75840995445	3015.23771283562	4693.10177315489	6385.50815382045	3602.2528341889	2758.22841679098	1613.79467330473	1.80091847304638	0.0073547831733243	0.00684145575786443	0.192363580193551	0.170786096784738	0.85	0.65475	0.98	2.20880604722863	0.119445163628575	up	463.022993554969	0.714716666666667	0	0	-	Unknown	-	-	-	0	-	-	0	-	-
pos-M469T44	554.083415079589	893.246195138582	781.42310675188	549.084385355128	641.091207222454	185.411930035563	731.784957966976	427.092288477859	599.304275626128	378.339332842566	679.65845689991	1285.5572685971	1672.5619798594	794.561410596718	1015.06370060914	1202.18795619109	1605.71511444221	1282.15659579594	776.842597139028	453.801050958648	1.87569529271692	0.00421974296650022	0.00388620667258438	0.164948626003428	0.134831611165767	0.87	0.7	0.99	2.35496732072781	0.0930941118613696	up	468.978755235051	0.725416666666667	1	0	-	Unknown	-	-	-	1	Deoxyuridine triphosphate	HMDB0001191	1	dUTP	C00460
pos-M473T42	267.326038727652	938.18888878899	704.012096216132	465.526459949956	483.678695007448	34.1497248714811	832.248500667737	267.593398934767	224.638411906383	242.098616519985	663.215414220943	1149.135656383	2396.46212829915	887.08955870261	1437.069121773	1342.87848977943	1972.26876909226	1807.36455903112	538.080658549708	228.040136114922	2.78544984719953	0.00818263215676701	0.00684145575786443	0.194717401571678	0.170786096784738	0.85	0.66	1	3.04196795184679	0.109230288647772	up	473.140197084397	0.70525	1	0	-	Unknown	-	-	-	1	Cycloartocarpin	HMDB0041166	1	Auriculoside	C09478
pos-M476T493	438.838309448558	352.891981039655	567.654934741891	431.357488908381	584.826557914328	830.385160374349	341.098207678129	1249.78574552835	852.354460342607	733.432620130204	1280.64987434005	1049.78044435723	1064.49885299246	1265.10718446827	843.444851584691	1494.23488991991	2936.50154623024	2496.14641599427	1785.30793384339	1541.44087294115	2.46875097878552	8.97089743122738e-05	0.000129901058693628	0.0271896418929989	0.0257329806915346	0.96	0.85	1	3.11458818332396	0.206488282983904	up	476.359683611669	8.21431666666667	0	0	-	Unknown	-	-	-	0	-	-	0	-	-
pos-M477T493	164.823231641471	107.635542627584	262.198097494776	179.740960678993	282.249650684358	312.757255277818	137.84207317407	351.44259108679	329.266491727857	272.948909543515	559.545097771795	417.155834070441	455.912942743677	430.587892186665	346.218305952185	638.136218872126	1255.97122026455	1085.72637037265	676.782685165577	695.271694628609	2.73284815427435	4.12315257155607e-05	2.16501764489381e-05	0.015862719023155	0.0110794777977441	0.99	0.94	1	3.31224624688045	0.222918737055333	up	477.363770087334	8.21313333333333	0	0	-	Unknown	-	-	-	0	-	-	0	-	-
pos-M489T43	410.380447753355	725.326953415887	676.004669029138	632.244903822022	560.321551086789	300.216868770135	749.984438603244	471.159490366947	400.494755811648	634.167838918574	1020.85596687315	898.917857871764	1462.52554852319	995.391927618951	869.663414065916	1004.65257956406	1213.32225032382	1048.74595920617	836.211823893268	494.673824799848	1.77058032075872	0.000345794765955714	0.000324752646734071	0.0606721616495439	0.0463792093859053	0.94	0.8	1	2.43754871967803	0.0860606341496074	up	489.099392744525	0.714933333333333	1	0	-	Unknown	-	-	-	34	6-({13,14-dimethoxy-9-oxo-8,17-dioxatetracyclo[8.7.0.0²,⁷.0¹¹,¹⁶]heptadeca-1(10),2(7),3,5,11,13,15-heptaen-5-yl}oxy)-3,4,5-trihydroxyoxane-2-carboxylic acid;3,4,5-trihydroxy-6-({11-hydroxy-13-oxo-6,8,20-trioxapentacyclo[10.8.0.0²,⁹.0³,⁷.0¹⁴,¹⁹]icosa-1(12),2(9),10,14(19),15,17-hexaen-15-yl}oxy)oxane-2-carboxylic acid;3,4,5-trihydroxy-6-({15-hydroxy-13-oxo-6,8,20-trioxapentacyclo[10.8.0.0²,⁹.0³,⁷.0…	HMDB0128465;HMDB0128888;HMDB0128889;HMDB0041597;HMDB0127727;HMDB0127728;HMDB0130005;HMDB0130006;HMDB0130007;HMDB0130008;HMDB0130009;HMDB0130249;HMDB0130250;HMDB0130251;HMDB0130252;HMDB0130253;HMDB0133573;HMDB0133574;HMDB0133575;HMDB0133877;HMDB0133878;HMDB0133879;HMDB0133880;HMDB0134826;HMDB0134827;HMDB0134828;HMDB0134829;HMDB0134830;HMDB0135520;HMDB0135521;HMDB0135522;HMDB0029203;HMDB0041728;HMD…	1	Plantagoside	C17531
pos-M492T149	691.634604355268	308.955779781105	382.558902907746	324.870007305747	619.34203399441	478.600995321182	785.635339058301	376.946643948726	1173.75368591618	707.507514421399	1312.98409995759	1606.34258491195	786.11213423175	885.001258523153	815.8467941554	964.825998416517	786.88790031275	299.935317412999	941.596822785145	896.18997518777	1.58906529024864	0.0252456121488634	0.0114962436943861	0.268345828856795	0.192891892150888	0.83	0.6095	1	1.95775384066458	0.283882170901769	up	492.034803876293	2.47691666666667	0	0	-	Unknown	-	-	-	0	-	-	0	-	-
pos-M493T229	768.713363026814	475.471097721579	1409.51469366509	424.814793531727	952.210865626664	519.831330468205	3182.67866586132	1740.99533043445	850.633049159693	1602.77846226642	7992.82059938723	1689.34589916623	1283.02116706331	5526.57482291396	1686.97956992989	1050.28752759182	2954.14235641597	2490.03213777513	843.413414052876	2865.63424095816	2.37953591865848	0.0149830705972485	0.0288055597653121	0.225762337507934	0.27770006674848	0.79	0.57	0.96525	2.56330471150434	0.196062490563855	up	493.356417406377	3.82460833333333	1	0	-	Unknown	-	-	-	2	Homodolicholide;Nb-Arachidoyltryptamine	HMDB0033907;HMDB0040817	0	-	-
pos-M494T230	142.973878863326	98.5386262174607	376.287305949349	240.714685570578	357.89508099541	152.968457169815	873.771851038687	758.655777467288	454.000368219673	548.404756304852	1711.76183540728	591.558743289454	378.535504832917	1489.56147253987	502.597241775267	495.259751475443	969.337765103462	920.095848605322	320.520663446944	929.347779273405	2.07495984753631	0.0134314342887931	0.0146896447206045	0.217400875417391	0.212757330729321	0.82	0.6	0.96	2.5330392274924	0.261658433400779	up	494.358680082279	3.82596666666667	1	0	-	Unknown	-	-	-	1	Arachidyl carnitine	HMDB0006460	0	-	-
pos-M509T42	860.911054516313	1651.42049724465	1533.27423653142	1092.4734197823	1209.01736162747	382.95995875365	1530.47674880656	584.466532613172	832.258707970503	869.472437805852	1208.27006089609	1531.52096095533	2128.10433513738	1396.8548447638	1970.91244474367	2087.43085441449	3285.93025496584	2622.11587875747	1621.35239833718	853.415248914051	1.77362135817649	0.00637555772878222	0.0114962436943861	0.182103720988147	0.192891892150888	0.83	0.63475	0.98	2.23682617990143	0.162039817201122	up	509.014698369073	0.705166666666667	0	0	-	Unknown	-	-	-	0	-	-	0	-	-
pos-M510T42	228.214879033992	388.60394929257	368.060888676847	281.484630092464	378.397341349351	121.396015937231	308.126136823743	207.173417261704	251.012698709731	299.155172863241	250.638518582491	548.232175534667	497.417185471656	466.147575777135	429.412083992739	606.709732873351	664.674926757997	631.792916957936	554.313025756073	245.703996598003	1.72870415874272	0.00291798012470079	0.00519604234774513	0.145685495494208	0.151226995533189	0.86	0.64	1	2.21469208422144	0.118867984537913	up	510.015054474126	0.695716666666667	1	0	-	Unknown	-	-	-	2	Diclofenac acyl glucuronide;2'-Deoxyinosine triphosphate	HMDB0060915;HMDB0003537	1	dITP	C01345
pos-M517T42	426.783326728963	512.010788747103	622.84528351585	343.299798518048	435.964663067048	389.626111838142	489.277592727952	608.895722441236	330.362123380262	423.033905397466	920.658860263591	629.571197656477	669.867620855887	540.501343002848	810.625374672805	1098.28853017024	972.622492872933	991.568444318665	807.369770473429	691.649963269813	1.7748902928655	1.85733935252569e-05	4.33003528978761e-05	0.0108518639781188	0.0132953733572929	0.98	0.92	1	2.53961771131177	0.112642279351849	up	516.993322129745	0.70525	0	0	-	Unknown	-	-	-	0	-	-	0	-	-
pos-M531T42	2736.74981163719	4935.23331330114	4202.93931097616	3613.73040849408	4055.58105334879	856.978990472639	4490.26216482922	3039.96409341143	2898.07330899695	2006.15907279055	4713.97067107257	7264.97889082919	11320.6034890996	4114.47976732203	4681.15400770719	7998.88591407433	10503.1440110248	5949.35789140712	4493.36065431411	2492.56694178238	1.93486227878598	0.00757048938195713	0.00519604234774513	0.193097828615313	0.151226995533189	0.86	0.66475	1	2.33637992208883	0.108809992464585	up	531.01064484257	0.705283333333333	0	0	-	Unknown	-	-	-	0	-	-	0	-	-
pos-M532T42	291.246024607447	667.384101081371	509.381220239706	457.281260902253	545.823132540177	132.690007127541	531.040639070113	403.485117280337	358.901175724178	271.284276405371	456.994335890243	665.078848241111	1248.84651391705	377.159098470628	575.308719758948	653.169244505495	1006.42198839284	834.674867486009	565.098722446034	358.946081563825	1.61728943254519	0.0224881969126733	0.0288055597653121	0.261242534031377	0.27770006674848	0.79	0.57475	0.96525	1.89971088191405	0.165461262020314	up	532.011987777126	0.705266666666667	1	0	-	Unknown	-	-	-	0	-	-	1	Dicloxacillin_sodium	C13756
pos-M537T44	416.409400459421	816.584452720559	706.304856761931	644.924685285391	581.462872425656	176.026340578762	825.099818378873	443.931443582257	548.144154536092	481.297079585558	756.926436257132	1101.95037400865	1670.3230382872	856.435188586483	868.112128532636	1344.35265677055	1550.48626141181	1270.71625590708	680.237142889683	446.592732496165	1.86982023109136	0.00434569097462626	0.00287947346770876	0.165127533435412	0.119478693008105	0.88	0.68	1	2.33648317950943	0.0302228220776994	up	536.965066185479	0.725416666666667	0	0	-	Unknown	-	-	-	0	-	-	0	-	-
pos-M541T43	752.010855243999	870.699120697703	987.501150339698	613.925959467138	624.718411882194	644.791859270696	879.448284733031	545.034091990572	648.681539079097	663.947826342046	884.876088339096	738.004071590535	1742.65620503301	796.364513275347	686.874730165864	1328.1512221514	1939.33703122125	1255.5532836363	933.124666147841	595.055630275451	1.50744856695253	0.0265665432935873	0.0354629890233605	0.273733460345502	0.30759634970686	0.78	0.53	0.96	1.61040407435039	0.238309073110419	up	541.119258860423	0.714983333333333	1	0	-	Unknown	-	-	-	19	6-{5-[2,3-dioxo-3-(2,4,6-trihydroxy-3-methoxyphenyl)propyl]-2-hydroxy-3-methoxyphenoxy}-3,4,5-trihydroxyoxane-2-carboxylic acid;6-{2-[3-(3,4-dihydroxy-5-methoxyphenyl)-2-oxopropanoyl]-3,5-dihydroxy-6-methoxyphenoxy}-3,4,5-trihydroxyoxane-2-carboxylic acid;6-{4-[3-(3,4-dihydroxy-5-methoxyphenyl)-2-oxopropanoyl]-3,5-dihydroxy-2-methoxyphenoxy}-3,4,5-trihydroxyoxane-2-carboxylic acid;6-{2-[3-(3,4-di…	HMDB0128842;HMDB0128843;HMDB0128844;HMDB0128845;HMDB0128846;HMDB0128853;HMDB0128854;HMDB0128855;HMDB0128856;HMDB0128857;HMDB0128858;HMDB0125184;HMDB0125185;HMDB0124742;HMDB0124743;HMDB0124744;HMDB0124745;HMDB0124746;HMDB0124747	1	alpha-L-Rhamnopyranosyl-(1->2)-beta-D-galactopyranosyl-(1->2)-beta-D-glucuronopyranoside	C12082
pos-M546T271	36111.0519937221	30066.1200963598	36985.8274658267	38407.1782794268	38732.3984807762	28860.3206037692	36776.5529240835	42244.5626280211	37816.4536478712	31494.8895088742	35709.6866180093	36538.2062193895	39338.3507903408	70709.0641796981	37655.0458042118	40933.6920139252	132834.286601734	44390.1909387223	60611.4196356158	37678.7052456808	1.50043529126122	0.0442410740841505	0.0432570525449782	0.324353114720622	0.324348668716375	0.77	0.54	0.94	1.46446963653168	0.0826084086350108	up	546.343417539863	4.516275	1	0	-	Unknown	-	-	-	0	-	-	1	Milbemectin	C18557
pos-M549T492	236.267678346467	180.803446644205	359.261697175264	192.380408828387	402.549686007294	390.256019768027	136.02668667999	452.534235355543	395.833595273967	324.106773113232	1312.60776159337	1328.0576609863	1108.13110811022	1103.15954867975	921.366248149799	1633.54765623467	3174.48911588336	2297.21907691557	1089.19323623176	2071.91926277137	5.22462051991916	3.94163747450178e-08	1.0825088224469e-05	9.04814962297929e-05	0.00664768667864643	1	1	1	4.59028184875774	0.098284921072079	up	549.403548740742	8.19513333333333	0	0	-	Unknown	-	-	-	0	-	-	0	-	-
pos-M550T492	98.0419590673657	107.087470157842	153.448373298476	138.308752832336	190.290442543405	200.929881656514	125.07836333424	255.363755624754	230.056952309395	184.364429939504	855.241486560455	499.499540702092	601.327670714064	518.437641976104	464.256316896002	958.403556066997	1652.81100906681	906.00529949706	716.330475941588	795.98043776495	4.73466053013342	1.99934303840116e-08	1.0825088224469e-05	9.04814962297929e-05	0.00664768667864643	1	1	1	4.45118771306269	0.194122305269853	up	550.407229074543	8.197	0	0	-	Unknown	-	-	-	0	-	-	0	-	-
pos-M551T492	404.843510061511	474.677478892417	795.978354737586	485.037854821439	616.791758238161	1007.48383849798	393.989694542629	1071.25627821593	829.369882390212	751.954263787899	4286.18402120421	3306.22429117627	2742.92997360695	3275.41512025041	1873.06526172331	4661.51043965845	12647.2771479425	5589.81066264525	5425.07439930433	5095.75194651328	7.15861544848767	4.42020010892979e-08	1.0825088224469e-05	9.04814962297929e-05	0.00664768667864643	1	1	1	4.96342173700219	0.194457793544647	up	551.419412873798	8.20815	1	0	-	Unknown	-	-	-	5	3-cis-Hydroxy-b,e-Caroten-3'-one;(3R,6'R)-3-Hydroxy-3',4'-didehydro-beta,gamma-carotene;2',3'-Anhydrolutein;Chatenaytrienin 1;Chatenaytrienin 2	HMDB0002890;HMDB0112260;HMDB0112261;HMDB0031910;HMDB0032647	2	Echinenone;Hydroxychlorobactene	C08592;C15911
pos-M552T492	244.11980335982	203.450609518391	455.455117063628	330.96002823478	357.544784547865	458.482123126435	275.484521361067	664.484967462907	462.980052821416	440.694283826395	1722.84629840147	1194.93256060231	1044.36937066015	1279.45349754847	936.911267450742	1913.01907363529	4105.08589073273	2866.3166283951	2141.11264897839	2051.91456556943	4.94547036544735	2.03338556194575e-07	1.0825088224469e-05	0.000312175518397721	0.00664768667864643	1	1	1	4.41791774640028	0.233414979404192	up	552.422528067677	8.20578333333333	0	0	-	Unknown	-	-	-	0	-	-	0	-	-
pos-M567T493	312.998151432712	487.933697910221	836.679573752838	683.705847283516	1029.21545539507	1441.68561870952	460.914720694725	1263.0601278187	1076.21210833122	973.643623623034	3228.5959501412	2678.5289517373	2500.98494792387	3507.8038201392	2151.84364139254	4921.10336619581	6123.70379247333	3907.53729927514	3606.53701503991	4312.73692265846	4.31230034180381	5.68736429532549e-07	1.0825088224469e-05	0.000698522082751877	0.00664768667864643	1	1	1	4.42922001315334	0.0960110158763395	up	567.413827064297	8.21335833333333	0	0	-	Unknown	-	-	-	0	-	-	0	-	-
pos-M569T493	2819.09603553124	2473.97705284969	4296.66923202621	3715.08188734583	4487.49175967272	6258.32160719432	2250.17061116459	9537.98362929955	5691.37293138959	5502.02914245695	13631.3301351962	9782.46590865066	8796.22338133108	10671.9717416456	7302.22444108813	16126.8012134134	35624.8853255307	27079.6892744298	19194.2518135918	17773.903485793	3.52915169368137	1.94968841298808e-05	4.33003528978761e-05	0.0108518639781188	0.0132953733572929	0.98	0.92	1	3.72740988964196	0.271250981829242	up	569.428430322289	8.20975	1	0	-	Unknown	-	-	-	6	Sabadelin;Epoxymurin A;Epoxymurin B;Epomuricenin B;Aliskiren;LysoPC(20:0)	HMDB0034033;HMDB0040920;HMDB0040922;HMDB0040923;HMDB0015387;HMDB0010390	1	Epoxymurin-A	C08484
pos-M570T493	773.802225966502	612.000155049884	1098.04039741174	828.980185859006	847.495174947699	1369.54333461151	690.537178096141	1744.7540489933	1143.64515681684	970.19491753991	2523.85710548751	1752.98166569697	1853.35889126241	2084.83241791665	1759.37616111734	3281.00878947861	5517.99264876893	4653.08220343896	3282.61276849028	3406.52637518835	2.98796017600796	5.67333380735468e-06	1.0825088224469e-05	0.00580665715182752	0.00664768667864643	1	1	1	3.53515721752598	0.231557098127008	up	570.429492610829	8.21355833333333	0	0	-	Unknown	-	-	-	0	-	-	0	-	-
pos-M571T137	7468.64451820958	1571.60609793681	1166.14699983922	1042.46817914562	888.532438884424	908.861247767855	1095.55759124879	1517.28347219561	1115.11536168137	1360.10166800878	905.334770896644	704.639815679106	673.853233559661	1226.79050455951	824.204691313304	770.125938847817	890.746906944758	937.741086717358	803.314613296883	867.759047543407	0.47448769846512	0.0325975136063251	0.0015046872632012	0.296126229373435	0.0871724951256466	0.9	0.74	1	1.96788939446303	0.132635086881073	down	571.266541799746	2.28689166666667	1	0	-	Unknown	-	-	-	4	Ganoderic acid I;Ganoderic acid G;Ganoderic acid eta;5b-Cyprinol sulfate	HMDB0035310;HMDB0035985;HMDB0036309;HMDB0006888	4	Antimycin_A1;Cucurbitacin_J;Simplexin;5beta-Cyprinolsulfate	C11339;C08801;C09185;C05468
pos-M577T42	594.322235982069	990.202132796695	943.23374442448	771.825377092952	868.024840945552	231.136336300513	922.624371741681	381.97061364913	678.850310167228	605.091615296218	817.176129482589	1053.87139625532	1273.96859399138	932.79816948711	1120.61033003407	1209.63226391853	1662.22473843684	1385.94329792292	1016.7733447768	431.301356026277	1.56059255634496	0.0214290482283442	0.00519604234774513	0.256022928346813	0.151226995533189	0.86	0.67	1	1.86399369663291	0.115540840833625	up	577.001361019152	0.696033333333333	0	0	-	Unknown	-	-	-	0	-	-	0	-	-
pos-M583T493	221.021438981867	242.972396138923	307.035709526284	254.892031225935	295.245604531347	364.76403899726	187.217679330611	493.540198418491	361.543105650821	369.975662920216	538.466288654767	429.806124317416	443.041785688892	619.027586820314	406.962162200996	682.179316149519	1190.95131335366	1231.6614906284	703.791060435649	718.527414641936	2.24788485625677	0.000105459831949023	7.57756175712832e-05	0.0281577751303891	0.0193890861460521	0.97	0.88	1	2.87608466078647	0.226349224333731	up	583.407428358497	8.221375	1	0	-	Unknown	-	-	-	1	2-Hexaprenyl-3-methyl-6-methoxy-1,4 benzoquinone	HMDB0006819	2	2-Hexaprenyl-3-methyl-6-methoxy-1,4-benzoquinone;Ribosylhopane	C05804;C21118
pos-M584T493	637.720276630705	510.952102509693	1472.8505483976	872.882718887	923.922825711784	1292.43340268317	650.176681964871	1988.84643730736	1199.525900619	1229.80697196259	1293.05889297005	1311.34377987009	1099.22117399634	1387.72250257565	1615.56858038602	1839.43865767062	3259.95517510382	3094.92946653994	2206.79685583054	2839.88398164069	1.85060775040391	0.0032962707071924	0.00388620667258438	0.155830893512532	0.134831611165767	0.87	0.7	0.99	2.32559065633201	0.273439880145226	up	584.416323407397	8.21436666666667	0	0	-	Unknown	-	-	-	0	-	-	0	-	-
pos-M585T493	327.285397766125	308.017414368749	564.326402216695	462.308258394767	602.622740488295	812.991447359776	313.814555291618	1014.97222053599	603.049763184621	886.933761051368	1409.49621417997	888.205084388237	696.068085466367	1014.39028220027	788.957320585981	1414.78010223884	3248.52336506122	1749.13855235795	1407.66218499637	1630.2538921563	2.4163326186553	0.00037967023101394	0.000725280911039425	0.0613567075962265	0.0674840920408047	0.92	0.78	1	2.94803308155714	0.28273534161086	up	585.420427682789	8.21431666666667	0	0	-	Unknown	-	-	-	0	-	-	0	-	-
pos-M599T42	1092.17025096732	2452.3160940383	1955.44449475906	1873.37909542929	2008.97320406717	581.423485777041	1972.91158008363	1248.264446747	1395.07136178369	895.300204957569	1877.31171384232	2813.44720670055	3945.40601847696	1556.60233076133	2022.59459698057	3448.93086240473	4385.66113942198	2337.80892591608	1787.87617080267	1128.11848478954	1.63511093857619	0.0232209528588503	0.0432570525449782	0.262679944492584	0.324348668716375	0.77	0.55475	0.94	1.8932996580963	0.171857361747382	up	598.996329107604	0.705283333333333	0	0	-	Unknown	-	-	-	0	-	-	0	-	-
pos-M605T44	340.673115689519	1035.77960162412	765.579557638594	744.637272250854	628.221235130097	204.73985712707	811.510628857287	352.634079189529	458.767312530879	352.82075888318	691.33388464896	948.950750896797	1714.09507407029	784.536491839789	851.059931567722	1080.97832398992	1749.62354451014	1299.23794387192	732.467417115216	401.049790217256	1.80029480097168	0.0107816475351005	0.0146896447206045	0.211076564376938	0.212757330729321	0.82	0.62475	0.97	2.20528745599715	0.104280841293101	up	604.951617591413	0.725416666666667	0	0	-	Unknown	-	-	-	0	-	-	0	-	-
pos-M624T493	149.402276045964	111.326046005773	219.011814967288	221.217852709276	234.24706481628	475.790349869389	61.615074370682	532.951814058317	325.717934655593	265.670271955688	496.475943865848	495.700357538395	427.847649439427	512.806585595343	330.685606633827	622.90046344559	674.530190258268	1067.65962226066	614.677131219331	769.045477434468	2.31514964530693	0.00104364348529964	0.000487128970101106	0.100140853800392	0.0598291801078179	0.93	0.79	1	3.10685602897442	0.216105240137867	up	624.435433672181	8.2128	0	0	-	Unknown	-	-	-	0	-	-	0	-	-
pos-M631T42	238.131963167751	466.737782769436	431.800216625377	510.28545688513	484.005939345202	176.036451719474	439.891475119229	299.624380045858	280.757079828858	189.484640692595	595.181222967525	714.873100868882	1827.93721209649	414.073917414398	622.067628463979	672.322830240093	1340.6792110135	512.173558026436	549.94779207266	188.183849440309	2.11485858578382	0.0135964883651881	0.00519604234774513	0.218005313448095	0.151226995533189	0.86	0.62475	1	2.24880677177022	0.186525005926089	up	631.106657717772	0.70535	1	0	-	Unknown	-	-	-	15	Prebetanin;Prodelphinidin A1;3,4,5-trihydroxy-6-({5-hydroxy-4-oxo-2-phenyl-6-[3,4,5-trihydroxy-6-(hydroxymethyl)oxan-2-yl]-4H-chromen-7-yl}oxy)oxane-2-carboxylic acid;3,4,5-trihydroxy-6-({7-hydroxy-4-oxo-2-phenyl-6-[3,4,5-trihydroxy-6-(hydroxymethyl)oxan-2-yl]-4H-chromen-5-yl}oxy)oxane-2-carboxylic acid;3,4,5-trihydroxy-6-({7-hydroxy-4-oxo-2-phenyl-8-[3,4,5-trihydroxy-6-(hydroxymethyl)oxan-2-yl]-…	HMDB0029411;HMDB0036336;HMDB0127121;HMDB0127122;HMDB0127170;HMDB0127171;HMDB0127234;HMDB0127235;HMDB0127275;HMDB0127276;HMDB0127295;HMDB0127296;HMDB0038847;HMDB0041129;HMDB0041719	1	Prebetanin	C08567
pos-M633T218	1389.61052540568	1662.49185798537	397.22767335751	576.523953095216	1110.04578841163	656.631805766136	1371.94884683437	745.575318368963	996.153785096162	273.006485416639	630.138471951781	642.883186232476	227.879341330858	512.650579122946	685.708930421838	697.681806913278	383.466245417185	216.895130846152	465.893218372007	760.688517997386	0.569099300636484	0.0450734968663527	0.0524259022711035	0.32679615614672	0.3510877490151	0.76	0.51475	0.94	1.83478780582325	0.089210331438961	down	633.172881237144	3.63141666666667	1	0	-	Unknown	-	-	-	0	-	-	1	Glutathione_amide_disulfide	C19690
pos-M640T493	315.609045850063	246.339261234229	485.960005189609	389.33806677532	445.21537790446	753.946776186857	235.978352192902	944.267047379805	597.878411334831	583.599237470743	1122.48137795433	922.116175245998	896.481869784565	994.905101369729	726.168675327498	1635.81475568651	1975.29237482999	2185.86084344275	1372.5566732923	1641.05148399885	2.69555315045117	3.83080931914911e-05	0.000129901058693628	0.015862719023155	0.0257329806915346	0.96	0.86	1	3.37562406251798	0.202175982673801	up	640.428507439219	8.21551666666667	0	0	-	Unknown	-	-	-	0	-	-	0	-	-
pos-M643T252	9.18252499944813	64.1247939547884	586.970973416658	126.780342566097	351.180328839907	341.583510141223	450.092851537375	303.574803447035	226.935763150792	291.378886934907	404.265719213772	1298.44622750522	2867.46130218748	161.808675887199	48.5698733246604	522.961038916779	2209.02433642493	776.139136527642	1192.2308954574	1647.88417570984	4.04417910243135	0.031825981526868	0.0185433761285154	0.292142529979815	0.228206157926279	0.81	0.59	1	2.98466126061884	0.182302274358119	up	643.151512095445	4.20566666666667	1	0	-	Unknown	-	-	-	3	Myricetin 3,3'-digalactoside;Garcilivin A;Garcilivin B	HMDB0037850;HMDB0038936;HMDB0038937	1	Aldotetraouronic_acid	C20573
pos-M645T42	335.039945442053	942.089882089567	730.130588824487	555.635696158624	612.237392647144	191.223618434188	565.969830067141	297.646691630097	445.850225526835	523.630488568016	522.457376812274	995.458201081814	1059.03524224437	838.256520621649	797.228915360651	980.885273496866	1296.07994423322	1132.43239356523	706.767364799347	490.981544619148	1.69625160011452	0.00549850735084152	0.00893069778518695	0.17739391141637	0.181600712247792	0.84	0.63	0.98	2.22789929963673	0.0645777522303433	up	644.987301008851	0.695616666666667	0	0	-	Unknown	-	-	-	0	-	-	0	-	-
pos-M656T493	465.98654230051	379.851895381226	643.701469959577	521.288388365511	645.570507198107	709.254418563668	342.469101472889	1255.87352709684	850.339437977732	899.715491100729	972.647387160023	844.397567284896	809.141767636598	898.298876461547	685.327712705421	1316.85906056578	2219.46688688272	2122.51552876352	1167.79087557766	1233.18807063686	1.82745620144696	0.0034256913571392	0.00684145575786443	0.155830893512532	0.170786096784738	0.85	0.62475	0.98525	2.26107132670485	0.261081253172886	up	656.423587512175	8.21951666666667	1	0	-	Unknown	-	-	-	4	PE(14:1(9Z)/14:0);PE(14:0/14:1(9Z));PA(14:1(9Z)/18:4(6Z,9Z,12Z,15Z));PA(18:4(6Z,9Z,12Z,15Z)/14:1(9Z))	HMDB0008854;HMDB0008822;HMDB0114799;HMDB0115028	1	Globomycin	C01700
pos-M667T42	807.101343700157	1489.89770241572	1325.35682422559	1157.73806563942	1246.72229464412	376.960247521421	1289.92441266863	992.06550514522	918.229943334117	621.949889155217	1260.91457832069	1897.28288983082	2715.97599025769	1222.35394044643	1319.7954533319	2224.14070611472	3102.02606995091	1580.00089963574	1431.9842094324	920.537292364756	1.72844758175164	0.00707631710939265	0.00893069778518695	0.190595014775352	0.181600712247792	0.84	0.63	0.98	2.13689029457577	0.144957274501367	up	666.983272417216	0.705283333333333	0	0	-	Unknown	-	-	-	0	-	-	0	-	-
pos-M701T218	774.085324989461	1035.70435127051	319.560473777174	465.94681493376	973.283537343691	625.833494432785	736.512741987078	715.522484179448	744.324274371474	250.879133478965	598.811469303719	469.541339650395	149.928256238781	367.726753407574	602.968145108554	523.160353293122	173.705918028825	165.862686881353	395.047199755105	679.424622610813	0.621257535385946	0.0395320930685699	0.0232306393297105	0.314872352184291	0.256581575762145	0.8	0.56475	0.95525	1.84511363198886	0.275703747224534	down	701.134895675248	3.63801666666667	0	0	-	Unknown	-	-	-	0	-	-	0	-	-
pos-M713T42	384.158069038848	548.425477598747	643.761482585493	410.429831012014	538.248185091726	147.140915119141	585.998028960684	288.153269945835	396.824004091154	347.841210799808	449.362510293591	650.161172876488	782.677723284885	520.565684843629	629.640689908994	872.571301211112	884.029018085095	786.920642103858	615.529597371282	357.844211208945	1.5262951184467	0.0140116043117499	0.0114962436943861	0.218386539511625	0.192891892150888	0.83	0.63	0.97	1.88275883599405	0.0651489473608061	up	712.975601217171	0.695625	0	0	-	Unknown	-	-	-	0	-	-	0	-	-
pos-M72T54	32577.317388955	48890.3722594069	30984.9516060217	15059.5750301481	56765.3031465269	12928.4233349643	20377.8476995895	38441.9576443973	28610.3674171531	18368.5415708209	32020.9278542387	34477.7182814409	39874.6520997813	28496.0077657524	28880.9552670909	58552.5822887763	60671.6999103432	99571.1626054706	54486.9759335421	35674.9748209161	1.56006729848542	0.032082445251126	0.0524259022711035	0.293577401409726	0.3510877490151	0.76	0.56	0.95	1.90871304746685	0.120448850967108	up	72.0815427729565	0.898008333333333	0	0	-	Unknown	-	-	-	0	-	-	0	-	-
pos-M735T42	577.109679150281	962.396719437575	912.366434978242	843.332728205975	962.707114067156	221.009228782192	1081.07253697742	753.948151841144	677.150267091955	372.08618731648	1056.22881495915	1352.28575062608	2120.0809575636	811.137852123209	1000.58189209874	1433.07717178075	1974.4967900428	1229.89459000741	909.318603266366	569.384057992856	1.6917266848347	0.0151041062509825	0.0185433761285154	0.226230040212886	0.228206157926279	0.81	0.58	0.96	2.04358017073432	0.14703566702177	up	734.96932784863	0.705258333333333	0	0	-	Unknown	-	-	-	0	-	-	0	-	-
pos-M739T173_2	1735.69542391673	2377.27118648137	2446.16623588354	3073.92827267311	1248.9598890775	2972.26095772832	2895.17850551752	2259.13731178783	2550.64430472685	2307.24558329832	1472.76387165685	1329.05704044354	1785.1197006196	2275.00071961257	1422.41341851447	815.29739688849	620.395409814017	1670.66866709115	2098.56501606661	761.255664259822	0.59709401321873	0.00368976432529467	0.00208924202732252	0.156588510168738	0.102640282318301	0.89	0.72	1	2.27220804901242	0.206760280627955	down	738.881818052877	2.87553333333333	0	0	-	Unknown	-	-	-	0	-	-	0	-	-
pos-M741T44	307.068217578447	752.686324566166	624.86725053644	461.794224679484	570.252464960257	104.709402447717	575.937398764281	280.842571072595	383.068383638748	275.293438175355	506.745996052512	727.404152625686	1041.92178045868	465.058403181378	585.667384087832	1010.28219962052	1276.54506582206	964.21533467593	551.119241503002	320.160086766657	1.71776452100518	0.0211415586035235	0.0288055597653121	0.255701782165445	0.27770006674848	0.79	0.57425	0.95	2.10960178461056	0.0754917117966147	up	740.924752045458	0.725416666666667	0	0	-	Unknown	-	-	-	0	-	-	0	-	-
pos-M772T210	4288.611211272	3756.78272873366	1688.59388594283	1761.48273738489	900.328527918689	398.520621535768	1429.16980581667	2570.11363117786	3230.14349297785	1107.38793471281	2407.02619997541	1846.96470041513	5968.32008015239	2662.43581108798	3990.56863352062	3335.82914097176	2757.2599649539	5973.92490319192	1511.53283022316	5729.76005638492	1.71233693998859	0.0356682903501852	0.0432570525449782	0.303776509902064	0.324348668716375	0.77	0.56	0.96	2.08049076495586	0.0879716358533187	up	772.441387297625	3.503275	1	0	-	Unknown	-	-	-	4	beta-D-Glucosyloxydestruxin B;Alliospiroside D;Agavoside B;Schidigerasaponin C2	HMDB0040136;HMDB0030915;HMDB0034211;HMDB0036251	2	Tylosin_B;Leucomycin_A5	C01687;C14058
pos-M773T210	1808.03070660921	1691.06954298618	738.43798407928	842.443361300903	548.472664042199	320.226177444084	639.769182489151	1100.3498898862	1263.58253980472	489.978551842229	1215.05875156895	843.380137047815	2323.37115547532	1197.73864072273	1776.69930804658	1397.72514139508	1542.51956465638	2383.15145136397	586.487771565685	2086.95705338918	1.62597994557044	0.0293629677590038	0.0354629890233605	0.282590741230331	0.30759634970686	0.78	0.55	0.95	1.93199297263375	0.141100144109307	up	773.444546689508	3.502825	1	0	-	Unknown	-	-	-	3	Oleanolic acid 3-[glucosyl-(1->4)-xyloside];28-Glucosyloleanolic acid 3-arabinoside;Ursolic acid 3-[glucosyl-(1->4)-xyloside]	HMDB0036357;HMDB0036963;HMDB0041233	1	alpha-Hederin	C08954
pos-M790T174_2	1007.64565045611	958.573746003011	2046.62588574938	1562.79691435244	1688.50420570854	1324.38615618938	1402.18303767584	979.363470904747	1828.49479280813	1901.25307606548	806.176861426904	1164.86279518112	929.408433546994	1243.54529219664	1068.54373832343	819.475689769917	813.769582332655	1003.55301138386	965.561387503919	590.913568255181	0.639858577990557	0.00146245931605556	0.00287947346770876	0.112776152631729	0.119478693008105	0.88	0.66475	1	2.02718392023441	0.108694726896614	down	789.749523443718	2.89448333333333	0	0	-	Unknown	-	-	-	0	-	-	0	-	-
pos-M791T479	1284.3312249489	734.576110021624	1382.0272521756	1674.33755939543	1733.85851783468	1599.07925593218	1529.78945886841	848.789547848424	899.635142293205	3491.02351366916	499.045380739566	707.40649995624	417.404723296413	1323.40873046286	1270.34148589891	802.608117862801	1243.12095523756	759.427561882499	686.906236146711	1254.07549229539	0.590596352566317	0.0177689149420368	0.00684145575786443	0.243306965800134	0.170786096784738	0.85	0.64475	0.99	2.02091183241483	0.153680637932425	down	790.566952112431	7.97980833333333	1	0	-	Unknown	-	-	-	42	PS(18:0/18:1(9Z));PS(18:1(9Z)/18:0);PS(14:1(9Z)/22:0);PS(16:0/20:1(11Z));PS(16:1(9Z)/20:0);PS(18:0/18:1(11Z));PS(14:0/22:1(13Z));PS(18:1(11Z)/18:0);PS(20:0/16:1(9Z));PS(20:1(11Z)/16:0);PS(22:0/14:1(9Z));PS(22:1(13Z)/14:0);PC(20:5(5Z,8Z,11Z,14Z,17Z)/P-18:1(11Z));PC(20:5(5Z,8Z,11Z,14Z,17Z)/P-18:1(9Z));PC(22:6(4Z,7Z,10Z,13Z,16Z,19Z)/P-16:0);PC(P-16:0/22:6(4Z,7Z,10Z,13Z,16Z,19Z));PC(P-18:1(11Z)/20:5(…	HMDB0010163;HMDB0012389;HMDB0112279;HMDB0112286;HMDB0112287;HMDB0112289;HMDB0112301;HMDB0112388;HMDB0112515;HMDB0112543;HMDB0112708;HMDB0112736;HMDB0008523;HMDB0008524;HMDB0008751;HMDB0011229;HMDB0011288;HMDB0011321;HMDB0008161;HMDB0008162;HMDB0008193;HMDB0008226;HMDB0008390;HMDB0008422;HMDB0011218;HMDB0011219;HMDB0011245;HMDB0011246;HMDB0011277;HMDB0011310;HMDB0013407;HMDB0013435;HMDB0010578;HMD…	0	-	-
pos-M796T173_1	3201.08972132174	5813.28792849548	6938.52843598523	8358.52778178027	4276.53700450868	6323.82548228486	5946.84427816413	6924.54950813172	6887.27877392118	5662.09185663765	4261.98249803268	4499.91291228919	5594.35871304374	5951.58471329132	5127.0636443004	1556.89565159807	1682.14020183747	3915.28311239466	4837.02039232032	2364.13922079545	0.659517523394714	0.0177272761693987	0.00684145575786443	0.243306965800134	0.170786096784738	0.85	0.65	1	2.00998465790735	0.0502092352131764	down	795.565913058505	2.87714166666667	0	0	-	Unknown	-	-	-	0	-	-	0	-	-
pos-M803T42	402.659831514869	919.855276693251	726.325687601104	868.303549229571	908.186619006582	212.304011404064	850.026832556274	593.618073551207	575.071477569114	367.707552007881	758.123484199951	1290.15996175049	1564.09593541234	579.228007718437	678.78676356837	1283.10397938509	1444.34801821079	886.989312703187	925.88989145142	433.816425137414	1.53244886382896	0.0443655719626678	0.0524259022711035	0.324353114720622	0.3510877490151	0.76	0.54	0.94	1.69965358957943	0.151557158549494	up	802.95773720717	0.70525	0	0	-	Unknown	-	-	-	0	-	-	0	-	-
pos-M813T144_2	644.707587515343	564.31006845195	437.046147642235	361.731205902887	569.744558675149	267.156595280698	332.840783977397	541.131467532467	355.066007180182	503.949681463205	855.711073430426	775.147196591712	908.188952768986	688.758507929477	818.798468815111	545.388248249405	425.774436538719	735.393754124331	654.658799605539	679.875765691876	1.54831461571111	0.00114666277224274	0.0010500335577735	0.103553409088252	0.074979721840547	0.91	0.76	1	2.16250402465354	0.190263457330111	up	812.700446087629	2.39211666666667	1	0	-	Unknown	-	-	-	2	Glucosylceramide;Glucosylceramide (d18:1/24:0)	HMDB0000140;HMDB0004978	0	-	-
pos-M819T217	7399.80154567808	7343.02143120569	1821.408419429	1879.73532544022	5868.58334516699	1516.20867911379	3854.30272753461	12988.5523467294	5828.383852719	1140.38083392247	2431.99813848551	4447.35125230791	1051.43236719677	1273.79329576522	1567.08044851863	1166.07440097503	2676.38258345367	996.264437038599	2573.32682002562	3389.57314907751	0.434591305338833	0.0437979414124368	0.0630128385546342	0.32423198988595	0.380867954295284	0.75	0.50475	0.94	2.13449321878241	0.27937257015536	down	819.288985166524	3.61685833333333	0	0	-	Unknown	-	-	-	0	-	-	0	-	-
pos-M820T217	2220.66433593712	1983.11297504243	684.260344769695	721.209524139509	1644.11816465685	727.805990949455	1321.71203368185	3683.64418316618	1688.98571274142	425.878067344274	813.380809373241	1477.62813325859	544.498537824862	560.268031184326	757.711789613792	551.000422783236	837.714617973285	477.522728841737	812.979450390156	1062.4646577701	0.522810713610157	0.0487342214108913	0.123005477494642	0.33854847701842	0.509700834881642	0.71	0.45475	0.92	1.83738298318309	0.235231302097662	down	820.285448563688	3.61455	1	0	-	Unknown	-	-	-	0	-	-	1	2''-Adenylylgentamicin_A	C18136
pos-M84T42	1857.39317953156	3969.71101859405	3641.35424093826	3082.75101800098	3378.5462510382	982.563752072302	4355.96579331001	2092.00583997291	2374.07430958907	1773.4734928378	3522.91633563716	6209.93858532261	11084.2863055745	4225.05729836924	5791.82618551735	6690.6431779628	12294.2591103345	8515.61787584528	6012.19690850234	2725.63734952476	2.43830056539352	0.000564683855644633	0.0010500335577735	0.0719895048424419	0.074979721840547	0.91	0.7095	1	2.94125292300636	0.126724300421849	up	84.080503570017	0.695616666666667	1	0	-	Unknown	-	-	-	3	(+)-2,3-Dihydro-3-methyl-1H-pyrrole;Pentanenitrile;Cyclopentadiene	HMDB0033529;HMDB0040173;HMDB0061878	2	Piperideine;2-Methyl-1-pyrroline	C06181;C20808
pos-M861T173_5	4748.30844368801	6694.56739885891	6251.64136073866	8822.03825878796	4915.89335812181	6509.01783568524	6449.17453082781	6170.55189323901	7449.8108762794	4684.89260844727	5223.96895033613	4559.50997318112	4949.20896787692	5724.60495028449	4454.30589445136	1948.10292930882	2050.7666324727	4086.94529472942	4622.43045174703	2687.38452509631	0.642900584855746	0.00394617789062661	0.0010500335577735	0.161556522842253	0.074979721840547	0.91	0.76	1	2.14484362537502	0.00821871230881724	down	861.447113302047	2.88128333333333	0	0	-	Unknown	-	-	-	0	-	-	0	-	-
pos-M868T541	282.620542696142	320.127293173254	394.350037022595	391.481280543714	374.274926032257	387.187891319312	293.937181584159	330.697036106314	270.227874536625	91.1270291520772	367.136490203755	639.500017512498	368.403711351401	411.617511281165	440.276037040354	806.655608002903	442.640362813165	406.225593147514	411.809952199717	530.079778795762	1.53836008654348	0.0112288394644326	0.000725280911039425	0.214022842569288	0.0674840920408047	0.92	0.76	1	1.94167284354774	0.228311257709022	up	867.532166590763	9.01871666666667	0	0	-	Unknown	-	-	-	0	-	-	0	-	-
pos-M871T155_1	996.303410415587	663.480940562291	786.516651391989	823.019943508256	529.689751723661	536.146294826412	497.183961058553	705.454409540927	570.160421139671	854.600736253794	609.479023962429	821.614041890443	1299.16770097789	659.919515092253	1365.69211681113	840.72838147157	1530.71517582897	2345.25918403914	1852.42687077887	631.91881336405	1.71731759579217	0.0178811273842433	0.0432570525449782	0.243306965800134	0.324348668716375	0.77	0.56	0.94	1.87082624524879	0.143441762022922	up	870.622248366889	2.58341666666667	1	0	-	Unknown	-	-	-	19	PS(18:2(9Z,12Z)/24:1(15Z));PS(18:3(6Z,9Z,12Z)/24:0);PS(18:3(9Z,12Z,15Z)/24:0);PS(20:1(11Z)/22:2(13Z,16Z));PS(20:2(11Z,14Z)/22:1(13Z));PS(20:3(5Z,8Z,11Z)/22:0);PS(20:3(8Z,11Z,14Z)/22:0);PS(22:0/20:3(5Z,8Z,11Z));PS(22:0/20:3(8Z,11Z,14Z));PS(22:1(13Z)/20:2(11Z,14Z));PS(22:2(13Z,16Z)/20:1(11Z));PS(24:0/18:3(6Z,9Z,12Z));PS(24:0/18:3(9Z,12Z,15Z));PS(24:1(15Z)/18:2(9Z,12Z));PS(16:0/24:0);PS(18:0/22:0);P…	HMDB0112442;HMDB0112466;HMDB0112483;HMDB0112560;HMDB0112586;HMDB0112613;HMDB0112630;HMDB0112722;HMDB0112723;HMDB0112749;HMDB0112774;HMDB0112890;HMDB0112891;HMDB0112918;HMDB0112355;HMDB0112379;HMDB0112523;HMDB0112712;HMDB0112884	0	-	-
pos-M871T155_2	638.517894903883	397.920865475117	548.602414153331	504.474616542755	321.1347841414	334.797040223576	349.421524627098	402.119143395015	416.776704598125	713.373637312471	455.783785647412	521.503406192253	812.883730992335	587.390580415467	618.361228197635	422.479300836667	1063.29906808843	1330.02659001258	1311.35720341167	454.061998225757	1.63754482099826	0.0181008425306355	0.0185433761285154	0.244301701056335	0.228206157926279	0.81	0.57425	0.96	1.80096262135567	0.16929199066618	up	870.82288256864	2.58383333333333	0	0	-	Unknown	-	-	-	0	-	-	0	-	-
pos-M947T174_1	2717.33291812042	1280.23601815227	3316.25282703438	3126.5496904474	2976.76140861106	3237.77908787609	3504.5732794986	2363.72679894858	3663.09978855032	2429.20383616859	2191.12555337595	1158.65310745171	3110.19446629611	2179.13281252217	1936.34276399822	966.527700299661	1064.25376983307	1620.92504491697	2525.59691552578	2036.14173910242	0.656598123231254	0.01076206537555	0.00388620667258438	0.211076564376938	0.134831611165767	0.87	0.68	1	1.89428886473916	0.174978707121188	down	947.093420559532	2.89570833333333	0	0	-	Unknown	-	-	-	0	-	-	0	-	-
pos-M955T173_10	5999.94429673965	1305.46334648786	2157.1486365578	1629.9398062584	1568.10920412949	2153.08968423644	1237.12693117489	1602.02452698912	1530.07299332951	1278.52147405297	1271.62375266355	939.85442472639	1506.25872947201	1845.77909009316	1855.40092353234	764.402496591235	992.815322732267	1220.96702021039	1311.27154467337	937.961049706373	0.618056881538005	0.0390510921160215	0.0288055597653121	0.311850138731454	0.27770006674848	0.79	0.56	0.96	1.59957584491211	0.299416489983368	down	955.405131307278	2.88349166666667	1	0	-	Unknown	-	-	-	0	-	-	1	Brevetoxin_C	C20015
pos-M95T58	689.008738573598	1031.83854779568	543.974299945408	652.859193259498	395.883187907131	542.964348936154	1040.9799518188	611.876245370516	538.063205909967	627.372633973005	1315.28246296594	1014.55441611251	612.895435888924	2191.13547567406	2224.95669757062	2791.67798961835	496.774257214764	984.250752796541	871.998339235846	589.879090985139	1.96161158273228	0.0232267073537654	0.0752560133365087	0.262679944492584	0.414481773900897	0.74	0.49475	0.94	2.21701687600716	0.114471639606135	up	95.0154633298709	0.965583333333333	1	0	-	Unknown	-	-	-	1	Dimethyl sulfone	HMDB0004983	1	Dimethyl_sulfone	C11142
pos-M967T180	658.318129144972	2311.39836038808	916.386829212537	1849.61656871526	1645.57555423065	3219.1135716765	1173.87287936198	981.072792958728	1112.77178686216	1227.20382441419	2713.81963804428	1353.26881123495	2207.15147541349	1503.0224062877	3294.325505075	2208.51878699662	2724.80007619558	2137.40966680437	2951.96540667698	1633.73612491241	1.5056323677933	0.0168906839751175	0.0288055597653121	0.238874877790221	0.27770006674848	0.79	0.56	0.96	1.81520155752836	0.244169229574428	up	967.055102331383	2.99946666666667	0	0	-	Unknown	-	-	-	0	-	-	0	-	-
pos-M975T144_1	579.632773389647	463.426806813071	398.761461327805	273.081941795091	440.507857070168	232.047845946454	299.374192109018	388.674674059326	258.010411049582	460.824359991092	729.346976596878	572.728296554379	638.999868182042	560.231459270002	670.028626987102	383.541901885414	471.724453356148	476.605163615648	519.224196078053	714.59816272613	1.51199565459405	0.00172805580808583	0.00208924202732252	0.117323336463447	0.102640282318301	0.89	0.72	1	2.06642104632846	0.173263775482372	up	974.837484348319	2.39764166666667	1	0	-	Unknown	-	-	-	1	Sorbitan trioleate	HMDB0029889	0	-	-
pos-M975T144_2	462.07400365804	546.391543036196	331.120742828259	271.217267876945	361.140473667672	214.189696600313	265.226666814059	244.309853753119	272.924225203901	262.740369980754	698.532672992607	541.744989634051	569.765189923336	797.060495144858	677.446883931043	350.560900559152	342.280167673442	488.694919496265	430.69189757125	551.281215233388	1.6860089084406	0.000692896183736837	0.0015046872632012	0.0773650084423258	0.0871724951256466	0.9	0.73	1	2.4108626701813	0.228465379591458	up	975.037859685371	2.39565	0	0	-	Unknown	-	-	-	0	-	-	0	-	-
pos-M975T42	2050.87582383958	1594.75702154054	1213.33483892507	1904.97270626766	1617.00460590402	2604.87673341684	1478.17331845108	2200.82164227321	1828.45270905325	1753.14559177613	1252.48144780313	1382.3087131801	767.089962607646	748.919392527193	743.582420752725	1547.26157100072	920.723041633801	915.340224114365	1026.98099551699	2461.24924700549	0.644835548334135	0.00334546297035301	0.00388620667258438	0.155830893512532	0.134831611165767	0.87	0.66	1	2.17574349431047	0.0933072848150162	down	974.805759236889	0.705275	0	0	-	Unknown	-	-	-	0	-	-	0	-	-
