# Supplementary material for: Integrative Analysis of Metabolomic and Transcriptomic Data Reveals the Antioxidant Potential of Dietary Lutein in Chickens
Source: Front Vet Sci. 2022 Jun 23;9:906853. doi: 10.3389/fvets.2022.906853 (PMC9260106; doi:10.3389/fvets.2022.906853)
Supplement: Supplementary file 1 [file Data_Sheet_1.ZIP › Supplementary information/Supplementary Tables/Table S14.xls]

Level1	Level2	Pathway	Pathway ID	NumFeature	NumCompound	Background	Pvalue	FDR	Compound	CompoundID	Feature
Environmental Information Processing	Membrane transport	ABC transporters	map02010	1	1	126	0.032545023	0.034257919	L-Lysine	C00047	pos-M147T42
Genetic Information Processing	Translation	Aminoacyl-tRNA biosynthesis	map00970	2	2	52	0.00018121	0.001226677	L-Lysine;L-Methionine	C00047;C00073	pos-M147T42;pos-M150T56
Metabolism	Amino acid metabolism	Lysine degradation	map00310	4	3	52	3.47E-06	6.93E-05	L-Lysine;L-Pipecolate;N6-Acetyl-L-lysine	C00047;C00408;C02727	pos-M147T42;pos-M130T80;pos-M189T53;pos-M189T80
Metabolism	Amino acid metabolism	Arginine and proline metabolism	map00330	1	1	76	0.012513256	0.013903617	Creatine	C00300	pos-M132T50
Metabolism	Amino acid metabolism	Cysteine and methionine metabolism	map00270	1	1	62	0.008444435	0.012063478	L-Methionine	C00073	pos-M150T56
Metabolism	Amino acid metabolism	Glycine, serine and threonine metabolism	map00260	1	1	50	0.005550284	0.00998899	Creatine	C00300	pos-M132T50
Metabolism	Amino acid metabolism	Lysine biosynthesis	map00300	1	1	35	0.002745156	0.005838318	L-Lysine	C00047	pos-M147T42
Metabolism	Amino acid metabolism	Phenylalanine metabolism	map00360	1	1	72	0.011276848	0.013903617	N-Acetyl-L-phenylalanine	C03519	neg-M206T176
Metabolism	Biosynthesis of other secondary metabolites	Tropane, piperidine and pyridine alkaloid biosynthesis	map00960	2	2	68	0.000403294	0.00201647	L-Lysine;L-Pipecolate	C00047;C00408	pos-M147T42;pos-M130T80
Metabolism	Biosynthesis of other secondary metabolites	Glucosinolate biosynthesis	map00966	1	1	75	0.012198708	0.013903617	L-Methionine	C00073	pos-M150T56
Metabolism	Chemical structure transformation maps	Biosynthesis of plant secondary metabolites	map01060	3	3	141	0.000184002	0.001226677	L-Lysine;L-Methionine;L-Pipecolate	C00047;C00073;C00408	pos-M147T42;pos-M150T56;pos-M130T80
Metabolism	Chemical structure transformation maps	Biosynthesis of plant hormones	map01070	1	1	68	0.010099077	0.013465436	L-Methionine	C00073	pos-M150T56
Metabolism	Global and overview maps	Metabolic pathways	map01100	7	7	1681	0.006907857	0.010627473	L-Lysine;L-Methionine;Creatine;Urate;L-Pipecolate;Allantoate;1-Acyl-sn-glycerol 3-phosphate	C00047;C00073;C00300;C00366;C00408;C00499;C00681	pos-M147T42;pos-M150T56;pos-M132T50;pos-M169T54;pos-M130T80;pos-M177T44;neg-M431T202
Metabolism	Global and overview maps	Biosynthesis of secondary metabolites	map01110	4	4	1086	0.076341089	0.076341089	L-Lysine;L-Methionine;L-Pipecolate;1-Acyl-sn-glycerol 3-phosphate	C00047;C00073;C00408;C00681	pos-M147T42;pos-M150T56;pos-M130T80;neg-M431T202
Metabolism	Global and overview maps	2-Oxocarboxylic acid metabolism	map01210	2	2	134	0.002919159	0.005838318	L-Lysine;L-Methionine	C00047;C00073	pos-M147T42;pos-M150T56
Metabolism	Global and overview maps	Biosynthesis of amino acids	map01230	2	2	127	0.002502686	0.005838318	L-Lysine;L-Methionine	C00047;C00073	pos-M147T42;pos-M150T56
Metabolism	Lipid metabolism	Glycerolipid metabolism	map00561	1	1	35	0.002745156	0.005838318	1-Acyl-sn-glycerol 3-phosphate	C00681	neg-M431T202
Metabolism	Lipid metabolism	Glycerophospholipid metabolism	map00564	1	1	52	0.005993394	0.00998899	1-Acyl-sn-glycerol 3-phosphate	C00681	neg-M431T202
Metabolism	Metabolism of cofactors and vitamins	Biotin metabolism	map00780	1	1	28	0.001758788	0.005838318	L-Lysine	C00047	pos-M147T42
Metabolism	Nucleotide metabolism	Purine metabolism	map00230	2	2	92	0.000982471	0.003929883	Urate;Allantoate	C00366;C00499	pos-M169T54;pos-M177T44
