# Supplementary material for: Integrative Analysis of Metabolomic and Transcriptomic Data Reveals the Antioxidant Potential of Dietary Lutein in Chickens
Source: Front Vet Sci. 2022 Jun 23;9:906853. doi: 10.3389/fvets.2022.906853 (PMC9260106; doi:10.3389/fvets.2022.906853)
Supplement: Supplementary file 1 [file Data_Sheet_1.ZIP › Supplementary information/Supplementary Tables/Table S2.xlsx]

## Sheet: Sheet1
	Gene name	Primer sequences (5'-3')	Sizes (bp)	Tm (℃)
	KIF23	F: GAAGGGAACAGGTTGCGAGA	123	60
		R: ATCCCTGTAGGGCACCATCT
	POSTN	F: CTGCAGGTGGTACGGACAAT	226	60
		R: GGTGCTTCTTCCAAACGGAC
	SULT	F: CAATGGATCGTGATGAACTGCT	187	60
		R: AATGTGGCCACCAGATCACTT
	GLRX	F: AGCAGAGTTCCTGCTCAACC	103	60
		R: GGCAGGATCCCTTCACGAAA
	CD180	F: ACAGCCTTGGGAAGTTACGG	199	60
		R: CAGGTGCATTCCAGAGGGTT
	CCL19	F: CAGGGGCTTCTTGACAGGAG	182	60
		R: GCTCGAGGCTGATGATGGAA
	AvBD13	F: CAGCTGTGCAGGAACAACCA	59	60
		R: CAGCTCTCCATGTGGAAGCA
	SLC35F3	F:CGGGTTGACTTTGAAGGTGT	193	60
		R:CCTCACTCCCATGAACCTGT
	MAB21L2	F: CTGCTGTACGAGTGCGAGAA	245	60
		R: AGTTTGTCGAGGCTTTTGGGA
	KCNMA	F: TTAATGGTGGTGGAGATACCAGG	118	60
		R: ATGACTCCTGCCCAGTCTTTC
	CYP2C18	F: GAGACTGCCCTTTGACCCAA	152	60
		R: GGGAGTTCATCATCTCAAATGTGT
	IGSF21	F: GGTCTACCAGTCCACAGTGC	144	60
		R: GGAGCCATCACGTTGAGGAA
	SFTPA1	F:TCTTTTGCTCCCCTGCTACG	125	60
		R:TTTCGCTACCGGCAACTGAT
	SFTPA2	F: AAATGCAACCTGTACCGCCT	73	60
		R: GGTCTCCATTCTCAGGTGCC
	TGFB2	F: GGCTGAGTTCAGGGTCTTCC	211	60
		R: CCTGTCTCTGTGATGGAGCC
	OC3	F: AAGCTACCCTCCCTGTGACT	138	60
		R: AAGATTCTTTCTGCCGGGGG
	β-actin	F: GACTGACCGCGTTACTCCCA	166	60
		R: CCAACCATCACACCCTGATGTC
