# Supplementary material for: Integrative Analysis of Metabolomic and Transcriptomic Data Reveals the Antioxidant Potential of Dietary Lutein in Chickens
Source: Front Vet Sci. 2022 Jun 23;9:906853. doi: 10.3389/fvets.2022.906853 (PMC9260106; doi:10.3389/fvets.2022.906853)
Supplement: Supplementary file 1 [file Data_Sheet_1.ZIP › Supplementary information/Supplementary Tables/Table S3.xlsx]

## Sheet: Sheet1
	Sample	Item	Result	Unit	Method
	Control (powder)	Lutein	6.8	mg/kg	GB/T 23187-2008
	Control (pellet)	Lutein	6.4	mg/kg	GB/T 23187-2008
	Lutein1 (powder)	Lutein	20.8	mg/kg	GB/T 23187-2008
	Lutein1 (pellet)	Lutein	19.4	mg/kg	GB/T 23187-2008
	Lutein2(powder)	Lutein	30.5	mg/kg	GB/T 23187-2008
	Lutein2 (pellet)	Lutein	29.1	mg/kg	GB/T 23187-2008
