# Supplementary material for: Integrative Analysis of Metabolomic and Transcriptomic Data Reveals the Antioxidant Potential of Dietary Lutein in Chickens
Source: Front Vet Sci. 2022 Jun 23;9:906853. doi: 10.3389/fvets.2022.906853 (PMC9260106; doi:10.3389/fvets.2022.906853)
Supplement: Supplementary file 1 [file Data_Sheet_1.ZIP › Supplementary information/Supplementary Tables/Table S4.xlsx]

## Sheet: Sheet1
Group	Body weight(g)	Subcutaneous fat(mm)	Abdominal fat weight(g)	Abdominal fat rate (%)	Hip (b)	Back (b)	Breast (b)	Leg (b)	Abdominal fat (b)	Shin (b)
Control	1197.84±92.74	2.63±0.64	14.59±6.92a	1.2±0.5a	3.59±3.01	1.29±1.58	5.71±2.72	0.45±2.72	18.6±5.19	8.16±5.84
Lutein1	1258.72±136.42	2.16±0.57	15.17±7.07a	1.2±0.47a	1.77±1.58	1.97±2.5	6.5±2.55	-0.38±2.06	19.61±3.35	5.79±4.15
Lutein2	1236.62±108.59	2.33±0.68	7.25±4.3b	0.6±0.32b	0.79±2.28	0.39±1.88	5.65±3	-0.22±1.95	19.25±3.48	3.17±1.97
