# Supplementary material for: Integrative Analysis of Metabolomic and Transcriptomic Data Reveals the Antioxidant Potential of Dietary Lutein in Chickens
Source: Front Vet Sci. 2022 Jun 23;9:906853. doi: 10.3389/fvets.2022.906853 (PMC9260106; doi:10.3389/fvets.2022.906853)
Supplement: Supplementary file 1 [file Data_Sheet_1.ZIP › Supplementary information/Supplementary Tables/Table S5.xlsx]

## Sheet: Sheet1
	Group	Body weight (g)	Average daily feed intake (g) (53 to 60 days of age)	Subcutaneous fat (mm)	Abdominal fat weight (g)	Abdominal fat rate (%)	Hip (b)	Back (b)	Breast (b)	Leg (b)	Abdominal fat (b)	Shin (b)
	Control	1446.28±156.7	93.77±1.77	2.4±0.61	15.3±5.17	1.05±0.34	1.31±1.64	1.01±1.46	6.87±2.19b	0.21±1.97	21.58±4.45	6. 29±1.81
	Lutein1	1482.5±117.99	94.49±2.56	-	-	-	1.75±1.87	1.63±1.77	9.74±1.54a	-0.1±1.45	21.2±3.35	5.61±3.12
	Lutein2	1529.7±143.19	90.42±4.61	2.4±0.64	21.45±11.44	1.37±0.68	0.16±2.63	1.76±1.66	8.18±4.07ab	-0.22±2.38	21.58±3.68	6.54±2.69
