# Supplementary material for: Integrative Analysis of Metabolomic and Transcriptomic Data Reveals the Antioxidant Potential of Dietary Lutein in Chickens
Source: Front Vet Sci. 2022 Jun 23;9:906853. doi: 10.3389/fvets.2022.906853 (PMC9260106; doi:10.3389/fvets.2022.906853)
Supplement: Supplementary file 1 [file Data_Sheet_1.ZIP › Supplementary information/Supplementary Tables/Table S6.xlsx]

## Sheet: Sheet1
	Group	Body weight (g)	Average daily feed intake (g) (61 to 67 days of age)	Subcutaneous fat (mm)	Abdominal fat weight (g)	Abdominal fat rate (%)	Hip (b)	Back (b)	Breast (b)	Leg (b)	Abdominal fat (b)	Shin (b)
	Control	1746.3±159.88	109.27±5.39	4.12±0.95	25.63±14.35	1.45±0.74	1.9±1.22	3±2.01	5.61±1.79b	0.37±1.8b	19.41±4.17b	4.35±2.64b
	Lutein1	1630.64±164.06	110.08±4.55	3.51±0.76	-	-	3.02±2.72	4.48±4.05	8.28±4.52a	2.44±4.14ab	23.22±3.97a	7.81±5.75a
	Lutein2	1674.38±221.23	111.02±1.88	3.72±1.14	21.64±11.35	1.27±0.63	3.65±2.46	5.21±2.11	8.59±3.04a	3.16±2.46a	25.46±5.05a	8.04±4.72a
