# Supplementary material for: Integrative Analysis of Metabolomic and Transcriptomic Data Reveals the Antioxidant Potential of Dietary Lutein in Chickens
Source: Front Vet Sci. 2022 Jun 23;9:906853. doi: 10.3389/fvets.2022.906853 (PMC9260106; doi:10.3389/fvets.2022.906853)
Supplement: Supplementary file 1 [file Data_Sheet_1.ZIP › Supplementary information/Supplementary Tables/Table S7.xlsx]

## Sheet: Sheet1
	Group	Body weight (g)	Average daily feed intake (g) (68 to 74 days of age)	Average daily feed intake (g) (53 to 74 days of age)	Subcutaneous fat (mm)	Abdominal fat weight (g)	Abdominal fat rate (%)	Hip (b)	Back (b)	Breast (b)	Leg (b)	Abdominal fat (b)	Shin (b)
	Control	2017.95±263.34	122.79±25.15	108.61±6.95	4.3±1.1	32.11±17.4	1.44±0.55	1.5±2.74b	1.77±1.63b	5.96±2.05b	0.75±1.75b	20.18±2.62b	5.24±3.98b
	Lutein1	1956.72±230.13	107.31±26.54	103.96±11.06	4.38±1.22	13.56±21.6	0.42±0.6	5.6±1.74a	5.85±1.95a	9.44±2.84a	4.22±2.65a	24.39±5.1a	11.57±3.61a
	Lutein2	2077.47±224.5	98.11±15.18	99.85±5.64	4.48±0.81	31.06±11.37	1.48±0.42	5.61±3.29a	6.94±2.38a	11.57±3.28a	4.9±3.54a	22.76±3.11ab	13.71±4.73a
