# Supplementary material for: Integrative Analysis of Metabolomic and Transcriptomic Data Reveals the Antioxidant Potential of Dietary Lutein in Chickens
Source: Front Vet Sci. 2022 Jun 23;9:906853. doi: 10.3389/fvets.2022.906853 (PMC9260106; doi:10.3389/fvets.2022.906853)
Supplement: Supplementary file 1 [file Data_Sheet_1.ZIP › Supplementary information/Supplementary Tables/Table S8.xlsx]

## Sheet: Sheet1
Sample	Raw Data Read	Base	Valid Data Read	Base	Valid Ratio(reads)	Q20%	Q30%	GC content%
Control_3	51395740	7.71G	49646618	7.45G	96.6	99.94	98.13	50
Control_4	55982894	8.40G	53978718	8.10G	96.42	99.94	98.12	50
Control_6	51754284	7.76G	49816990	7.47G	96.26	99.94	98.05	50.5
Control_7	50375512	7.56G	48711766	7.31G	96.7	99.95	98.14	50.5
Lutein_10	52579344	7.89G	50727018	7.61G	96.48	99.95	98.33	50
Lutein_7	46752636	7.01G	45086264	6.76G	96.44	99.95	98.46	50
Lutein_8	51817090	7.77G	50226324	7.53G	96.93	99.95	98.21	50
Lutein_9	53585650	8.04G	51563588	7.73G	96.23	99.93	98.09	50.5
