# Supplementary material for: Integrative Analysis of Metabolomic and Transcriptomic Data Reveals the Antioxidant Potential of Dietary Lutein in Chickens
Source: Front Vet Sci. 2022 Jun 23;9:906853. doi: 10.3389/fvets.2022.906853 (PMC9260106; doi:10.3389/fvets.2022.906853)
Supplement: Supplementary file 1 [file Data_Sheet_1.ZIP › Supplementary information/Supplementary Tables/Table S9.xlsx]

## Sheet: Sheet1
Samples	Control_3	Control_4	Control_6	Control_7	Lutein_10	Lutein_7	Lutein_8	Lutein_9
exon	91.73	89.41	91.43	90.53	90.84	91.71	91.38	91.31
intron	4.9	6.86	5.24	5.94	5.87	4.9	5.44	5.19
intergenic	3.37	3.73	3.33	3.53	3.29	3.39	3.18	3.49
